# Supplementary material for: Strains Associated with Two 2020 Welder Anthrax Cases in the United States Belong to Separate Lineages within Bacillus cereus sensu lato
Source: Pathogens. 2022 Jul 29;11(8):856. doi: 10.3390/pathogens11080856 (PMC9413466; doi:10.3390/pathogens11080856)
Supplement: Supplementary file 1 [file pathogens-11-00856-s001.zip]

Archive with 5 entries (5 files):
- SupplementaryFigureS3_GTDBtropicus_ancestral_state.pdf
- SupplementaryFigureS4_GTDBanthracis_ancestral_state.pdf
- SupplementaryTablesAll_bcbva.xlsx
- SupplementaryFigureS1_GSBmosaicus.pdf
- SupplementaryFigureS2_ST78.pdf
