# Supplementary material for: Strains Associated with Two 2020 Welder Anthrax Cases in the United States Belong to Separate Lineages within Bacillus cereus sensu lato
Source: Pathogens. 2022 Jul 29;11(8):856. doi: 10.3390/pathogens11080856 (PMC9413466; doi:10.3390/pathogens11080856)
Supplement: Supplementary file 1 [file pathogens-11-00856-s001.zip › SupplementaryTablesAll_bcbva.xlsx]

## Sheet: S1
Supplementary Table S1. Genomes sequenced in this study (n = 3).
Strain Metadata (per Dawson, et al., 2021, MMWR Morb Mortal Wkly Rep 70: 1453–1454, doi: http://dx.doi.org/10.15585/mmwr.mm7041a4)											BTyper3 v3.2.0 Results (Default Thresholds)																	Genome Taxonomy Database (GTDB) Release 05-RS95 (17 July 2020) and GTDB-Tk v1.3.0 Results	QUAST v5.0.2 Results
Strain	NCBI BioSample Accession	Year of Isolation	Geographic Location of Isolation	Isolation Source (General)	Isolation Source (Details)	Host Illness	Host Age (Years)	Host Sex	Host Occupation	Host Outcome	species(ANI)	subspecies(ANI)	Pseudo_Gene_Flow_Unit(ANI)	Closest_Type_Strain(ANI)	anthrax_toxin(genes)	emetic_toxin_cereulide(genes)	diarrheal_toxin_Nhe(genes)	diarrheal_toxin_Hbl(genes)	diarrheal_toxin_CytK(top_hit)	sphingomyelinase_Sph(gene)	capsule_Cap(genes)	capsule_Has(genes)	capsule_Bps(genes)	Bt(genes)	PubMLST_ST[clonal_complex](perfect_matches)	Adjusted_panC_Group(predicted_species)	final_taxon_names	GTDB Taxonomic Classification	# contigs (>= 0 bp)	# contigs (>= 1000 bp)	# contigs (>= 5000 bp)	# contigs (>= 10000 bp)	# contigs (>= 25000 bp)	# contigs (>= 50000 bp)	Total length (>= 0 bp)	Total length (>= 1000 bp)	Total length (>= 5000 bp)	Total length (>= 10000 bp)	Total length (>= 25000 bp)	Total length (>= 50000 bp)	# contigs	Largest contig	Total length	GC (%)	N50	N75	L50	L75	# N's per 100 kbp
BacLA2020a	SAMN29047595	2020	Louisiana, USA	Human clinical case	Patient F	Severe anthrax pneumonia	39	Male	Welder	Recovered after receiving anthrax antitoxin	mosaicus(94.6083)	No subspecies	cereus(96.5288)	tropicus(96.5079)	3/3(cya;lef;pagA)	0/4()	3/3(nheA;nheB;nheC)	4/4(hblA;hblB;hblC;hblD)	1/1(cytK-2)	1/1(sph)	0/5()	3/3(hasA;hasB;hasC)	9/9(bpsA;bpsB;bpsC;bpsD;bpsE;bpsF;bpsG;bpsH;bpsX)	0()	78[No clonal complex](7/7)	Group_II(mosaicus/luti)	B. mosaicus biovar Anthracis; B. Anthracis	d__Bacteria;p__Firmicutes;c__Bacilli;o__Bacillales;f__Bacillaceae_G;g__Bacillus_A;s__Bacillus_A tropicus	72	59	48	43	38	31	5584666	5577263	5554579	5511770	5426147	5168739	72	473847	5584666	35.02	188349	118485	10	19	0
BacLA2020b	SAMN29047596	2020	Louisiana, USA	Environmental isolate	Soil sample from Patient F's worksite	Not applicable	Not applicable	Not applicable	Not applicable	Not applicable	mosaicus(94.6155)	No subspecies	cereus(96.5411)	tropicus(96.5126)	3/3(cya;lef;pagA)	0/4()	3/3(nheA;nheB;nheC)	4/4(hblA;hblB;hblC;hblD)	1/1(cytK-2)	1/1(sph)	0/5()	3/3(hasA;hasB;hasC)	9/9(bpsA;bpsB;bpsC;bpsD;bpsE;bpsF;bpsG;bpsH;bpsX)	0()	78[No clonal complex](7/7)	Group_II(mosaicus/luti)	B. mosaicus biovar Anthracis; B. Anthracis	d__Bacteria;p__Firmicutes;c__Bacilli;o__Bacillales;f__Bacillaceae_G;g__Bacillus_A;s__Bacillus_A tropicus	74	60	49	44	40	32	5584563	5576514	5553834	5511317	5446669	5157760	74	473847	5584563	35.02	209927	96304	9	19	0
BacTX2020a	SAMN29047597	2020	Texas, USA	Human clinical case	Patient G	Severe anthrax pneumonia	34	Male	Welder	Died	mosaicus(97.4625)	No subspecies	anthracis(97.368)	anthracis(97.4093)	3/3(cya;lef;pagA)	0/4()	3/3(nheA;nheB;nheC)	0/4()	0/1()	1/1(sph)	0/5()	3/3(hasA;hasB;hasC)	1/9(bpsE)	0()	108[ST-365 complex](7/7)	Group_III(mosaicus)	B. mosaicus biovar Anthracis; B. Anthracis	d__Bacteria;p__Firmicutes;c__Bacilli;o__Bacillales;f__Bacillaceae_G;g__Bacillus_A;s__Bacillus_A anthracis	63	54	38	34	27	20	5630671	5624686	5587663	5559665	5443451	5189328	63	1379887	5630671	35.06	707212	137526	3	9	0
[truncated: 3 more columns]

## Sheet: S2
Supplementary Table S2. Publicly available genomes used in this study (n = 2,887; for further details, see Carroll, et al., 2022, Microbiology Spectrum, doi: 10.1128/spectrum.00700-22).
			QUAST v4.5 Results																					CheckM v1.1.3 Results			BTyper3 v3.1.1 Results (Default Thresholds)																Genome Taxonomy Database (GTDB) Release 05-RS95 (17 July 2020) and GTDB-Tk v. 1.3.0 Results
Genome ID	NCBI Accession	NCBI Accession Type	# contigs (>= 0 bp)	# contigs (>= 1000 bp)	# contigs (>= 5000 bp)	# contigs (>= 10000 bp)	# contigs (>= 25000 bp)	# contigs (>= 50000 bp)	Total length (>= 0 bp)	Total length (>= 1000 bp)	Total length (>= 5000 bp)	Total length (>= 10000 bp)	Total length (>= 25000 bp)	Total length (>= 50000 bp)	# contigs	Largest contig	Total length	GC (%)	N50	N75	L50	L75	# N's per 100 kbp	Marker lineage	Completeness	Contamination	species(ANI)	subspecies(ANI)	Pseudo_Gene_Flow_Unit(ANI)	anthrax_toxin(genes)	emetic_toxin_cereulide(genes)	diarrheal_toxin_Nhe(genes)	diarrheal_toxin_Hbl(genes)	diarrheal_toxin_CytK(top_hit)	sphingomyelinase_Sph(gene)	capsule_Cap(genes)	capsule_Has(genes)	capsule_Bps(genes)	Bt(genes)	PubMLST_ST[clonal_complex](perfect_matches)	Adjusted_panC_Group(predicted_species)	final_taxon_names	GTDB-Tk Classification	Reported Isolation Year
S55	SAMN25050557	BioSample	71	53	38	32	27	24	5649183	5638566	5604037	5559086	5481799	5368357	71	790433	5649183	35.07	302746	146292	6	13	0	g__Bacillus (UID902)	99.07	0.66	cereus s.s.(97.1346)	No subspecies	frankland(97.1346)	0/3()	0/4()	3/3(nheA;nheB;nheC)	4/4(hblA;hblB;hblC;hblD)	1/1(cytK-2)	1/1(sph)	0/5()	0/3()	2/9(bpsE;bpsH)	0()	177[No clonal complex](7/7)	Group_IV(cereus_sensu_stricto)	B. cereus s.s.	cereus	2015
New_S84	SAMN25050558	BioSample	65	48	41	37	27	22	5696477	5689381	5670054	5644390	5471871	5260790	65	690003	5696477	34.91	330584	140227	5	11	0	g__Bacillus (UID902)	99.23	0	cereus s.s.(98.3147)	No subspecies	frankland(98.3147)	0/3()	0/4()	3/3(nheA;nheB;nheC)	4/4(hblA;hblB;hblC;hblD)	1/1(cytK-2)	1/1(sph)	0/5()	0/3()	1/9(bpsE)	0()	2721[ST-18 complex](7/7)	Group_IV(cereus_sensu_stricto)	B. cereus s.s.	bombysepticus	2015
S59	SAMN25050559	BioSample	54	45	37	34	28	25	5231797	5227676	5206890	5183425	5093396	4960093	54	648826	5231797	35.31	243249	149021	7	14	0	g__Bacillus (UID902)	99.23	0.1	mosaicus(95.2948)	No subspecies	cereus(97.8774)	0/3()	0/4()	3/3(nheA;nheB;nheC)	0/4()	0/1()	1/1(sph)	0/5()	0/3()	1/9(bpsE)	0()	2413[No clonal complex](7/7)	Group_III(mosaicus)	B. mosaicus	paranthracis	2016
S72	SAMN25050560	BioSample	72	59	48	40	32	25	5865436	5857564	5834295	5775466	5657620	5402770	72	903574	5865436	34.93	258553	143614	6	15	0	g__Bacillus (UID901)	99.34	1.15	toyonensis(99.3744)	No subspecies	toyonensis(99.3744)	0/3()	0/4()	3/3(nheA;nheB;nheC)	4/4(hblA;hblB;hblC;hblD)	0/1()	1/1(sph)	0/5()	0/3()	2/9(bpsE;bpsH)	0()	223[ST-111 complex](7/7)	Group_V(toyonensis)	B. toyonensis	toyonensis	2015
S86	SAMN25050561	BioSample	65	49	37	36	30	22	5543130	5534259	5510203	5501778	5407889	5098160	65	771637	5543130	35.17	256476	154811	6	12	0	g__Bacillus (UID902)	99.23	0.27	cereus s.s.(97.3242)	No subspecies	frankland(97.3242)	0/3()	0/4()	3/3(nheA;nheB;nheC)	4/4(hblA;hblB;hblC;hblD)	1/1(cytK-2)	1/1(sph)	0/5()	0/3()	2/9(bpsE;bpsH)	0()	2289[No clonal complex](7/7)	Group_IV(cereus_sensu_stricto)	B. cereus s.s.	cereus	2015
S62	SAMN25050562	BioSample	93	59	51	48	37	31	5235702	5222154	5199129	5178479	4998117	4755451	93	470829	5235702	35.33	171132	97437	11	21	0	g__Bacillus (UID902)	99.23	0.1	mosaicus(95.3498)	No subspecies	cereus(97.9258)	0/3()	0/4()	3/3(nheA;nheB;nheC)	0/4()	0/1()	1/1(sph)	0/5()	0/3()	1/9(bpsE)	0()	2413[No clonal complex](7/7)	Group_III(mosaicus)	B. mosaicus	paranthracis	2015
S87	SAMN25050563	BioSample	149	100	76	66	48	32	6148700	6128233	6076571	6001642	5691703	5134405	149	963998	6148700	34.72	170945	71544	10	24	0	g__Bacillus (UID902)	99.18	0.82	cereus s.s.(97.8492)	No subspecies	frankland(97.8492)	0/3()	0/4()	3/3(nheA;nheB;nheC)	4/4(hblA;hblB;hblC;hblD)	0/1()	1/1(sph)	0/5()	0/3()	1/9(bpsE)	1(Vip1Ad1)	Unknown(unknown ST)	Group_IV(cereus_sensu_stricto)	B. cereus s.s. biovar Thuringiensis; B. Thuringiensis	bombysepticus	2015
S67	SAMN25050564	BioSample	388	251	184	137	81	41	6018279	5952309	5789316	5454316	4579643	3175959	388	209402	6018279	34.84	54040	25813	38	79	0	g__Bacillus (UID902)	99.05	0.71	cereus s.s.(98.8424)	No subspecies	frankland(98.8424)	0/3()	0/4()	3/3(nheA;nheB;nheC)	4/4(hblA;hblB;hblC;hblD)	1/1(cytK-2)	1/1(sph)	0/5()	0/3()	2/9(bpsE;bpsH)	0()	Unknown(unknown ST)	Group_IV(cereus_sensu_stricto)	B. cereus s.s.	bombysepticus	2016
S56	SAMN25050565	BioSample	48	35	31	28	24	21	5696330	5689270	5679845	5660610	5593223	5474126	48	690003	5696330	34.91	330584	206290	6	10	0	g__Bacillus (UID902)	99.23	0	cereus s.s.(98.3376)	No subspecies	frankland(98.3376)	0/3()	0/4()	3/3(nheA;nheB;nheC)	4/4(hblA;hblB;hblC;hblD)	1/1(cytK-2)	1/1(sph)	0/5()	0/3()	1/9(bpsE)	0()	2721[ST-18 complex](7/7)	Group_IV(cereus_sensu_stricto)	B. cereus s.s.	bombysepticus	2015
S57	SAMN25050566	BioSample	108	73	60	56	48	34	5312173	5296799	5264027	5232851	5079375	4557410	108	737444	5312173	35.3	147461	67927	12	25	0	g__Bacillus (UID901)	99.31	0.1	mosaicus(93.1607)	No subspecies	wiedmannii(96.029)	0/3()	0/4()	3/3(nheA;nheB;nheC)	3/4(hblA;hblC;hblD)	1/1(cytK-2)	1/1(sph)	0/5()	0/3()	2/9(bpsE;bpsH)	0()	794[No clonal complex](7/7)	Group_II(mosaicus/luti)	B. mosaicus	wiedmannii	2015
S63	SAMN25050567	BioSample	159	105	86	76	52	33	5925168	5904558	5865964	5793887	5387447	4631971	159	478965	5925168	34.97	143693	55777	13	30	0	g__Bacillus (UID901)	99.27	0.12	cereus s.s.(95.9617)	No subspecies	berliner(96.5454)	0/3()	0/4()	3/3(nheA;nheB;nheC)	4/4(hblA;hblB;hblC;hblD)	1/1(cytK-2)	1/1(sph)	0/5()	0/3()	1/9(bpsE)	0()	2668[ST-23 complex](7/7)	Group_IV(cereus_sensu_stricto)	B. cereus s.s.	thuringiensis_S	2015
S88	SAMN25050568	BioSample	38	35	29	26	23	21	5464227	5462386	5451311	5427868	5383172	5308598	38	676920	5464227	35.15	437982	175298	5	11	0	g__Bacillus (UID902)	99.23	0.31	cereus s.s.(97.3064)	No subspecies	frankland(97.3064)	0/3()	0/4()	3/3(nheA;nheB;nheC)	4/4(hblA;hblB;hblC;hblD)	1/1(cytK-2)	1/1(sph)	0/5()	0/3()	2/9(bpsE;bpsH)	0()	Unknown(unknown ST)	Group_IV(cereus_sensu_stricto)	B. cereus s.s.	cereus	2015
S78	SAMN25050569	BioSample	101	64	53	48	39	31	6090046	6073331	6052131	6018663	5887856	5592214	101	557135	6090046	34.7	203477	118529	9	19	0	g__Bacillus (UID901)	99.27	0.42	cereus s.s.(95.9386)	No subspecies	berliner(96.5651)	0/3()	0/4()	3/3(nheA;nheB;nheC)	4/4(hblA;hblB;hblC;hblD)	0/1()	1/1(sph)	0/5()	0/3()	2/9(bpsE;bpsH)	3(Cry8Bb1;Vip1Aa3;Vip2Ad1)	1697[ST-23 complex](7/7)	Group_IV(cereus_sensu_stricto)	B. cereus s.s. biovar Thuringiensis; B. Thuringiensis	thuringiensis_S	2015
S80	SAMN25050570	BioSample	62	51	42	36	32	29	5704292	5697638	5677926	5632659	5566103	5436635	62	428327	5704292	35.1	212582	148274	9	17	0	g__Bacillus (UID902)	99.07	0.31	cereus s.s.(97.0917)	No subspecies	frankland(97.0917)	0/3()	0/4()	3/3(nheA;nheB;nheC)	4/4(hblA;hblB;hblC;hblD)	1/1(cytK-2)	1/1(sph)	0/5()	0/3()	2/9(bpsE;bpsH)	0()	177[No clonal complex](7/7)	Group_IV(cereus_sensu_stricto)	B. cereus s.s.	cereus	2015
S85	SAMN25050571	BioSample	132	97	72	64	48	34	6156234	6141169	6085306	6021539	5744643	5240907	132	866558	6156234	34.74	165167	71544	11	25	0	g__Bacillus (UID902)	99.18	0.82	cereus s.s.(97.8467)	No subspecies	frankland(97.8467)	0/3()	0/4()	3/3(nheA;nheB;nheC)	4/4(hblA;hblB;hblC;hblD)	0/1()	1/1(sph)	0/5()	0/3()	1/9(bpsE)	1(Vip1Ad1)	Unknown(unknown ST)	Group_IV(cereus_sensu_stricto)	B. cereus s.s. biovar Thuringiensis; B. Thuringiensis	bombysepticus	2015
S79	SAMN25050572	BioSample	54	33	29	26	22	20	5700714	5690501	5681018	5661760	5594616	5500824	54	836543	5700714	34.89	340014	206290	5	10	0	g__Bacillus (UID902)	99.23	0	cereus s.s.(98.3448)	No subspecies	frankland(98.3448)	0/3()	0/4()	3/3(nheA;nheB;nheC)	4/4(hblA;hblB;hblC;hblD)	1/1(cytK-2)	1/1(sph)	0/5()	0/3()	1/9(bpsE)	0()	2721[ST-18 complex](7/7)	Group_IV(cereus_sensu_stricto)	B. cereus s.s.	bombysepticus	2015
S58	SAMN25050573	BioSample	600	483	305	190	59	7	5682225	5635184	5150636	4331493	2257817	457974	600	83242	5682225	35.04	20850	10330	85	184	0	g__Bacillus (UID902)	99.02	0.71	mosaicus(97.2889)	No subspecies	anthracis(97.3295)	0/3()	0/4()	3/3(nheA;nheB;nheC)	0/4()	1/1(cytK-2)	1/1(sph)	0/5()	0/3()	2/9(bpsE;bpsH)	0()	Unknown(unknown ST)	Group_III(mosaicus)	B. mosaicus	anthracis	2015
S51	SAMN25050574	BioSample	95	74	59	52	37	25	6052116	6041740	6009668	5959371	5679530	5280164	95	625507	6052116	34.77	275373	136225	8	16	0	g__Bacillus (UID901)	99.34	0	cereus s.s.(96.4671)	No subspecies	berliner(98.5134)	0/3()	0/4()	3/3(nheA;nheB;nheC)	4/4(hblA;hblB;hblC;hblD)	1/1(cytK-2)	1/1(sph)	0/5()	0/3()	2/9(bpsE;bpsH)	0()	1578[ST-97 complex](6/7)	Group_IV(cereus_sensu_stricto)	B. cereus s.s.	thuringiensis	2015
S70	SAMN25050575	BioSample	134	84	71	66	51	35	5929485	5906192	5882139	5848096	5582850	4952321	134	682693	5929485	34.96	139839	65607	12	27	0	g__Bacillus (UID901)	99.27	0.02	cereus s.s.(95.9159)	No subspecies	berliner(96.5439)	0/3()	0/4()	3/3(nheA;nheB;nheC)	4/4(hblA;hblB;hblC;hblD)	1/1(cytK-2)	1/1(sph)	0/5()	0/3()	1/9(bpsE)	0()	2668[ST-23 complex](7/7)	Group_IV(cereus_sensu_stricto)	B. cereus s.s.	thuringiensis_S	2015
S77	SAMN25050576	BioSample	95	67	56	47	38	31	5504033	5488698	5460539	5398185	5248980	4972021	95	388529	5504033	35.11	190565	126431	11	19	0	g__Bacillus (UID902)	99.02	0.31	cereus s.s.(97.0717)	No subspecies	frankland(97.0717)	0/3()	0/4()	3/3(nheA;nheB;nheC)	4/4(hblA;hblB;hblC;hblD)	1/1(cytK-2)	1/1(sph)	0/5()	0/3()	2/9(bpsE;bpsH)	0()	24[No clonal complex](7/7)	Group_IV(cereus_sensu_stricto)	B. cereus s.s.	cereus	2015
S53	SAMN25050577	BioSample	85	71	60	55	44	32	5922527	5915044	5892505	5858451	5644231	5162167	85	812158	5922527	34.94	158254	78948	9	21	0	g__Bacillus (UID901)	99.27	0.01	cereus s.s.(95.9087)	No subspecies	berliner(96.5705)	0/3()	0/4()	3/3(nheA;nheB;nheC)	4/4(hblA;hblB;hblC;hblD)	1/1(cytK-2)	1/1(sph)	0/5()	0/3()	1/9(bpsE)	0()	2668[ST-23 complex](7/7)	Group_IV(cereus_sensu_stricto)	B. cereus s.s.	thuringiensis_S	2015
S66	SAMN25050578	BioSample	151	98	66	61	42	29	5589219	5562733	5493609	5458378	5158486	4688809	151	562763	5589219	35.29	199181	71936	9	21	0	g__Bacillus (UID902)	98.77	0.91	mosaicus(95.2517)	cereus(99.9278)	cereus(97.7128)	0/3()	4/4(cesA;cesB;cesC;cesD)	3/3(nheA;nheB;nheC)	0/4()	0/1()	1/1(sph)	0/5()	0/3()	1/9(bpsE)	0()	26[No clonal complex](7/7)	Group_III(mosaicus)	B. mosaicus subsp. cereus biovar Emeticus; B. cereus biovar Emeticus; B. Emeticus	paranthracis	2015
S64	SAMN25050579	BioSample	42	32	25	24	22	19	5701028	5695861	5682037	5676793	5644247	5540617	42	1819990	5701028	34.98	290957	211669	4	9	0	g__Bacillus (UID902)	99.23	0.13	mosaicus(97.3339)	No subspecies	anthracis(97.3357)	0/3()	0/4()	3/3(nheA;nheB;nheC)	0/4()	1/1(cytK-2)	1/1(sph)	0/5()	0/3()	2/9(bpsE;bpsH)	0()	Unknown(unknown ST)	Group_III(mosaicus)	B. mosaicus	anthracis	2016
S81	SAMN25050580	BioSample	32	29	23	21	18	16	5455415	5453949	5442874	5429057	5384361	5309787	32	860018	5455415	35.16	667689	248062	4	7	0	g__Bacillus (UID902)	99.23	0.31	cereus s.s.(97.3455)	No subspecies	frankland(97.3455)	0/3()	0/4()	3/3(nheA;nheB;nheC)	4/4(hblA;hblB;hblC;hblD)	1/1(cytK-2)	1/1(sph)	0/5()	0/3()	2/9(bpsE;bpsH)	0()	Unknown(unknown ST)	Group_IV(cereus_sensu_stricto)	B. cereus s.s.	cereus	2016
S65	SAMN25050581	BioSample	300	100	73	65	49	35	6243216	6155738	6100457	6043798	5765631	5248035	300	744819	6243216	34.98	176370	69795	11	27	0	g__Bacillus (UID902)	99.18	1.52	cereus s.s.(97.8266)	No subspecies	frankland(97.8266)	0/3()	0/4()	3/3(nheA;nheB;nheC)	4/4(hblA;hblB;hblC;hblD)	0/1()	1/1(sph)	0/5()	0/3()	1/9(bpsE)	1(Vip1Ad1)	Unknown(unknown ST)	Group_IV(cereus_sensu_stricto)	B. cereus s.s. biovar Thuringiensis; B. Thuringiensis	bombysepticus	2015
GCF_009646485.1	GCF_009646485.1	Assembly	977	64	46	38	32	28	6437791	6175716	6131231	6070940	5955628	5768917	977	959517	6437791	35.21	214103	154426	9	17	0	g__Bacillus (UID902)	99.18	0.6	cereus s.s.(98.5391)	No subspecies	frankland(98.5391)	0/3()	0/4()	3/3(nheA;nheB;nheC)	4/4(hblA;hblB;hblC;hblD)	1/1(cytK-2)	1/1(sph)	0/5()	0/3()	2/9(bpsE;bpsH)	5(Cry1Cb-like;Cry1Cb3;Cry7Da1/Cry7Da3;Cry7Fb2;Cry7Ga2)	241[ST-18 complex](7/7)	Group_IV(cereus_sensu_stricto)	B. cereus s.s. biovar Thuringiensis; B. Thuringiensis	bombysepticus	NA
GCF_002571765.1	GCF_002571765.1	Assembly	961	117	82	68	50	32	5840266	5512980	5432906	5328967	5024771	4379986	961	539116	5840266	35.06	123122	48389	14	33	14.73	g__Bacillus (UID901)	99.34	1.16	toyonensis(99.7842)	No subspecies	toyonensis(99.7842)	0/3()	0/4()	3/3(nheA;nheB;nheC)	4/4(hblA;hblB;hblC;hblD)	0/1()	1/1(sph)	0/5()	0/3()	2/9(bpsE;bpsH)	1(Cry22Ba1)	111[ST-111 complex](7/7)	Group_V(toyonensis)	B. toyonensis biovar Thuringiensis; B. Thuringiensis	toyonensis	2014
GCF_009646555.1	GCF_009646555.1	Assembly	934	206	64	53	42	30	6608232	6349021	6071999	5988136	5822770	5389842	934	719371	6608232	34.76	206725	68730	9	24	0	g__Bacillus (UID902)	98.92	1.01	cereus s.s.(98.3404)	No subspecies	frankland(98.3404)	0/3()	0/4()	3/3(nheA;nheB;nheC)	4/4(hblA;hblB;hblC;hblD)	0/1()	1/1(sph)	0/5()	0/3()	2/9(bpsE;bpsH)	6(Cry15Aa1;Cry1H-like;Cry1I-like;Cry1Ma1;Cry2Ba1;Vip3Ba1/Vip3Ba2)	550[No clonal complex](7/7)	Group_IV(cereus_sensu_stricto)	B. cereus s.s. biovar Thuringiensis; B. Thuringiensis	bombysepticus	NA
GCF_009646715.1	GCF_009646715.1	Assembly	921	293	201	147	80	34	6820774	6601609	6368830	5975464	4883140	3245972	921	215222	6820774	34.87	46980	20106	38	91	0	g__Bacillus (UID902)	99.07	0.21	cereus s.s.(97.0652)	No subspecies	frankland(97.0652)	0/3()	0/4()	3/3(nheA;nheB;nheC)	4/4(hblA;hblB;hblC;hblD)	1/1(cytK-2)	1/1(sph)	0/5()	0/3()	1/9(bpsE)	8(Cry1Ab-like;Cry1Ca10;Cry1Ea1/Cry1Ea11/Cry1Ea2/Cry1Ea3/Cry1Ea6/Cry1Ea7;Cry1H-like;Cry1I-like;Cry2Ah4;Vip3Aa53;Vip3Aa8)	22[ST-142 complex](7/7)	Group_IV(cereus_sensu_stricto)	B. cereus s.s. biovar Thuringiensis; B. Thuringiensis	cereus	NA
GCF_007673655.1	GCF_007673655.1	Assembly	912	52	40	39	30	23	5045858	4810269	4788357	4781560	4638298	4372143	912	500526	5045858	36.15	228950	141487	8	15	22.93	o__Bacillales (UID828)	99.43	2.82	UnknownSpecies13(99.5301)	No subspecies	bingmayongensis*(88.7001)	0/3()	0/4()	0/3()	0/4()	0/1()	0/1()	0/5()	0/3()	1/9(bpsE)	0()	Unknown(unknown ST)	Group_bingmayongensis*	B. UnknownSpecies13	cereusS	2018
GCF_002550265.1	GCF_002550265.1	Assembly	908	318	202	145	76	35	6319341	6118216	5822027	5394420	4325003	2837442	908	202637	6319341	34.74	44781	17191	42	97	7.99	g__Bacillus (UID902)	98.77	1.06	cereus s.s.(98.8363)	No subspecies	frankland(98.8363)	0/3()	0/4()	3/3(nheA;nheB;nheC)	4/4(hblA;hblB;hblC;hblD)	1/1(cytK-2)	1/1(sph)	0/5()	0/3()	1/9(bpsE)	15(Cry1Aa24;Cry1Bd1;Cry1Ca11;Cry1Ca2;Cry1Cb-like;Cry1Cb3;Cry1Db1;Cry1H-like;Cry1Hb1/Cry1Hb2;Cry1I-like;Cry1Ib3;Cry2Ab4;Vip1Ac1;Vip2Ae3;Vip3Aa53)	25[ST-8 complex](7/7)	Group_IV(cereus_sensu_stricto)	B. cereus s.s. biovar Thuringiensis; B. Thuringiensis	bombysepticus	2013
GCF_002807155.1	GCF_002807155.1	Assembly	893	63	46	42	36	30	5707202	5471915	5424574	5398613	5293391	5057923	893	551328	5707202	35.16	179036	112589	10	19	0.04	g__Bacillus (UID902)	98.92	1.57	mosaicus(94.3735)	No subspecies	cereus(96.0875)	0/3()	0/4()	3/3(nheA;nheB;nheC)	0/4()	1/1(cytK-2)	1/1(sph)	0/5()	0/3()	3/9(bpsD;bpsE;bpsH)	0()	90[No clonal complex](7/7)	Group_III(mosaicus)	B. mosaicus	paranthracis	NA
GCF_002557675.1	GCF_002557675.1	Assembly	882	84	67	61	49	37	5983484	5724726	5689838	5646684	5430114	4956204	882	470933	5983484	35.1	144013	67010	14	30	6.23	g__Bacillus (UID901)	99.34	1.07	mosaicus(93.2113)	No subspecies	wiedmannii(97.111)	0/3()	0/4()	3/3(nheA;nheB;nheC)	4/4(hblA;hblB;hblC;hblD)	0/1()	1/1(sph)	0/5()	0/3()	1/9(bpsE)	0()	Unknown(unknown ST)	Group_II(mosaicus/luti)	B. mosaicus	wiedmannii	2014
GCF_009646655.1	GCF_009646655.1	Assembly	877	330	207	153	82	38	6893135	6695991	6386061	5987662	4865488	3385095	877	189877	6893135	34.87	47714	19097	40	97	0	g__Bacillus (UID902)	98.77	0.02	cereus s.s.(97.0471)	No subspecies	frankland(97.0471)	0/3()	0/4()	3/3(nheA;nheB;nheC)	4/4(hblA;hblB;hblC;hblD)	1/1(cytK-2)	1/1(sph)	0/5()	0/3()	1/9(bpsE)	8(Cry1Ab-like;Cry1Ca10;Cry1Ea1/Cry1Ea11/Cry1Ea2/Cry1Ea3/Cry1Ea6/Cry1Ea7;Cry1H-like;Cry1I-like;Cry1Ia10/Cry1Ia14/Cry1Ia19/Cry1Ia2/Cry1Ia34/Cry1Ia36/Cry1Ia39/Cry1Ia40;Cry2Aa25;Vip3Aa53)	22[ST-142 complex](7/7)	Group_IV(cereus_sensu_stricto)	B. cereus s.s. biovar Thuringiensis; B. Thuringiensis	cereus	NA
GCF_016483475.1	GCF_016483475.1	Assembly	867	188	125	97	57	40	6258662	6048780	5880315	5672621	5026311	4443972	867	288638	6258662	35.24	90533	32811	21	46	0	g__Bacillus (UID901)	98.68	3.37	mycoides(93.0453)	No subspecies	UnknownGeneFlowUnit3*(95.1898)	0/3()	0/4()	3/3(nheA;nheB;nheC)	2/4(hblC;hblD)	0/1()	1/1(sph)	0/5()	0/3()	1/9(bpsE)	0()	Unknown(unknown ST)	Group_VI(mycoides/paramycoides)*	B. mycoides	mycoidesC	2019
GCF_002568145.1	GCF_002568145.1	Assembly	867	57	48	44	38	30	5956737	5695372	5676876	5647326	5546660	5226924	867	748437	5956737	34.85	219040	84428	8	19	4.11	g__Bacillus (UID902)	98.92	0.58	cereus s.s.(98.8998)	No subspecies	frankland(98.8998)	0/3()	0/4()	3/3(nheA;nheB;nheC)	4/4(hblA;hblB;hblC;hblD)	1/1(cytK-2)	1/1(sph)	0/5()	0/3()	1/9(bpsE)	0()	Unknown(unknown ST)	Group_IV(cereus_sensu_stricto)	B. cereus s.s.	bombysepticus	2014
GCF_005217685.1	GCF_005217685.1	Assembly	841	536	254	158	62	22	5984477	5849497	5167904	4496405	3025513	1696698	841	177676	5984477	35.04	25981	10182	61	158	1	g__Bacillus (UID901)	99.01	1.22	mycoides(93.6254)	No subspecies	mycoides(97.7786)	0/3()	0/4()	3/3(nheA;nheB;nheC)	4/4(hblA;hblB;hblC;hblD)	0/1()	1/1(sph)	0/5()	0/3()	2/9(bpsE;bpsH)	0()	Unknown(unknown ST)	Group_VI(mycoides/paramycoides)	B. mycoides	mycoides	2016
GCF_009646455.1	GCF_009646455.1	Assembly	833	61	45	42	33	25	6054975	5825074	5788221	5767013	5623979	5327453	833	660518	6054975	35.33	210915	145369	8	17	0	g__Bacillus (UID902)	98.61	0.99	mosaicus(98.2897)	No subspecies	anthracis(98.3147)	0/3()	0/4()	3/3(nheA;nheB;nheC)	0/4()	1/1(cytK-2)	1/1(sph)	0/5()	0/3()	1/9(bpsE)	0()	106[No clonal complex](7/7)	Group_III(mosaicus)	B. mosaicus	anthracis	NA
GCF_002574505.1	GCF_002574505.1	Assembly	801	537	289	168	58	11	5856828	5724527	5078971	4229921	2521344	843964	801	126994	5856828	34.93	20213	8653	77	186	3.01	g__Bacillus (UID901)	98.94	1	cereus s.s.(95.9224)	No subspecies	berliner(96.5605)	0/3()	0/4()	3/3(nheA;nheB;nheC)	4/4(hblA;hblB;hblC;hblD)	1/1(cytK-2)	1/1(sph)	0/5()	0/3()	1/9(bpsE)	0()	56[ST-23 complex](7/7)	Group_IV(cereus_sensu_stricto)	B. cereus s.s.	thuringiensisS	2014
GCF_002584855.1	GCF_002584855.1	Assembly	797	106	72	61	46	33	6290651	6065920	5985503	5914124	5695211	5200858	797	623508	6290651	34.79	158343	63870	11	25	8.52	g__Bacillus (UID901)	99.17	1.8	cereus s.s.(95.9387)	No subspecies	berliner(96.45700000000001)	0/3()	0/4()	3/3(nheA;nheB;nheC)	4/4(hblA;hblB;hblC;hblD)	0/1()	1/1(sph)	0/5()	0/3()	1/9(bpsE)	0()	23[ST-23 complex](7/7)	Group_IV(cereus_sensu_stricto)	B. cereus s.s.	thuringiensisS	2014
GCF_002576135.1	GCF_002576135.1	Assembly	787	79	55	50	38	27	5933543	5671791	5622442	5583710	5374265	4989094	787	663840	5933543	34.87	220452	90310	9	20	7.13	g__Bacillus (UID901)	99.27	0.62	cereus s.s.(96.454)	No subspecies	berliner(98.5366)	0/3()	0/4()	3/3(nheA;nheB;nheC)	4/4(hblA;hblB;hblC;hblD)	1/1(cytK-2)	1/1(sph)	0/5()	0/3()	1/9(bpsE)	0()	1006[ST-97 complex](7/7)	Group_IV(cereus_sensu_stricto)	B. cereus s.s.	thuringiensis	2014
GCF_009646415.1	GCF_009646415.1	Assembly	775	62	45	40	30	23	6037885	5830476	5794327	5759078	5604332	5344368	775	843997	6037885	35.33	277831	145369	7	15	0	g__Bacillus (UID902)	98.61	0.9	mosaicus(98.2955)	No subspecies	anthracis(98.3077)	0/3()	0/4()	3/3(nheA;nheB;nheC)	0/4()	1/1(cytK-2)	1/1(sph)	0/5()	0/3()	1/9(bpsE)	0()	106[No clonal complex](7/7)	Group_III(mosaicus)	B. mosaicus	anthracis	NA
GCF_002911965.1	GCF_002911965.1	Assembly	774	145	53	38	32	27	6285234	6007151	5818895	5708474	5625714	5451218	774	1490544	6285234	35.04	392181	80802	4	16	0	g__Bacillus (UID901)	99.34	0.13	cereus s.s.(96.0105)	No subspecies	berliner(96.6068)	0/3()	0/4()	3/3(nheA;nheB;nheC)	4/4(hblA;hblB;hblC;hblD)	0/1()	1/1(sph)	1/5(capC)	0/3()	1/9(bpsE)	5(Cry1Ab-like;Cry1Ac13;Cry1Cb-like;Cry1Cb3;Cry1H-like)	12[ST-23 complex](7/7)	Group_IV(cereus_sensu_stricto)	B. cereus s.s. biovar Thuringiensis; B. Thuringiensis	thuringiensisS	2013
GCF_002582165.1	GCF_002582165.1	Assembly	773	220	150	116	56	29	5825791	5650875	5481068	5233972	4262503	3312425	773	403803	5825791	35.33	61121	22523	22	61	13.25	o__Bacillales (UID828)	99.42	1.04	pseudomycoides(98.3139)	No subspecies	pseudomycoides(98.7079)	0/3()	0/4()	3/3(nheA;nheB;nheC)	3/4(hblA;hblC;hblD)	0/1()	0/1()	0/5()	0/3()	1/9(bpsE)	0()	2129[No clonal complex](7/7)	Group_I(pseudomycoides)	B. pseudomycoides	pseudomycoides	2014
GCF_005217405.1	GCF_005217405.1	Assembly	766	562	229	144	63	23	5898917	5799712	4947942	4334306	3075055	1761268	766	139869	5898917	34.7	26568	9246	59	154	3.9	g__Bacillus (UID902)	98.77	1.44	cereus s.s.(97.9401)	No subspecies	frankland(97.9401)	0/3()	0/4()	3/3(nheA;nheB;nheC)	3/4(hblA;hblB;hblD)	1/1(cytK-2)	1/1(sph)	0/5()	0/3()	2/9(bpsE;bpsH)	0()	Unknown(unknown ST)	Group_IV(cereus_sensu_stricto)	B. cereus s.s.	bombysepticus	2017
GCF_002550135.1	GCF_002550135.1	Assembly	761	121	73	57	37	26	6007278	5798211	5680679	5553778	5268664	4917831	761	583608	6007278	35.14	190395	96655	10	21	4.96	g__Bacillus (UID901)	98.35	2.56	mycoides(100.0)	No subspecies	nitratireducens(98.3624)	0/3()	0/4()	3/3(nheA;nheB;nheC)	4/4(hblA;hblB;hblC;hblD)	0/1()	1/1(sph)	0/5()	0/3()	1/9(bpsE)	0()	2055[No clonal complex](7/7)	Group_VIII(mycoides)	B. mycoides	nitratireducens	2014
GCF_015912775.1	GCF_015912775.1	Assembly	760	492	252	146	70	35	6736388	6638063	5989611	5264348	4066894	2845425	760	242699	6736388	35.35	36635	13155	48	128	93.17	g__Bacillus (UID901)	99.27	0.48	cereus s.s.(96.1309)	No subspecies	berliner(98.5578)	0/3()	0/4()	3/3(nheA;nheB;nheC)	3/4(hblA;hblB;hblD)	1/1(cytK-2)	1/1(sph)	0/5()	0/3()	1/9(bpsE)	1(Cry13Aa1/Cry13Aa2)	1706[No clonal complex](7/7)	Group_IV(cereus_sensu_stricto)	B. cereus s.s. biovar Thuringiensis; B. Thuringiensis	thuringiensis	2012
GCF_009646525.1	GCF_009646525.1	Assembly	752	97	65	59	46	37	6666448	6467921	6410030	6368087	6132653	5779235	752	500692	6666448	35.12	197138	64244	11	24	0	g__Bacillus (UID901)	99.34	1.6	cereus s.s.(95.6999)	No subspecies	berliner(96.4718)	0/3()	0/4()	3/3(nheA;nheB;nheC)	4/4(hblA;hblB;hblC;hblD)	1/1(cytK-2)	1/1(sph)	0/5()	0/3()	1/9(bpsE)	2(Cry60Aa2/Cry60Aa3;Cry60Ba2/Cry60Ba3)	16[ST-23 complex](7/7)	Group_IV(cereus_sensu_stricto)	B. cereus s.s. biovar Thuringiensis; B. Thuringiensis	thuringiensisS	NA
GCF_009646665.1	GCF_009646665.1	Assembly	743	138	98	77	57	37	5911877	5716039	5619392	5455957	5102138	4377910	743	273085	5911877	35.13	104127	48316	19	39	0	g__Bacillus (UID901)	98.68	0.11	cereus s.s.(95.9798)	No subspecies	berliner(96.5827)	0/3()	0/4()	3/3(nheA;nheB;nheC)	4/4(hblA;hblB;hblC;hblD)	0/1()	1/1(sph)	0/5()	0/3()	1/9(bpsE)	10(Cry1Aa24;Cry1Ca10;Cry1Ca11;Cry1Ca2;Cry1Cb-like;Cry1Cb3;Cry1Ea11/Cry1Ea3/Cry1Ea6/Cry1Ea7;Cry1Ea5;Cry1H-like;Cry1Hb1)	56[ST-23 complex](7/7)	Group_IV(cereus_sensu_stricto)	B. cereus s.s. biovar Thuringiensis; B. Thuringiensis	thuringiensisS	NA
GCF_009646855.1	GCF_009646855.1	Assembly	742	175	116	93	60	37	5677339	5491519	5358370	5188161	4624053	3771816	742	280950	5677339	35.15	79803	36426	21	49	0	g__Bacillus (UID902)	98.92	0.32	cereus s.s.(98.7257)	No subspecies	frankland(98.7257)	0/3()	0/4()	3/3(nheA;nheB;nheC)	4/4(hblA;hblB;hblC;hblD)	1/1(cytK-2)	1/1(sph)	0/5()	0/3()	1/9(bpsE)	0()	8[ST-8 complex](7/7)	Group_IV(cereus_sensu_stricto)	B. cereus s.s.	bombysepticus	NA
GCF_009646735.1	GCF_009646735.1	Assembly	738	269	186	145	77	39	6745446	6586603	6377732	6081714	4988940	3648001	738	244914	6745446	34.9	61172	23299	35	80	0	g__Bacillus (UID902)	99.07	0.02	cereus s.s.(97.0836)	No subspecies	frankland(97.0836)	0/3()	0/4()	3/3(nheA;nheB;nheC)	4/4(hblA;hblB;hblC;hblD)	1/1(cytK-2)	1/1(sph)	0/5()	0/3()	1/9(bpsE)	9(Cry1Ab-like;Cry1Ca10;Cry1Ea1/Cry1Ea11/Cry1Ea2/Cry1Ea3/Cry1Ea6/Cry1Ea7;Cry1H-like;Cry1I-like;Cry1Ia10/Cry1Ia14/Cry1Ia19/Cry1Ia2/Cry1Ia34/Cry1Ia36/Cry1Ia39/Cry1Ia40;Cry2Aa25;Cry2Ah4;Vip3Aa53)	22[ST-142 complex](7/7)	Group_IV(cereus_sensu_stricto)	B. cereus s.s. biovar Thuringiensis; B. Thuringiensis	cereus	NA
GCF_009646535.1	GCF_009646535.1	Assembly	726	81	57	51	40	34	6348492	6145517	6102623	6057832	5866053	5633142	726	768710	6348492	35.27	187692	102590	10	20	0	g__Bacillus (UID901)	99.67	1.47	cereus s.s.(95.7158)	No subspecies	berliner(96.537)	0/3()	0/4()	3/3(nheA;nheB;nheC)	4/4(hblA;hblB;hblC;hblD)	1/1(cytK-2)	1/1(sph)	0/5()	0/3()	1/9(bpsE)	2(Cry60Aa2/Cry60Aa3;Cry60Ba2/Cry60Ba3)	16[ST-23 complex](7/7)	Group_IV(cereus_sensu_stricto)	B. cereus s.s. biovar Thuringiensis; B. Thuringiensis	thuringiensisS	NA
GCF_002560915.1	GCF_002560915.1	Assembly	726	526	279	166	71	16	6191539	6094442	5438845	4619838	3092622	1118428	726	152849	6191539	34.61	24885	9872	72	169	24.34	g__Bacillus (UID902)	99.18	0.93	cereus s.s.(98.7376)	No subspecies	frankland(98.7376)	0/3()	0/4()	3/3(nheA;nheB;nheC)	4/4(hblA;hblB;hblC;hblD)	1/1(cytK-2)	1/1(sph)	2/5(capB;capC)	0/3()	1/9(bpsE)	0()	1990[No clonal complex](7/7)	Group_IV(cereus_sensu_stricto)	B. cereus s.s.	bombysepticus	2014
GCF_002576155.1	GCF_002576155.1	Assembly	726	514	268	164	68	22	6256134	6156227	5532444	4786351	3266668	1660604	726	151497	6256134	34.7	26229	11095	63	156	187.54	g__Bacillus (UID902)	98.7	0.46	cereus s.s.(98.7524)	No subspecies	frankland(98.7524)	0/3()	0/4()	3/3(nheA;nheB;nheC)	4/4(hblA;hblB;hblC;hblD)	1/1(cytK-2)	1/1(sph)	0/5()	0/3()	1/9(bpsE)	12(Cry1Bd1;Cry1Cb-like;Cry1Cb3;Cry1Db1;Cry1H-like;Cry1Hb1/Cry1Hb2;Cry1I-like;Cry1Ib1/Cry1Ib3;Cry9Aalike;Vip1Ac1;Vip2Ae3;Vip3Aa53)	25[ST-8 complex](7/7)	Group_IV(cereus_sensu_stricto)	B. cereus s.s. biovar Thuringiensis; B. Thuringiensis	bombysepticus	2014
GCF_001058585.1	GCF_001058585.1	Assembly	719	575	265	151	48	16	5642118	5567707	4789349	3961094	2252350	1260905	719	127459	5642118	34.97	20438	8406	73	181	23.09	g__Bacillus (UID902)	97.85	0.63	cereus s.s.(97.3891)	No subspecies	frankland(97.3891)	0/3()	0/4()	3/3(nheA;nheB;nheC)	4/4(hblA;hblB;hblC;hblD)	1/1(cytK-2)	1/1(sph)	0/5()	0/3()	2/9(bpsE;bpsH)	0()	1083[No clonal complex](7/7)	Group_IV(cereus_sensu_stricto)	B. cereus s.s.	cereus	NA
GCF_009646515.1	GCF_009646515.1	Assembly	699	64	45	39	34	28	6348429	6149557	6119157	6074714	5983831	5738407	699	959382	6348429	35.06	215397	154426	9	17	0	g__Bacillus (UID902)	99.18	0.38	cereus s.s.(98.4958)	No subspecies	frankland(98.4958)	0/3()	0/4()	3/3(nheA;nheB;nheC)	4/4(hblA;hblB;hblC;hblD)	1/1(cytK-2)	1/1(sph)	0/5()	0/3()	2/9(bpsE;bpsH)	5(Cry1Cb-like;Cry1Cb3;Cry7Da1/Cry7Da3;Cry7Fb2;Cry7Ga2)	241[ST-18 complex](7/7)	Group_IV(cereus_sensu_stricto)	B. cereus s.s. biovar Thuringiensis; B. Thuringiensis	bombysepticus	NA
GCF_015845185.1	GCF_015845185.1	Assembly	692	271	51	37	27	23	6565196	6349713	5950930	5858627	5702476	5560939	692	1543032	6565196	38.69	393658	92341	5	14	17.55	g__Bacillus (UID901)	99.34	0.94	toyonensis(99.7806)	No subspecies	toyonensis(99.7806)	0/3()	0/4()	3/3(nheA;nheB;nheC)	4/4(hblA;hblB;hblC;hblD)	0/1()	1/1(sph)	0/5()	0/3()	2/9(bpsE;bpsH)	0()	111[ST-111 complex](7/7)	Group_V(toyonensis)	B. toyonensis	toyonensis	2011
GCF_002807165.1	GCF_002807165.1	Assembly	689	46	38	33	27	22	5656421	5486826	5470796	5433999	5324277	5150804	689	989441	5656421	34.94	329969	157091	6	12	0.58	g__Bacillus (UID902)	96.4	2.26	cereus s.s.(97.256)	No subspecies	frankland(97.256)	0/3()	0/4()	0/3()	4/4(hblA;hblB;hblC;hblD)	1/1(cytK-2)	1/1(sph)	0/5()	0/3()	1/9(bpsE)	0()	Unknown(missing alleles)	Group_IV(cereus_sensu_stricto)	B. cereus s.s.	cereus	NA
GCF_002584925.1	GCF_002584925.1	Assembly	689	475	269	167	66	22	6199878	6101033	5572270	4837314	3204193	1714602	689	210890	6199878	34.67	25685	11586	62	150	39.45	g__Bacillus (UID901)	98.9	0.29	cereus s.s.(96.4763)	No subspecies	berliner(98.4133)	0/3()	0/4()	3/3(nheA;nheB;nheC)	4/4(hblA;hblB;hblC;hblD)	1/1(cytK-2)	1/1(sph)	0/5()	0/3()	2/9(bpsE;bpsH)	0()	2015[No clonal complex](7/7)	Group_IV(cereus_sensu_stricto)	B. cereus s.s.	thuringiensis	2014
GCF_002570735.1	GCF_002570735.1	Assembly	675	449	239	170	69	22	6222036	6112615	5607961	5105495	3471490	1845146	675	167816	6222036	35.21	28892	13797	56	134	5.91	g__Bacillus (UID901)	98.9	0.76	cereus s.s.(96.155)	No subspecies	berliner(98.131)	0/3()	0/4()	3/3(nheA;nheB;nheC)	4/4(hblA;hblB;hblC;hblD)	1/1(cytK-2)	1/1(sph)	0/5()	0/3()	2/9(bpsE;bpsH)	0()	502[No clonal complex](7/7)	Group_IV(cereus_sensu_stricto)	B. cereus s.s.	thuringiensis	2014
GCF_009646825.1	GCF_009646825.1	Assembly	673	87	64	56	45	33	5611454	5435834	5384759	5331401	5111577	4669203	673	400213	5611454	35.33	144934	69581	13	26	0	g__Bacillus (UID902)	99.07	0.7	mosaicus(95.1911)	cereus(99.0531)	cereus(97.7737)	0/3()	0/4()	3/3(nheA;nheB;nheC)	0/4()	0/1()	1/1(sph)	0/5()	0/3()	1/9(bpsE)	0()	164[No clonal complex](7/7)	Group_III(mosaicus)	B. mosaicus subsp. cereus; B. cereus	paranthracis	NA
GCF_002911865.1	GCF_002911865.1	Assembly	666	298	161	122	58	35	6532393	6381967	6065258	5785612	4755067	3916566	666	219645	6532393	34.68	83142	22613	25	65	0	g__Bacillus (UID902)	98.92	0.31	cereus s.s.(98.6537)	No subspecies	frankland(98.6537)	0/3()	0/4()	3/3(nheA;nheB;nheC)	4/4(hblA;hblB;hblC;hblD)	1/1(cytK-2)	1/1(sph)	0/5()	0/3()	1/9(bpsE)	7(Cry1Ab-like;Cry1H-like;Cry1I-like;Cry1Ia10/Cry1Ia14/Cry1Ia19/Cry1Ia2/Cry1Ia34/Cry1Ia36/Cry1Ia39/Cry1Ia40;Cry2Aa25;Cry2Ah4;Vip3Aa53)	8[ST-8 complex](7/7)	Group_IV(cereus_sensu_stricto)	B. cereus s.s. biovar Thuringiensis; B. Thuringiensis	bombysepticus	2013
GCF_015844555.1	GCF_015844555.1	Assembly	664	486	273	173	70	26	6646367	6578338	5978907	5273250	3645297	2120371	664	246749	6646367	35.1	28707	12316	59	148	30.14	g__Bacillus (UID901)	99.47	1.16	cereus s.s.(96.3017)	No subspecies	berliner(98.6854)	0/3()	0/4()	3/3(nheA;nheB;nheC)	4/4(hblA;hblB;hblC;hblD)	1/1(cytK-2)	1/1(sph)	0/5()	0/3()	2/9(bpsE;bpsH)	3(Cry5Aa1;Cry5Ca1/Cry5Ca2;Cry65Aa1/Cry65Aa2)	1573[No clonal complex](6/7)	Group_IV(cereus_sensu_stricto)	B. cereus s.s. biovar Thuringiensis; B. Thuringiensis	thuringiensis	2011
GCF_009646805.1	GCF_009646805.1	Assembly	664	273	203	169	94	30	6684859	6548337	6382825	6145879	4924470	2656814	664	349646	6684859	34.87	43421	23482	45	98	0	g__Bacillus (UID902)	98.59	0.94	cereus s.s.(97.1778)	No subspecies	frankland(97.1778)	0/3()	0/4()	3/3(nheA;nheB;nheC)	4/4(hblA;hblB;hblC;hblD)	1/1(cytK-2)	1/1(sph)	0/5()	0/3()	2/9(bpsE;bpsH)	10(Cry1Aa24;Cry1Ab-like;Cry1Ab1/Cry1Ab12/Cry1Ab13/Cry1Ab15/Cry1Ab23/Cry1Ab25/Cry1Ab29/Cry1Ab3/Cry1Ab4/Cry1Ab9;Cry1Ab33;Cry1Ba2/Cry1Ba4;Cry1Cb-like;Cry1Cb3;Cry1H-like;Cry1I-like;Cry1Ib3)	239[No clonal complex](7/7)	Group_IV(cereus_sensu_stricto)	B. cereus s.s. biovar Thuringiensis; B. Thuringiensis	cereus	NA
GCF_002589595.1	GCF_002589595.1	Assembly	660	370	186	128	70	30	6572969	6437981	5994776	5586052	4620067	3208413	660	205565	6572969	35.09	48547	20586	32	84	6.75	g__Bacillus (UID901)	99.01	1.43	toyonensis(99.2709)	No subspecies	toyonensis(99.2709)	0/3()	0/4()	3/3(nheA;nheB;nheC)	4/4(hblA;hblB;hblC;hblD)	0/1()	1/1(sph)	0/5()	0/3()	2/9(bpsE;bpsH)	3(Cry22Ba1;Cry32Ka1;Cry32Ma1)	2195[No clonal complex](7/7)	Group_V(toyonensis)	B. toyonensis biovar Thuringiensis; B. Thuringiensis	toyonensis	2014
GCF_001683705.1	GCF_001683705.1	Assembly	655	524	281	162	62	18	5627493	5559161	4940949	4111542	2581791	1114036	655	88365	5627493	35.03	21593	9190	72	174	1.67	g__Bacillus (UID902)	97.96	1.46	cereus s.s.(97.1412)	No subspecies	frankland(97.1412)	0/3()	0/4()	3/3(nheA;nheB;nheC)	4/4(hblA;hblB;hblC;hblD)	1/1(cytK-2)	1/1(sph)	0/5()	0/3()	2/9(bpsE;bpsH)	0()	177[No clonal complex](7/7)	Group_IV(cereus_sensu_stricto)	B. cereus s.s.	cereus	1995
GCF_002811445.1	GCF_002811445.1	Assembly	645	414	155	85	40	23	5602496	5484024	4864320	4381558	3662241	3070557	645	345685	5602496	35.3	57327	13937	18	70	6.93	g__Bacillus (UID902)	98.82	2.62	mosaicus(95.1264)	No subspecies	cereus(96.9875)	0/3()	0/4()	3/3(nheA;nheB;nheC)	1/4(hblA)	1/1(cytK-2)	1/1(sph)	0/5()	0/3()	1/9(bpsE)	0()	104[No clonal complex](7/7)	Group_II(mosaicus/luti)	B. mosaicus	tropicus	2016
GCF_007678275.1	GCF_007678275.1	Assembly	628	39	27	24	20	17	5845671	5679254	5656538	5634981	5568805	5449528	628	1347344	5845671	34.98	484716	220430	4	8	26.82	g__Bacillus (UID901)	99.27	0.55	cereus s.s.(96.43799999999999)	No subspecies	berliner(98.6478)	0/3()	0/4()	3/3(nheA;nheB;nheC)	4/4(hblA;hblB;hblC;hblD)	1/1(cytK-2)	1/1(sph)	0/5()	0/3()	1/9(bpsE)	0()	97[ST-97 complex](7/7)	Group_IV(cereus_sensu_stricto)	B. cereus s.s.	thuringiensis	2018
GCF_002562595.1	GCF_002562595.1	Assembly	626	439	261	164	68	19	6000781	5912292	5427987	4735607	3266452	1473821	626	133743	6000781	34.71	29858	11676	59	143	23.4	g__Bacillus (UID902)	99.18	0	cereus s.s.(98.7808)	No subspecies	frankland(98.7808)	0/3()	0/4()	3/3(nheA;nheB;nheC)	4/4(hblA;hblB;hblC;hblD)	1/1(cytK-2)	1/1(sph)	0/5()	0/3()	2/9(bpsE;bpsH)	0()	Unknown(unknown ST)	Group_IV(cereus_sensu_stricto)	B. cereus s.s.	bombysepticus	2014
GCF_001940365.1	GCF_001940365.1	Assembly	620	523	323	188	66	11	6145505	6073279	5564207	4600254	2733292	817833	620	122237	6145505	35.11	20708	9993	82	189	0	g__Bacillus (UID901)	99.34	0.58	cereus s.s.(96.2793)	No subspecies	berliner(98.2655)	0/3()	0/4()	3/3(nheA;nheB;nheC)	4/4(hblA;hblB;hblC;hblD)	1/1(cytK-2)	1/1(sph)	0/5()	0/3()	2/9(bpsE;bpsH)	0()	2068[No clonal complex](7/7)	Group_IV(cereus_sensu_stricto)	B. cereus s.s.	thuringiensis	2007
GCF_009646985.1	GCF_009646985.1	Assembly	619	193	131	105	73	41	6841834	6704440	6557539	6371562	5858981	4686061	619	260426	6841834	34.71	86914	43851	23	51	0	g__Bacillus (UID902)	99.23	1.11	cereus s.s.(98.7411)	No subspecies	frankland(98.7411)	0/3()	0/4()	3/3(nheA;nheB;nheC)	4/4(hblA;hblB;hblC;hblD)	1/1(cytK-2)	1/1(sph)	0/5()	0/3()	2/9(bpsE;bpsH)	15(Cry1Ab-like;Cry1Ac12;Cry1Ac13;Cry1Ac4;Cry1Ah2;Cry1Ca10;Cry1Ca11;Cry1Cb-like;Cry1Ea5;Cry1H-like;Cry1Hb1;Cry1I-like;Cry1Ia10/Cry1Ia14/Cry1Ia19/Cry1Ia2/Cry1Ia34/Cry1Ia36/Cry1Ia39/Cry1Ia40;Cry2Aa25;Vip3Aa53)	13[ST-8 complex](7/7)	Group_IV(cereus_sensu_stricto)	B. cereus s.s. biovar Thuringiensis; B. Thuringiensis	bombysepticus	NA
GCF_002552205.1	GCF_002552205.1	Assembly	610	89	53	50	39	27	6127360	5954497	5885226	5866060	5673856	5237671	610	614661	6127360	35.04	244341	93934	8	19	11.51	g__Bacillus (UID901)	99.01	0.27	mosaicus(93.0871)	No subspecies	wiedmannii(97.1929)	0/3()	0/4()	3/3(nheA;nheB;nheC)	4/4(hblA;hblB;hblC;hblD)	0/1()	1/1(sph)	0/5()	0/3()	1/9(bpsE)	0()	Unknown(unknown ST)	Group_II(mosaicus/luti)	B. mosaicus	wiedmannii	2013
GCF_003408695.1	GCF_003408695.1	Assembly	609	528	329	214	64	18	6420976	6364597	5832599	4992888	2582819	1119001	609	98025	6420976	34.71	20126	11185	93	198	2.13	g__Bacillus (UID902)	98.53	0.64	cereus s.s.(96.5796)	No subspecies	UnknownGeneFlowUnit2(98.88)	0/3()	0/4()	3/3(nheA;nheB;nheC)	4/4(hblA;hblB;hblC;hblD)	1/1(cytK-2)	1/1(sph)	0/5()	0/3()	2/9(bpsE;bpsH)	3(Cry78Aa1;Cry8Ha1;Cry8Ma2)	1133[No clonal complex](7/7)	Group_IV(cereus_sensu_stricto)	B. cereus s.s. biovar Thuringiensis; B. Thuringiensis	thuringiensisK	2014
GCF_002557005.1	GCF_002557005.1	Assembly	608	375	193	134	69	32	6555189	6452089	6033279	5610059	4545534	3229141	608	203836	6555189	35.06	49027	19750	33	86	7.7	g__Bacillus (UID901)	99.34	1.18	toyonensis(99.2728)	No subspecies	toyonensis(99.2728)	0/3()	0/4()	3/3(nheA;nheB;nheC)	4/4(hblA;hblB;hblC;hblD)	0/1()	1/1(sph)	0/5()	0/3()	2/9(bpsE;bpsH)	6(Cry22Ba1;Cry32Ka1;Cry32Ma1;Cry32Na1;Cry33Aa1;Cry73Aa1)	2195[No clonal complex](6/7)	Group_V(toyonensis)	B. toyonensis biovar Thuringiensis; B. Thuringiensis	toyonensis	2014
GCF_002569095.1	GCF_002569095.1	Assembly	605	446	230	157	64	20	5918251	5840280	5287325	4749019	3267291	1725993	605	198818	5918251	34.97	28341	12736	53	130	28.32	g__Bacillus (UID901)	99.34	0.28	toyonensis(98.541)	No subspecies	toyonensis(98.541)	0/3()	0/4()	3/3(nheA;nheB;nheC)	4/4(hblA;hblB;hblC;hblD)	0/1()	1/1(sph)	0/5()	0/3()	2/9(bpsE;bpsH)	0()	Unknown(unknown ST)	Group_V(toyonensis)	B. toyonensis	toyonensis	2013
GCF_009646545.1	GCF_009646545.1	Assembly	604	40	33	31	25	22	5479342	5309948	5298067	5284947	5177184	5061272	604	649903	5479342	35.11	317439	155854	7	13	0	g__Bacillus (UID902)	99.18	0.63	cereus s.s.(98.6057)	No subspecies	frankland(98.6057)	0/3()	0/4()	3/3(nheA;nheB;nheC)	4/4(hblA;hblB;hblC;hblD)	1/1(cytK-2)	1/1(sph)	0/5()	0/3()	1/9(bpsE)	0()	18[ST-18 complex](7/7)	Group_IV(cereus_sensu_stricto)	B. cereus s.s.	bombysepticus	NA
GCF_002553125.1	GCF_002553125.1	Assembly	602	448	235	163	65	16	5526157	5452255	4911849	4387725	2851373	1055339	602	93402	5526157	35.25	28418	12351	62	141	6.46	g__Bacillus (UID901)	98.02	0.44	mosaicus(93.1551)	No subspecies	wiedmannii(97.0393)	0/3()	0/4()	3/3(nheA;nheB;nheC)	0/4()	0/1()	0/1()	0/5()	0/3()	2/9(bpsE;bpsH)	0()	Unknown(unknown ST)	Group_II(mosaicus/luti)	B. mosaicus	wiedmannii	2014
GCF_005217265.1	GCF_005217265.1	Assembly	599	461	266	163	64	16	5572158	5505303	5015422	4268032	2694727	1109690	599	167385	5572158	34.87	24371	10764	68	155	4.49	g__Bacillus (UID902)	99.17	0.31	cereus s.s.(97.5021)	No subspecies	frankland(97.5021)	0/3()	0/4()	3/3(nheA;nheB;nheC)	4/4(hblA;hblB;hblC;hblD)	1/1(cytK-2)	1/1(sph)	0/5()	0/3()	2/9(bpsE;bpsH)	0()	Unknown(unknown ST)	Group_IV(cereus_sensu_stricto)	B. cereus s.s.	cereus	2017
GCF_009669105.1	GCF_009669105.1	Assembly	598	426	232	160	55	15	5365636	5249771	4732283	4226846	2521048	1181034	598	246615	5365636	35.17	22854	11556	62	142	0	g__Bacillus (UID902)	98.82	0.36	mosaicus(99.9617)	anthracis(99.9568)	anthracis(98.6708)	3/3(cya;lef;pagA)	0/4()	3/3(nheA;nheB;nheC)	0/4()	0/1()	1/1(sph)	5/5(capA;capB;capC;capD;capE)	3/3(hasA;hasB;hasC)	1/9(bpsE)	0()	1[No clonal complex](7/7)	Group_III(mosaicus)	B. mosaicus subsp. anthracis biovar Anthracis; B. anthracis biovar Anthracis; B. Anthracis	anthracis	2009
GCF_002569825.1	GCF_002569825.1	Assembly	596	446	258	164	65	26	5925306	5849814	5376507	4697683	3077185	1742057	596	120843	5925306	34.79	26190	11906	61	141	11.43	g__Bacillus (UID902)	99.18	0.51	cereus s.s.(99.3647)	No subspecies	frankland(99.3647)	0/3()	0/4()	3/3(nheA;nheB;nheC)	4/4(hblA;hblB;hblC;hblD)	1/1(cytK-2)	1/1(sph)	0/5()	0/3()	2/9(bpsE;bpsH)	0()	1576[No clonal complex](7/7)	Group_IV(cereus_sensu_stricto)	B. cereus s.s.	bombysepticus	2013
GCF_003046465.1	GCF_003046465.1	Assembly	592	473	170	105	51	25	5519270	5428097	4746634	4305278	3458844	2564219	592	176807	5519270	35.08	43940	11822	30	91	22.23	g__Bacillus (UID902)	98.1	0.82	cereus s.s.(98.7721)	No subspecies	frankland(98.7721)	0/3()	0/4()	3/3(nheA;nheB;nheC)	4/4(hblA;hblB;hblC;hblD)	1/1(cytK-2)	1/1(sph)	0/5()	0/3()	1/9(bpsE)	8(Cry1Ab-like;Cry1Ac1/Cry1Ac10/Cry1Ac7/Cry1Ac8/Cry1Ac9;Cry1Ac12;Cry1Ac13;Cry1Ah2;Cry1Cb-like;Cry1Cb3;Cry1H-like)	8[ST-8 complex](7/7)	Group_IV(cereus_sensu_stricto)	B. cereus s.s. biovar Thuringiensis; B. Thuringiensis	bombysepticus	2010
GCF_005217255.1	GCF_005217255.1	Assembly	590	352	234	155	79	19	5947486	5835414	5549913	4986078	3706148	1547649	590	148241	5947486	34.6	33654	16728	55	116	5.88	g__Bacillus (UID902)	99.17	0.01	cereus s.s.(97.4104)	No subspecies	frankland(97.4104)	0/3()	0/4()	3/3(nheA;nheB;nheC)	4/4(hblA;hblB;hblC;hblD)	1/1(cytK-2)	1/1(sph)	2/5(capB;capC)	0/3()	2/9(bpsE;bpsH)	1(Vip1Ad1)	Unknown(unknown ST)	Group_IV(cereus_sensu_stricto)	B. cereus s.s. biovar Thuringiensis; B. Thuringiensis	cereus	2017
GCF_009646745.1	GCF_009646745.1	Assembly	588	95	61	44	35	26	6109961	5949715	5878953	5755399	5610723	5262933	588	945176	6109961	35.13	218537	109008	7	17	0	g__Bacillus (UID901)	99.34	0.93	cereus s.s.(96.3751)	No subspecies	berliner(98.3284)	0/3()	0/4()	3/3(nheA;nheB;nheC)	4/4(hblA;hblB;hblC;hblD)	1/1(cytK-2)	1/1(sph)	0/5()	0/3()	1/9(bpsE)	0()	63[No clonal complex](7/7)	Group_IV(cereus_sensu_stricto)	B. cereus s.s.	thuringiensis	NA
GCF_001059825.1	GCF_001059825.1	Assembly	585	436	288	174	53	9	5364992	5298601	4905403	4081511	2167196	677797	585	107137	5364992	35.17	20160	10229	76	169	1.86	g__Bacillus (UID902)	97.99	0.77	mosaicus(94.5018)	No subspecies	cereus(96.1703)	0/3()	0/4()	3/3(nheA;nheB;nheC)	0/4()	1/1(cytK-2)	1/1(sph)	0/5()	0/3()	1/9(bpsE)	0()	1032[No clonal complex](7/7)	Group_III(mosaicus)	B. mosaicus	paranthracis	NA
GCF_002566215.1	GCF_002566215.1	Assembly	578	392	210	152	76	28	6174339	6088262	5629037	5216241	3945873	2304715	578	173050	6174339	35.02	35106	17247	48	110	8.55	g__Bacillus (UID902)	98.15	1	cereus s.s.(97.0342)	No subspecies	frankland(97.0342)	0/3()	0/4()	3/3(nheA;nheB;nheC)	4/4(hblA;hblB;hblC;hblD)	1/1(cytK-2)	1/1(sph)	0/5()	0/3()	2/9(bpsE;bpsH)	4(Cry22Ba1;Cry32Cb1;Cry32Ma1;Cry32Wa1/Cry32Wa2)	962[ST-142 complex](6/7)	Group_IV(cereus_sensu_stricto)	B. cereus s.s. biovar Thuringiensis; B. Thuringiensis	cereus	2014
GCF_002572495.1	GCF_002572495.1	Assembly	575	212	125	86	58	35	5891521	5765566	5551042	5264472	4860052	4018457	575	251893	5891521	35.32	86027	36489	20	45	4.48	o__Bacillales (UID828)	99.42	1.19	pseudomycoides(99.2954)	No subspecies	pseudomycoides(98.3086)	0/3()	0/4()	3/3(nheA;nheB;nheC)	3/4(hblA;hblC;hblD)	0/1()	0/1()	0/5()	0/3()	1/9(bpsE)	1(Cry22Ba1)	969[No clonal complex](6/7)	Group_I(pseudomycoides)	B. pseudomycoides biovar Thuringiensis; B. Thuringiensis	pseudomycoides	2014
GCF_015881025.1	GCF_015881025.1	Assembly	574	465	269	156	67	25	6549004	6508412	5979226	5189943	3847282	2339579	574	149588	6549004	35.14	34504	12349	48	131	18.22	g__Bacillus (UID901)	98.65	0.98	cereus s.s.(96.2318)	No subspecies	berliner(98.7145)	0/3()	0/4()	3/3(nheA;nheB;nheC)	3/4(hblA;hblB;hblC)	1/1(cytK-2)	1/1(sph)	0/5()	0/3()	2/9(bpsE;bpsH)	5(Cry55Aa1/Cry55Aa2;Cry5Ac1;Cry5Ba2;Cry5Ca1/Cry5Ca2;Cry6Aa1/Cry6Aa2)	1261[No clonal complex](7/7)	Group_IV(cereus_sensu_stricto)	B. cereus s.s. biovar Thuringiensis; B. Thuringiensis	thuringiensis	2011
GCF_009646675.1	GCF_009646675.1	Assembly	573	157	109	92	61	37	5955258	5815843	5696088	5567174	5073889	4170839	573	450949	5955258	35.07	86445	43726	20	44	0	g__Bacillus (UID901)	99.01	0.2	cereus s.s.(95.9269)	No subspecies	berliner(96.5615)	0/3()	0/4()	3/3(nheA;nheB;nheC)	4/4(hblA;hblB;hblC;hblD)	0/1()	1/1(sph)	0/5()	0/3()	1/9(bpsE)	12(Cry1-like;Cry15Aa1;Cry1Ca10;Cry1Cb-like;Cry1Cb3;Cry1Ea11/Cry1Ea3/Cry1Ea6/Cry1Ea7;Cry1Ea5;Cry1H-like;Cry1Hb1;Cry1I-like;Cry1Ma1;Vip3Ba1/Vip3Ba2)	56[ST-23 complex](7/7)	Group_IV(cereus_sensu_stricto)	B. cereus s.s. biovar Thuringiensis; B. Thuringiensis	thuringiensisS	NA
GCF_002911875.1	GCF_002911875.1	Assembly	571	359	234	156	81	22	5892111	5813587	5492609	4944244	3725924	1721131	571	220880	5892111	35.07	31521	16236	54	116	0	g__Bacillus (UID902)	98.09	2.19	mosaicus(94.7663)	No subspecies	cereus(96.537)	0/3()	0/4()	3/3(nheA;nheB;nheC)	0/4()	0/1()	1/1(sph)	0/5()	0/3()	1/9(bpsE)	0()	369[No clonal complex](7/7)	Group_II(mosaicus/luti)	B. mosaicus	tropicus	2013
GCF_005217285.1	GCF_005217285.1	Assembly	571	428	237	150	67	25	5803485	5734496	5250389	4635969	3343471	1903563	571	141510	5803485	34.73	30278	12372	51	125	2.93	g__Bacillus (UID902)	99.13	0.66	cereus s.s.(98.1239)	No subspecies	frankland(98.1239)	0/3()	0/4()	3/3(nheA;nheB;nheC)	4/4(hblA;hblB;hblC;hblD)	1/1(cytK-2)	1/1(sph)	0/5()	0/3()	2/9(bpsE;bpsH)	0()	857[No clonal complex](7/7)	Group_IV(cereus_sensu_stricto)	B. cereus s.s.	bombysepticus	2017
GCF_005217335.1	GCF_005217335.1	Assembly	570	408	215	138	66	29	5711797	5635652	5146952	4574689	3434373	2179061	570	183098	5711797	34.95	32815	13136	47	113	2.63	g__Bacillus (UID901)	99.17	1.22	mosaicus(93.3286)	No subspecies	wiedmannii(96.7969)	0/3()	0/4()	3/3(nheA;nheB;nheC)	4/4(hblA;hblB;hblC;hblD)	1/1(cytK-2)	1/1(sph)	0/5()	0/3()	2/9(bpsE;bpsH)	0()	Unknown(unknown ST)	Group_II(mosaicus/luti)	B. mosaicus	wiedmannii	2017
GCF_002564675.1	GCF_002564675.1	Assembly	569	416	225	133	50	24	5990977	5911412	5383529	4757515	3420277	2516089	569	285655	5990977	35.11	33518	12459	36	110	10.8	g__Bacillus (UID901)	97.91	2.21	mycoides(99.2644)	No subspecies	nitratireducens(98.3358)	0/3()	0/4()	3/3(nheA;nheB;nheC)	3/4(hblA;hblB;hblD)	0/1()	1/1(sph)	0/5()	0/3()	1/9(bpsE)	0()	Unknown(unknown ST)	Group_VIII(mycoides)	B. mycoides	nitratireducens	2014
GCF_002579385.1	GCF_002579385.1	Assembly	568	211	140	102	64	32	5698202	5580051	5401723	5105374	4519901	3346350	568	218490	5698202	35.38	70950	30272	24	56	11.46	o__Bacillales (UID828)	99.43	2	pseudomycoides(96.2865)	No subspecies	pseudomycoides(96.1029)	0/3()	0/4()	0/3()	4/4(hblA;hblB;hblC;hblD)	0/1()	0/1()	0/5()	0/3()	1/9(bpsE)	0()	2138[No clonal complex](7/7)	Group_I(pseudomycoides)	B. pseudomycoides	pseudomycoides	2014
GCF_009647135.1	GCF_009647135.1	Assembly	567	251	166	132	69	38	6481109	6364438	6152893	5906823	4878061	3748793	567	222941	6481109	34.76	59148	25871	29	69	0	g__Bacillus (UID902)	98.92	0.33	cereus s.s.(98.6881)	No subspecies	frankland(98.6881)	0/3()	0/4()	3/3(nheA;nheB;nheC)	4/4(hblA;hblB;hblC;hblD)	1/1(cytK-2)	1/1(sph)	0/5()	0/3()	1/9(bpsE)	9(Cry1Ac6;Cry1Ah2;Cry1Cb-like;Cry1H-like;Cry1I-like;Cry1Ia10/Cry1Ia14/Cry1Ia19/Cry1Ia2/Cry1Ia34/Cry1Ia36/Cry1Ia39/Cry1Ia40;Cry2Aa25;Cry2Ah4;Vip3Aa53)	8[ST-8 complex](7/7)	Group_IV(cereus_sensu_stricto)	B. cereus s.s. biovar Thuringiensis; B. Thuringiensis	bombysepticus	NA
GCF_016483265.1	GCF_016483265.1	Assembly	565	119	82	66	45	32	5698396	5551971	5469955	5356386	5036816	4590496	565	847589	5698396	35.29	139327	62706	12	27	0	g__Bacillus (UID901)	97.69	1.01	mycoides(92.8181)	No subspecies	UnknownGeneFlowUnit3(98.9408)	0/3()	0/4()	3/3(nheA;nheB;nheC)	4/4(hblA;hblB;hblC;hblD)	0/1()	1/1(sph)	0/5()	0/3()	1/9(bpsE)	0()	Unknown(unknown ST)	Group_VI(mycoides/paramycoides)	B. mycoides	cereusU	2019
GCF_002576055.1	GCF_002576055.1	Assembly	565	404	243	153	62	23	5790132	5714430	5298973	4666446	3231039	1842062	565	171732	5790132	34.83	29368	13053	50	125	29.98	g__Bacillus (UID901)	98.84	0.17	cereus s.s.(95.9443)	No subspecies	berliner(96.5614)	0/3()	0/4()	3/3(nheA;nheB;nheC)	4/4(hblA;hblB;hblC;hblD)	0/1()	1/1(sph)	0/5()	0/3()	1/9(bpsE)	0()	257[ST-23 complex](7/7)	Group_IV(cereus_sensu_stricto)	B. cereus s.s.	thuringiensisS	2014
GCF_002553095.1	GCF_002553095.1	Assembly	564	73	53	47	37	28	6256101	6091478	6048545	6003484	5830166	5470023	564	818992	6256101	34.86	212352	91506	8	18	11.09	g__Bacillus (UID902)	99.18	1.81	cereus s.s.(98.4717)	No subspecies	frankland(98.4717)	0/3()	0/4()	3/3(nheA;nheB;nheC)	4/4(hblA;hblB;hblC;hblD)	1/1(cytK-2)	1/1(sph)	0/5()	0/3()	1/9(bpsE)	0()	18[ST-18 complex](7/7)	Group_IV(cereus_sensu_stricto)	B. cereus s.s.	bombysepticus	2013
GCF_009646795.1	GCF_009646795.1	Assembly	564	138	97	85	57	37	6142021	6003383	5912637	5828181	5361930	4616794	564	302154	6142021	34.99	121096	51325	19	37	0	g__Bacillus (UID901)	99.34	0.33	cereus s.s.(96.0067)	No subspecies	berliner(96.4518)	0/3()	0/4()	3/3(nheA;nheB;nheC)	4/4(hblA;hblB;hblC;hblD)	0/1()	1/1(sph)	0/5()	0/3()	1/9(bpsE)	7(Cry23Aa1;Cry37Aa1;Cry3Aa1/Cry3Aa7;Cry3Bb3;Vip1Ad1;Vip1Da1;Vip2Ba2)	23[ST-23 complex](7/7)	Group_IV(cereus_sensu_stricto)	B. cereus s.s. biovar Thuringiensis; B. Thuringiensis	thuringiensisS	NA
GCF_005217235.1	GCF_005217235.1	Assembly	556	418	237	164	69	22	5880141	5816416	5346921	4820964	3314388	1755390	556	138781	5880141	34.72	27594	13680	55	130	2.72	g__Bacillus (UID902)	99.23	0.89	cereus s.s.(97.99)	No subspecies	frankland(97.99)	0/3()	0/4()	3/3(nheA;nheB;nheC)	3/4(hblA;hblB;hblD)	1/1(cytK-2)	1/1(sph)	0/5()	0/3()	2/9(bpsE;bpsH)	0()	59[No clonal complex](7/7)	Group_IV(cereus_sensu_stricto)	B. cereus s.s.	bombysepticus	2017
GCF_002912075.1	GCF_002912075.1	Assembly	555	308	185	128	56	33	6561579	6457042	6138835	5733445	4565409	3708820	555	303629	6561579	34.86	58358	20245	26	72	0	g__Bacillus (UID901)	99.34	1.3	cereus s.s.(95.7748)	No subspecies	berliner(96.4067)	0/3()	0/4()	3/3(nheA;nheB;nheC)	4/4(hblA;hblB;hblC;hblD)	1/1(cytK-2)	1/1(sph)	0/5()	0/3()	1/9(bpsE)	10(Cry10A-like;Cry10Aa2;Cry10Aa3/Cry10Aa4;Cry11Aa-like;Cry11Aa2;Cry4A-like;Cry60Aa2/Cry60Aa3;Cyt1Aa-like;Cyt1Ca1;Cyt2Ba-like)	16[ST-23 complex](7/7)	Group_IV(cereus_sensu_stricto)	B. cereus s.s. biovar Thuringiensis; B. Thuringiensis	thuringiensisS	2013
GCF_002575715.1	GCF_002575715.1	Assembly	554	376	197	147	71	33	6102431	6014431	5589053	5253371	4063247	2690469	554	157897	6102431	35.12	43374	17212	41	96	5.72	g__Bacillus (UID902)	98.19	2.28	cereus s.s.(97.1027)	No subspecies	frankland(97.1027)	0/3()	0/4()	3/3(nheA;nheB;nheC)	4/4(hblA;hblB;hblC;hblD)	1/1(cytK-2)	1/1(sph)	0/5()	0/3()	2/9(bpsE;bpsH)	3(Cry32Cb1;Cry32Fa1;Cry32Na1)	1188[No clonal complex](7/7)	Group_IV(cereus_sensu_stricto)	B. cereus s.s. biovar Thuringiensis; B. Thuringiensis	cereus	2014
GCF_009647315.1	GCF_009647315.1	Assembly	551	129	98	84	57	35	6337234	6210012	6134946	6026075	5614457	4772423	551	420440	6337234	34.99	106621	50108	15	35	0	g__Bacillus (UID901)	99.34	0.44	cereus s.s.(96.337)	No subspecies	berliner(98.5742)	0/3()	0/4()	3/3(nheA;nheB;nheC)	4/4(hblA;hblB;hblC;hblD)	1/1(cytK-2)	1/1(sph)	0/5()	0/3()	2/9(bpsE;bpsH)	10(Cry1Aa24;Cry1Ab-like;Cry1Ab1/Cry1Ab12/Cry1Ab13/Cry1Ab15/Cry1Ab23/Cry1Ab25/Cry1Ab29/Cry1Ab3/Cry1Ab4/Cry1Ab9;Cry1Ab33;Cry1Ba1/Cry1Ba5/Cry1Ba8;Cry1Cb-like;Cry1Cb3;Cry1H-like;Cry1Ib3;Vip2Bb3/Vip2Bb4)	10[No clonal complex](7/7)	Group_IV(cereus_sensu_stricto)	B. cereus s.s. biovar Thuringiensis; B. Thuringiensis	thuringiensis	NA
GCF_002580865.1	GCF_002580865.1	Assembly	549	334	183	120	69	31	6596321	6492839	6147589	5713832	4868910	3539690	549	253967	6596321	35.11	58220	23155	27	73	9.26	g__Bacillus (UID901)	99.34	1.1	toyonensis(99.2513)	No subspecies	toyonensis(99.2513)	0/3()	0/4()	3/3(nheA;nheB;nheC)	4/4(hblA;hblB;hblC;hblD)	0/1()	1/1(sph)	0/5()	0/3()	2/9(bpsE;bpsH)	4(Cry22Ba1;Cry32Ea2;Cry32Ka1;Cry32Ra1)	2195[No clonal complex](7/7)	Group_V(toyonensis)	B. toyonensis biovar Thuringiensis; B. Thuringiensis	toyonensis	2014
GCF_007673305.1	GCF_007673305.1	Assembly	549	387	241	172	79	25	6063949	6000222	5609370	5096453	3603785	1705715	549	156791	6063949	35.07	31671	14972	59	128	33.62	g__Bacillus (UID901)	97.69	1.01	mycoides(93.0612)	No subspecies	mycoides*(94.848)	0/3()	0/4()	3/3(nheA;nheB;nheC)	2/4(hblC;hblD)	0/1()	1/1(sph)	0/5()	0/3()	1/9(bpsE)	0()	1762[No clonal complex](7/7)	Group_VI(mycoides/paramycoides)	B. mycoides	mycoidesC	2018
GCF_002575195.1	GCF_002575195.1	Assembly	548	371	217	140	71	24	6020926	5934971	5541535	4990090	3834960	2118540	548	235399	6020926	34.77	36491	17289	45	103	42.93	g__Bacillus (UID901)	98.94	0.74	cereus s.s.(96.03)	No subspecies	berliner(96.4437)	0/3()	0/4()	3/3(nheA;nheB;nheC)	4/4(hblA;hblB;hblC;hblD)	0/1()	1/1(sph)	0/5()	0/3()	1/9(bpsE)	0()	23[ST-23 complex](7/7)	Group_IV(cereus_sensu_stricto)	B. cereus s.s.	thuringiensisS	2014
GCF_002572295.1	GCF_002572295.1	Assembly	547	310	169	111	65	33	6505129	6404644	6077707	5661033	4899653	3742024	547	245635	6505129	35.06	59793	25647	25	65	7.46	g__Bacillus (UID901)	99.34	1.43	toyonensis(99.2698)	No subspecies	toyonensis(99.2698)	0/3()	0/4()	3/3(nheA;nheB;nheC)	4/4(hblA;hblB;hblC;hblD)	0/1()	1/1(sph)	0/5()	0/3()	2/9(bpsE;bpsH)	6(Cry22Ba1;Cry32Ea2;Cry32Ka1;Cry32Ma1;Cry32Pa1;Cry32Ra1)	2195[No clonal complex](7/7)	Group_V(toyonensis)	B. toyonensis biovar Thuringiensis; B. Thuringiensis	toyonensis	2014
GCF_002585935.1	GCF_002585935.1	Assembly	546	375	229	161	72	24	6061736	5981928	5627161	5133942	3711968	2049219	546	163449	6061736	35.16	35309	16191	49	114	9.6	g__Bacillus (UID901)	99.27	0.19	cereus s.s.(95.9669)	No subspecies	berliner(96.6481)	0/3()	0/4()	3/3(nheA;nheB;nheC)	4/4(hblA;hblB;hblC;hblD)	1/1(cytK-2)	1/1(sph)	0/5()	0/3()	1/9(bpsE)	0()	56[ST-23 complex](7/7)	Group_IV(cereus_sensu_stricto)	B. cereus s.s.	thuringiensisS	2014
GCF_016483465.1	GCF_016483465.1	Assembly	545	230	137	112	75	39	6312659	6189186	5981933	5816639	5214914	3912678	545	247522	6312659	35.11	72809	33386	27	59	0	g__Bacillus (UID901)	99.17	0.68	cereus s.s.(95.8928)	No subspecies	berliner(96.4658)	0/3()	0/4()	3/3(nheA;nheB;nheC)	4/4(hblA;hblB;hblC;hblD)	0/1()	1/1(sph)	0/5()	0/3()	2/9(bpsE;bpsH)	0()	56[ST-23 complex](7/7)	Group_IV(cereus_sensu_stricto)	B. cereus s.s.	thuringiensisS	2019
GCF_002268645.2	GCF_002268645.2	Assembly	544	313	172	131	73	37	6423884	6318464	6019534	5734468	4747068	3389360	544	230280	6423884	34.76	52412	24705	34	76	0	g__Bacillus (UID902)	98.92	0.31	cereus s.s.(98.7383)	No subspecies	frankland(98.7383)	0/3()	0/4()	3/3(nheA;nheB;nheC)	4/4(hblA;hblB;hblC;hblD)	1/1(cytK-2)	1/1(sph)	0/5()	0/3()	1/9(bpsE)	14(Cry1-like;Cry1Aa6;Cry1Ah2;Cry1Ca10;Cry1Ca11;Cry1Ca2;Cry1Ca6_1;Cry1Cb-like;Cry1H-like;Cry1I-like;Cry2Ah4;Cry9Da2;Cry9Ea1/Cry9Ea2/Cry9Ea9;Vip3Aa53)	15[ST-8 complex](7/7)	Group_IV(cereus_sensu_stricto)	B. cereus s.s. biovar Thuringiensis; B. Thuringiensis	bombysepticus	2017
GCF_016483305.1	GCF_016483305.1	Assembly	543	252	149	117	74	33	6289752	6170600	5934532	5713289	5008509	3491774	543	222857	6289752	35.12	59654	31964	27	64	0	g__Bacillus (UID901)	99.17	0.58	cereus s.s.(95.9484)	No subspecies	berliner(96.5471)	0/3()	0/4()	3/3(nheA;nheB;nheC)	4/4(hblA;hblB;hblC;hblD)	0/1()	1/1(sph)	0/5()	0/3()	2/9(bpsE;bpsH)	0()	56[ST-23 complex](7/7)	Group_IV(cereus_sensu_stricto)	B. cereus s.s.	thuringiensisS	2019
GCF_009646865.1	GCF_009646865.1	Assembly	540	171	116	93	61	38	5611387	5488432	5357590	5188431	4641840	3802537	540	280950	5611387	35.08	76259	37931	22	48	0	g__Bacillus (UID902)	98.92	0.31	cereus s.s.(98.7409)	No subspecies	frankland(98.7409)	0/3()	0/4()	3/3(nheA;nheB;nheC)	4/4(hblA;hblB;hblC;hblD)	1/1(cytK-2)	1/1(sph)	0/5()	0/3()	1/9(bpsE)	0()	8[ST-8 complex](7/7)	Group_IV(cereus_sensu_stricto)	B. cereus s.s.	bombysepticus	NA
GCF_002560095.1	GCF_002560095.1	Assembly	538	418	249	149	70	22	5809866	5749003	5265845	4546779	3303230	1697478	538	147907	5809866	34.81	29843	11783	56	132	23.68	g__Bacillus (UID902)	99.18	0.93	cereus s.s.(98.6743)	No subspecies	frankland(98.6743)	0/3()	0/4()	3/3(nheA;nheB;nheC)	4/4(hblA;hblB;hblC;hblD)	1/1(cytK-2)	1/1(sph)	0/5()	0/3()	1/9(bpsE)	0()	744[No clonal complex](7/7)	Group_IV(cereus_sensu_stricto)	B. cereus s.s.	bombysepticus	2014
GCF_002578965.1	GCF_002578965.1	Assembly	537	336	173	116	64	33	6530182	6436230	6077458	5664049	4775400	3705161	537	253967	6530182	35.06	59793	23350	25	70	7.35	g__Bacillus (UID901)	99.34	1.1	toyonensis(99.2938)	No subspecies	toyonensis(99.2938)	0/3()	0/4()	3/3(nheA;nheB;nheC)	4/4(hblA;hblB;hblC;hblD)	0/1()	1/1(sph)	0/5()	0/3()	2/9(bpsE;bpsH)	6(Cry22Ba1;Cry32Ea2;Cry32Ka1;Cry32Ma1;Cry32Pa1;Cry73Aa1)	2195[No clonal complex](7/7)	Group_V(toyonensis)	B. toyonensis biovar Thuringiensis; B. Thuringiensis	toyonensis	2014
GCF_002574295.1	GCF_002574295.1	Assembly	537	391	211	141	67	31	6132771	6059348	5555110	5048005	3846372	2566726	537	233866	6132771	34.71	38402	15333	43	106	7.7	g__Bacillus (UID901)	99.27	0.61	cereus s.s.(95.9006)	No subspecies	berliner(96.5667)	0/3()	0/4()	3/3(nheA;nheB;nheC)	0/4()	1/1(cytK-2)	1/1(sph)	0/5()	0/3()	2/9(bpsE;bpsH)	0()	1348[ST-23 complex](7/7)	Group_IV(cereus_sensu_stricto)	B. cereus s.s.	thuringiensisS	2013
GCF_002576275.1	GCF_002576275.1	Assembly	535	129	95	82	53	35	5993491	5854680	5764542	5668087	5137651	4490855	535	352070	5993491	34.71	125582	49113	15	36	22.66	g__Bacillus (UID902)	98.35	0.33	cereus s.s.(99.001)	No subspecies	frankland(99.001)	0/3()	0/4()	3/3(nheA;nheB;nheC)	4/4(hblA;hblB;hblC;hblD)	1/1(cytK-2)	1/1(sph)	0/5()	0/3()	2/9(bpsE;bpsH)	0()	118[No clonal complex](7/7)	Group_IV(cereus_sensu_stricto)	B. cereus s.s.	bombysepticus	2014
GCF_003312445.1	GCF_003312445.1	Assembly	533	313	172	131	73	37	6419103	6318464	6019534	5734468	4747068	3389360	533	230280	6419103	34.75	52412	24705	34	76	0	g__Bacillus (UID902)	98.92	0.31	cereus s.s.(98.7383)	No subspecies	frankland(98.7383)	0/3()	0/4()	3/3(nheA;nheB;nheC)	4/4(hblA;hblB;hblC;hblD)	1/1(cytK-2)	1/1(sph)	0/5()	0/3()	1/9(bpsE)	14(Cry1-like;Cry1Aa6;Cry1Ah2;Cry1Ca10;Cry1Ca11;Cry1Ca2;Cry1Ca6_1;Cry1Cb-like;Cry1H-like;Cry1I-like;Cry2Ah4;Cry9Da2;Cry9Ea1/Cry9Ea2/Cry9Ea9;Vip3Aa53)	15[ST-8 complex](7/7)	Group_IV(cereus_sensu_stricto)	B. cereus s.s. biovar Thuringiensis; B. Thuringiensis	bombysepticus	2017
GCF_009646775.1	GCF_009646775.1	Assembly	531	104	71	66	49	32	5879610	5742194	5669336	5638216	5379739	4753062	531	594843	5879610	35.04	141049	65224	13	27	0	g__Bacillus (UID901)	99.27	0.77	cereus s.s.(95.9545)	No subspecies	berliner(96.5473)	0/3()	0/4()	3/3(nheA;nheB;nheC)	4/4(hblA;hblB;hblC;hblD)	0/1()	1/1(sph)	0/5()	0/3()	1/9(bpsE)	0()	257[ST-23 complex](7/7)	Group_IV(cereus_sensu_stricto)	B. cereus s.s.	thuringiensisS	NA
GCF_002014705.1	GCF_002014705.1	Assembly	530	427	256	182	70	27	6469365	6406773	5984567	5465748	3612511	2106509	530	193898	6469365	35.09	30160	15251	57	134	0	g__Bacillus (UID902)	98.52	0.36	cereus s.s.(97.0358)	No subspecies	frankland(97.0358)	0/3()	0/4()	3/3(nheA;nheB;nheC)	4/4(hblA;hblB;hblC;hblD)	1/1(cytK-2)	1/1(sph)	0/5()	0/3()	2/9(bpsE;bpsH)	0()	1968[No clonal complex](7/7)	Group_IV(cereus_sensu_stricto)	B. cereus s.s.	cereus	2013
GCF_002569495.1	GCF_002569495.1	Assembly	529	352	186	128	65	34	6511502	6431573	6054176	5641102	4599178	3498804	529	253973	6511502	35.12	53520	21703	30	78	5.77	g__Bacillus (UID901)	99.34	0.94	toyonensis(99.2999)	No subspecies	toyonensis(99.2999)	0/3()	0/4()	3/3(nheA;nheB;nheC)	4/4(hblA;hblB;hblC;hblD)	0/1()	1/1(sph)	0/5()	0/3()	2/9(bpsE;bpsH)	6(Cry22Ba1;Cry32Ca1;Cry32Ea2;Cry32Ka1;Cry32Ma1;Cry73Aa1)	2195[No clonal complex](7/7)	Group_V(toyonensis)	B. toyonensis biovar Thuringiensis; B. Thuringiensis	toyonensis	2014
GCF_002552805.1	GCF_002552805.1	Assembly	526	342	211	154	76	23	6007270	5920994	5595651	5187499	3896201	2049968	526	246395	6007270	34.98	34445	17021	46	106	5.54	g__Bacillus (UID902)	99.23	0.49	cereus s.s.(99.0146)	No subspecies	frankland(99.0146)	0/3()	0/4()	3/3(nheA;nheB;nheC)	4/4(hblA;hblB;hblC;hblD)	1/1(cytK-2)	1/1(sph)	0/5()	0/3()	2/9(bpsE;bpsH)	8(Cry32Ca1;Cry32Ea2;Cry32Wa1/Cry32Wa2;Cry41Ca1;Cyt2Aa3;Cyt2Ba1/Cyt2Ba10/Cyt2Ba11/Cyt2Ba12/Cyt2Ba14/Cyt2Ba7/Cyt2Ba9;Cyt2Ba13;Cyt2Ba5/Cyt2Ba6)	1957[No clonal complex](7/7)	Group_IV(cereus_sensu_stricto)	B. cereus s.s. biovar Thuringiensis; B. Thuringiensis	bombysepticus	2014
GCF_002563025.1	GCF_002563025.1	Assembly	522	347	198	149	76	26	6007829	5925352	5554936	5203537	3986685	2235726	522	180762	6007829	34.97	37396	18347	44	101	5.96	g__Bacillus (UID902)	99.23	0.49	cereus s.s.(99.0195)	No subspecies	frankland(99.0195)	0/3()	0/4()	3/3(nheA;nheB;nheC)	4/4(hblA;hblB;hblC;hblD)	1/1(cytK-2)	1/1(sph)	0/5()	0/3()	2/9(bpsE;bpsH)	7(Cry32Ca1;Cry32Ea2;Cry32Wa1/Cry32Wa2;Cyt2Aa3;Cyt2Ba10/Cyt2Ba11/Cyt2Ba12/Cyt2Ba14/Cyt2Ba7/Cyt2Ba9;Cyt2Ba13;Cyt2Ba5/Cyt2Ba6)	1957[No clonal complex](7/7)	Group_IV(cereus_sensu_stricto)	B. cereus s.s. biovar Thuringiensis; B. Thuringiensis	bombysepticus	2014
GCF_009646905.1	GCF_009646905.1	Assembly	522	100	75	58	44	36	6453498	6320577	6259670	6132335	5887324	5569501	522	769553	6453498	34.86	166112	64245	11	24	0	g__Bacillus (UID901)	99.34	0.22	cereus s.s.(95.8673)	No subspecies	berliner(96.5029)	0/3()	0/4()	3/3(nheA;nheB;nheC)	4/4(hblA;hblB;hblC;hblD)	1/1(cytK-2)	1/1(sph)	0/5()	0/3()	1/9(bpsE)	16(Cry10A-like;Cry10Aa2;Cry10Aa3/Cry10Aa4;Cry11Aa-like;Cry11Aa1/Cry11Aa3/Cry11Aa4;Cry11Aa2;Cry4A-like;Cry4Ba-like;Cry4Ba1/Cry4Ba5;Cry60Aa2/Cry60Aa3;Cry60Ba2/Cry60Ba3;Cyt1Aa-like;Cyt1Aa8;Cyt1Ca1;Cyt2Ba1/Cyt2Ba10/Cyt2Ba11/Cyt2Ba12/Cyt2Ba7/Cyt2Ba9;Cyt2Ba5/Cyt2Ba6)	16[ST-23 complex](7/7)	Group_IV(cereus_sensu_stricto)	B. cereus s.s. biovar Thuringiensis; B. Thuringiensis	thuringiensisS	NA
GCF_002570045.1	GCF_002570045.1	Assembly	521	374	210	140	69	24	5930425	5858816	5420755	4920827	3729601	2112065	521	201295	5930425	34.95	37676	16779	44	105	23.05	g__Bacillus (UID901)	99.34	0.28	toyonensis(98.5301)	No subspecies	toyonensis(98.5301)	0/3()	0/4()	2/3(nheA;nheC)	4/4(hblA;hblB;hblC;hblD)	0/1()	1/1(sph)	0/5()	0/3()	2/9(bpsE;bpsH)	0()	Unknown(unknown ST)	Group_V(toyonensis)	B. toyonensis	toyonensis	2013
GCF_001683695.1	GCF_001683695.1	Assembly	520	426	203	116	51	23	5198273	5147305	4571453	3959582	2906089	1922228	520	167133	5198273	35.24	31805	10657	41	111	0.33	g__Bacillus (UID902)	96.4	1.19	mosaicus(94.4358)	No subspecies	cereus(96.0985)	0/3()	0/4()	3/3(nheA;nheB;nheC)	0/4()	1/1(cytK-2)	1/1(sph)	0/5()	0/3()	1/9(bpsE)	0()	32[No clonal complex](7/7)	Group_III(mosaicus)	B. mosaicus	paranthracis	2008
GCF_002569445.1	GCF_002569445.1	Assembly	520	321	171	115	67	34	6591505	6500562	6161758	5741809	4967698	3794522	520	315754	6591505	35.14	60928	25387	25	67	13.61	g__Bacillus (UID901)	99.34	1.1	toyonensis(99.2197)	No subspecies	toyonensis(99.2197)	0/3()	0/4()	3/3(nheA;nheB;nheC)	4/4(hblA;hblB;hblC;hblD)	0/1()	1/1(sph)	0/5()	0/3()	2/9(bpsE;bpsH)	6(Cry22Ba1;Cry32Ca1;Cry32Ea2;Cry32Ma1;Cry32Pa1;Cry32Wa1/Cry32Wa2)	2195[No clonal complex](7/7)	Group_V(toyonensis)	B. toyonensis biovar Thuringiensis; B. Thuringiensis	toyonensis	2014
GCF_002570855.1	GCF_002570855.1	Assembly	520	372	238	171	76	28	6180575	6108169	5770099	5289218	3686786	1930767	520	107050	6180575	34.67	32326	17479	56	122	6.86	g__Bacillus (UID901)	99.33	0.41	cereus s.s.(96.4259)	No subspecies	berliner(98.4314)	0/3()	0/4()	3/3(nheA;nheB;nheC)	4/4(hblA;hblB;hblC;hblD)	1/1(cytK-2)	1/1(sph)	0/5()	0/3()	1/9(bpsE)	0()	206[No clonal complex](7/7)	Group_IV(cereus_sensu_stricto)	B. cereus s.s.	thuringiensis	2014
GCF_002571855.1	GCF_002571855.1	Assembly	518	78	67	59	46	33	6058254	5916189	5889528	5835118	5613933	5144634	518	512609	6058254	34.8	170981	81526	11	24	5.76	g__Bacillus (UID902)	99.54	1.31	cereus s.s.(99.0558)	No subspecies	frankland(99.0558)	0/3()	0/4()	3/3(nheA;nheB;nheC)	4/4(hblA;hblB;hblC;hblD)	0/1()	1/1(sph)	2/5(capB;capC)	0/3()	2/9(bpsE;bpsH)	0()	119[No clonal complex](7/7)	Group_IV(cereus_sensu_stricto)	B. cereus s.s.	bombysepticus	2014
GCF_002569115.1	GCF_002569115.1	Assembly	517	318	168	119	68	32	6517025	6425072	6096558	5764249	4909418	3627733	517	253966	6517025	35.07	63586	25803	26	68	6.28	g__Bacillus (UID901)	99.34	1.1	toyonensis(99.2718)	No subspecies	toyonensis(99.2718)	0/3()	0/4()	3/3(nheA;nheB;nheC)	4/4(hblA;hblB;hblC;hblD)	0/1()	1/1(sph)	0/5()	0/3()	2/9(bpsE;bpsH)	5(Cry22Ba1;Cry32Ka1;Cry32Ma1;Cry32Pa1;Cry73Aa1)	2195[No clonal complex](7/7)	Group_V(toyonensis)	B. toyonensis biovar Thuringiensis; B. Thuringiensis	toyonensis	2014
GCF_002569875.1	GCF_002569875.1	Assembly	516	207	113	91	55	33	5550496	5410768	5237157	5075488	4502408	3688030	516	331380	5550496	35.32	76760	38399	19	44	9.1	o__Bacillales (UID828)	99.43	1.01	pseudomycoides(96.4421)	No subspecies	pseudomycoides(96.2074)	0/3()	0/4()	0/3()	4/4(hblA;hblB;hblC;hblD)	0/1()	0/1()	0/5()	0/3()	1/9(bpsE)	0()	2136[No clonal complex](5/7)	Group_I(pseudomycoides)	B. pseudomycoides	pseudomycoides	2014
GCF_002562985.1	GCF_002562985.1	Assembly	516	361	216	159	76	27	6031429	5962835	5610031	5195986	3849770	2124909	516	148570	6031429	35.01	34504	17100	48	109	6.85	g__Bacillus (UID902)	99.23	0.66	cereus s.s.(98.99700000000001)	No subspecies	frankland(98.99700000000001)	0/3()	0/4()	3/3(nheA;nheB;nheC)	4/4(hblA;hblB;hblC;hblD)	1/1(cytK-2)	1/1(sph)	0/5()	0/3()	2/9(bpsE;bpsH)	8(Cry32Ca1;Cry32Ea2;Cry32Wa1/Cry32Wa2;Cry41Ca1;Cyt2Aa3;Cyt2Ba10/Cyt2Ba11/Cyt2Ba12/Cyt2Ba14/Cyt2Ba7/Cyt2Ba9;Cyt2Ba13;Cyt2Ba5/Cyt2Ba6)	1957[No clonal complex](7/7)	Group_IV(cereus_sensu_stricto)	B. cereus s.s. biovar Thuringiensis; B. Thuringiensis	bombysepticus	2014
GCF_002562035.1	GCF_002562035.1	Assembly	516	285	169	127	79	38	5828945	5723528	5481284	5192602	4423056	2945135	516	294372	5828945	35.07	50838	26472	38	77	4.36	g__Bacillus (UID901)	99.27	0.44	cereus s.s.(96.5083)	No subspecies	berliner(98.5074)	0/3()	0/4()	3/3(nheA;nheB;nheC)	4/4(hblA;hblB;hblC;hblD)	1/1(cytK-2)	1/1(sph)	0/5()	0/3()	1/9(bpsE)	0()	146[No clonal complex](7/7)	Group_IV(cereus_sensu_stricto)	B. cereus s.s.	thuringiensis	2014
GCF_001566705.1	GCF_001566705.1	Assembly	509	375	177	96	50	24	5210352	5134792	4647326	4069477	3339330	2376631	509	381029	5210352	35.4	46627	12549	29	82	0	g__Bacillus (UID902)	99	0.41	cereus s.s.(97.5529)	No subspecies	frankland(97.5529)	0/3()	0/4()	3/3(nheA;nheB;nheC)	4/4(hblA;hblB;hblC;hblD)	1/1(cytK-2)	1/1(sph)	0/5()	0/3()	2/9(bpsE;bpsH)	0()	29[No clonal complex](7/7)	Group_IV(cereus_sensu_stricto)	B. cereus s.s.	cereus	1966
GCF_009647175.1	GCF_009647175.1	Assembly	506	246	160	128	66	38	6464808	6363801	6156583	5926477	4904017	3893610	506	222941	6464808	34.73	66157	28095	27	64	0	g__Bacillus (UID902)	98.92	0.31	cereus s.s.(98.6619)	No subspecies	frankland(98.6619)	0/3()	0/4()	3/3(nheA;nheB;nheC)	4/4(hblA;hblB;hblC;hblD)	1/1(cytK-2)	1/1(sph)	0/5()	0/3()	1/9(bpsE)	9(Cry1Ac6;Cry1Ah2;Cry1Cb-like;Cry1H-like;Cry1I-like;Cry1Ia10/Cry1Ia14/Cry1Ia19/Cry1Ia2/Cry1Ia34/Cry1Ia36/Cry1Ia39/Cry1Ia40;Cry2Aa25;Cry2Ah4;Vip3Aa53)	8[ST-8 complex](7/7)	Group_IV(cereus_sensu_stricto)	B. cereus s.s. biovar Thuringiensis; B. Thuringiensis	bombysepticus	NA
GCF_001059875.1	GCF_001059875.1	Assembly	504	378	253	170	65	15	5360032	5306426	4969309	4360775	2669366	962773	504	100190	5360032	35.17	24791	12654	66	141	0	g__Bacillus (UID902)	98.3	0.43	mosaicus(94.4521)	No subspecies	cereus(96.10799999999999)	0/3()	0/4()	3/3(nheA;nheB;nheC)	0/4()	1/1(cytK-2)	1/1(sph)	0/5()	0/3()	1/9(bpsE)	0()	1032[No clonal complex](7/7)	Group_III(mosaicus)	B. mosaicus	paranthracis	NA
GCF_002570945.1	GCF_002570945.1	Assembly	504	355	209	147	78	26	6050726	5982111	5641354	5205357	4047988	2178006	504	190368	6050726	35.01	38129	18877	46	102	8.45	g__Bacillus (UID902)	99.23	0.26	cereus s.s.(99.0094)	No subspecies	frankland(99.0094)	0/3()	0/4()	3/3(nheA;nheB;nheC)	4/4(hblA;hblB;hblC;hblD)	1/1(cytK-2)	1/1(sph)	0/5()	0/3()	2/9(bpsE;bpsH)	4(Cry32Ca1;Cry32Ea2;Cry41Ca1;Cyt1Ab1)	1957[No clonal complex](6/7)	Group_IV(cereus_sensu_stricto)	B. cereus s.s. biovar Thuringiensis; B. Thuringiensis	bombysepticus	2014
GCF_009646625.1	GCF_009646625.1	Assembly	501	132	100	77	56	37	5840273	5719316	5640342	5464768	5100913	4427955	501	273070	5840273	35.1	104127	54141	18	37	0	g__Bacillus (UID901)	99.01	0.11	cereus s.s.(95.9203)	No subspecies	berliner(96.5679)	0/3()	0/4()	3/3(nheA;nheB;nheC)	4/4(hblA;hblB;hblC;hblD)	0/1()	1/1(sph)	0/5()	0/3()	1/9(bpsE)	10(Cry1Aa24;Cry1Ca10;Cry1Ca11;Cry1Ca2;Cry1Cb-like;Cry1Cb3;Cry1Ea11/Cry1Ea3/Cry1Ea6/Cry1Ea7;Cry1Ea5;Cry1H-like;Cry1Hb1)	56[ST-23 complex](7/7)	Group_IV(cereus_sensu_stricto)	B. cereus s.s. biovar Thuringiensis; B. Thuringiensis	thuringiensisS	NA
GCF_002911795.1	GCF_002911795.1	Assembly	500	278	167	118	73	36	7018350	6921043	6640125	6285132	5568363	4295029	500	355401	7018350	34.57	75660	29616	24	62	0	g__Bacillus (UID902)	98.61	1.22	cereus s.s.(98.2193)	No subspecies	frankland(98.2193)	0/3()	0/4()	3/3(nheA;nheB;nheC)	4/4(hblA;hblB;hblC;hblD)	0/1()	1/1(sph)	0/5()	0/3()	2/9(bpsE;bpsH)	12(Cry11Aa2;Cry11Bb1;Cry20Aa1;Cry24Da1;Cry29Aa1;Cry30Aa1;Cry4A-like;Cyt1Aa-like;Cyt1Ab1;Cyt1Da1/Cyt1Da2;Cyt2Ba5/Cyt2Ba6;Cyt2Bc1)	1460[No clonal complex](7/7)	Group_IV(cereus_sensu_stricto)	B. cereus s.s. biovar Thuringiensis; B. Thuringiensis	bombysepticus	2013
GCF_002561725.1	GCF_002561725.1	Assembly	499	361	223	141	62	30	6038600	5977234	5619723	5040164	3761200	2604731	499	192763	6038600	34.86	39419	16192	40	101	43.19	g__Bacillus (UID902)	99.12	1.05	cereus s.s.(98.4604)	No subspecies	frankland(98.4604)	0/3()	0/4()	3/3(nheA;nheB;nheC)	4/4(hblA;hblB;hblC;hblD)	1/1(cytK-2)	1/1(sph)	0/5()	0/3()	1/9(bpsE)	0()	18[ST-18 complex](7/7)	Group_IV(cereus_sensu_stricto)	B. cereus s.s.	bombysepticus	2013
GCF_014822145.1	GCF_014822145.1	Assembly	499	499	251	150	53	18	5728253	5728253	5071071	4348673	2816545	1641959	499	239193	5728253	35.5	24475	10330	55	145	0	o__Bacillales (UID828)	99.42	0	pseudomycoides(99.2275)	No subspecies	pseudomycoides(98.199)	0/3()	0/4()	3/3(nheA;nheB;nheC)	3/4(hblA;hblC;hblD)	0/1()	0/1()	0/5()	0/3()	1/9(bpsE)	0()	Unknown(unknown ST)	Group_I(pseudomycoides)	B. pseudomycoides	pseudomycoides	2015
GCF_002565225.1	GCF_002565225.1	Assembly	495	343	227	161	66	25	5698693	5630919	5323369	4838561	3289397	1848777	495	179844	5698693	34.85	32193	14829	51	117	1.42	g__Bacillus (UID902)	98.92	0.35	cereus s.s.(99.1685)	No subspecies	frankland(99.1685)	0/3()	0/4()	3/3(nheA;nheB;nheC)	4/4(hblA;hblB;hblC;hblD)	1/1(cytK-2)	1/1(sph)	0/5()	0/3()	2/9(bpsE;bpsH)	0()	506[No clonal complex](6/7)	Group_IV(cereus_sensu_stricto)	B. cereus s.s.	bombysepticus	2014
GCF_002561355.1	GCF_002561355.1	Assembly	493	340	192	142	78	25	6002805	5934125	5574227	5217942	4165362	2245840	493	287664	6002805	34.97	40120	19656	42	93	11.41	g__Bacillus (UID902)	99.23	0.49	cereus s.s.(99.0297)	No subspecies	frankland(99.0297)	0/3()	0/4()	3/3(nheA;nheB;nheC)	4/4(hblA;hblB;hblC;hblD)	1/1(cytK-2)	1/1(sph)	0/5()	0/3()	2/9(bpsE;bpsH)	8(Cry32Ca1;Cry32Ea2;Cry32Wa1/Cry32Wa2;Cry41Ca1;Cyt2Aa3;Cyt2Ba1/Cyt2Ba10/Cyt2Ba11/Cyt2Ba12/Cyt2Ba14/Cyt2Ba7/Cyt2Ba9;Cyt2Ba13;Cyt2Ba5/Cyt2Ba6)	1957[No clonal complex](7/7)	Group_IV(cereus_sensu_stricto)	B. cereus s.s. biovar Thuringiensis; B. Thuringiensis	bombysepticus	2014
GCF_002555405.1	GCF_002555405.1	Assembly	492	310	173	118	70	32	6570659	6485742	6172193	5776989	4980600	3633404	492	253967	6570659	35	58220	26679	26	69	7.29	g__Bacillus (UID901)	99.17	1.1	toyonensis(99.257)	No subspecies	toyonensis(99.257)	0/3()	0/4()	3/3(nheA;nheB;nheC)	4/4(hblA;hblB;hblC;hblD)	0/1()	1/1(sph)	0/5()	0/3()	2/9(bpsE;bpsH)	5(Cry22Ba1;Cry32Ea2;Cry32Ka1;Cry32Ma1;Cry32Wa1/Cry32Wa2)	2195[No clonal complex](7/7)	Group_V(toyonensis)	B. toyonensis biovar Thuringiensis; B. Thuringiensis	toyonensis	2014
GCF_002585135.1	GCF_002585135.1	Assembly	489	155	81	74	56	38	6323080	6168250	6039709	5988817	5694551	5038693	489	458726	6323080	34.84	114414	63735	15	33	2.17	g__Bacillus (UID901)	99.34	0.69	toyonensis(99.0971)	No subspecies	toyonensis(99.0971)	0/3()	0/4()	3/3(nheA;nheB;nheC)	4/4(hblA;hblB;hblC;hblD)	0/1()	1/1(sph)	0/5()	0/3()	2/9(bpsE;bpsH)	0()	Unknown(unknown ST)	Group_V(toyonensis)	B. toyonensis	toyonensis	2014
GCF_002560415.1	GCF_002560415.1	Assembly	489	328	192	146	79	27	6027484	5955844	5625190	5301328	4212548	2360999	489	273730	6027484	34.96	42233	20566	42	93	7.98	g__Bacillus (UID902)	99.23	0.49	cereus s.s.(98.9776)	No subspecies	frankland(98.9776)	0/3()	0/4()	3/3(nheA;nheB;nheC)	4/4(hblA;hblB;hblC;hblD)	1/1(cytK-2)	1/1(sph)	0/5()	0/3()	2/9(bpsE;bpsH)	8(Cry32Ca1;Cry32Ea2;Cry32Wa1/Cry32Wa2;Cry41Ca1;Cyt2Aa3;Cyt2Ba10/Cyt2Ba11/Cyt2Ba12/Cyt2Ba14/Cyt2Ba7/Cyt2Ba9;Cyt2Ba13;Cyt2Ba5/Cyt2Ba6)	1957[No clonal complex](7/7)	Group_IV(cereus_sensu_stricto)	B. cereus s.s. biovar Thuringiensis; B. Thuringiensis	bombysepticus	2013
GCF_001566525.1	GCF_001566525.1	Assembly	488	378	185	113	54	23	5486142	5417185	4940662	4448270	3531749	2503473	488	254048	5486142	35.59	42768	14152	29	85	0	g__Bacillus (UID902)	98.38	0.83	mosaicus(95.2879)	cereus(99.9139)	cereus(97.7519)	0/3()	4/4(cesA;cesB;cesC;cesD)	3/3(nheA;nheB;nheC)	0/4()	0/1()	1/1(sph)	0/5()	0/3()	2/9(bpsE;bpsH)	0()	26[No clonal complex](7/7)	Group_III(mosaicus)	B. mosaicus subsp. cereus biovar Emeticus; B. cereus biovar Emeticus; B. Emeticus	paranthracis	2014
GCF_002578195.1	GCF_002578195.1	Assembly	484	315	188	142	74	27	6007756	5936280	5623731	5302269	4187139	2469586	484	287500	6007756	35.01	43610	19630	39	89	8.46	g__Bacillus (UID902)	99.23	0.49	cereus s.s.(99.0194)	No subspecies	frankland(99.0194)	0/3()	0/4()	3/3(nheA;nheB;nheC)	4/4(hblA;hblB;hblC;hblD)	1/1(cytK-2)	1/1(sph)	0/5()	0/3()	2/9(bpsE;bpsH)	7(Cry32Ca1;Cry32Ea2;Cry32Wa1/Cry32Wa2;Cyt2Aa3;Cyt2Ba10/Cyt2Ba11/Cyt2Ba12/Cyt2Ba14/Cyt2Ba7/Cyt2Ba9;Cyt2Ba13;Cyt2Ba5/Cyt2Ba6)	1957[No clonal complex](7/7)	Group_IV(cereus_sensu_stricto)	B. cereus s.s. biovar Thuringiensis; B. Thuringiensis	bombysepticus	2013
GCF_002568465.1	GCF_002568465.1	Assembly	482	346	242	159	57	18	5119997	5056598	4791019	4187993	2591141	1265872	482	96821	5119997	35.96	25625	12591	56	129	2.89	o__Bacillales (UID828)	99.43	1.44	UnknownSpecies13(99.5105)	No subspecies	bingmayongensis*(88.7559)	0/3()	0/4()	2/3(nheA;nheB)	0/4()	0/1()	0/1()	0/5()	0/3()	1/9(bpsE)	0()	Unknown(unknown ST)	Group_bingmayongensis*	B. UnknownSpecies13	cereusS	2014
GCF_002578635.1	GCF_002578635.1	Assembly	481	323	174	127	81	32	6078305	6002588	5635024	5297091	4556499	2734040	481	198515	6078305	34.97	46533	24657	39	82	5.41	g__Bacillus (UID902)	99.23	0.57	cereus s.s.(98.9506)	No subspecies	frankland(98.9506)	0/3()	0/4()	3/3(nheA;nheB;nheC)	4/4(hblA;hblB;hblC;hblD)	1/1(cytK-2)	1/1(sph)	0/5()	0/3()	2/9(bpsE;bpsH)	6(Cry32Ca1;Cry32Ea2;Cyt2Aa3;Cyt2Ba10/Cyt2Ba11/Cyt2Ba12/Cyt2Ba14/Cyt2Ba7/Cyt2Ba9;Cyt2Ba13;Cyt2Ba5/Cyt2Ba6)	1957[No clonal complex](6/7)	Group_IV(cereus_sensu_stricto)	B. cereus s.s. biovar Thuringiensis; B. Thuringiensis	bombysepticus	2014
GCF_002576825.1	GCF_002576825.1	Assembly	481	320	179	133	75	30	5995191	5917604	5582816	5255305	4320257	2608830	481	198485	5995191	34.98	46169	21038	39	83	6.12	g__Bacillus (UID902)	99.23	0.26	cereus s.s.(98.9797)	No subspecies	frankland(98.9797)	0/3()	0/4()	3/3(nheA;nheB;nheC)	4/4(hblA;hblB;hblC;hblD)	1/1(cytK-2)	1/1(sph)	0/5()	0/3()	2/9(bpsE;bpsH)	6(Cry32Ca1;Cry32Ea2;Cyt2Aa3;Cyt2Ba10/Cyt2Ba11/Cyt2Ba12/Cyt2Ba14/Cyt2Ba7/Cyt2Ba9;Cyt2Ba13;Cyt2Ba5/Cyt2Ba6)	1957[No clonal complex](6/7)	Group_IV(cereus_sensu_stricto)	B. cereus s.s. biovar Thuringiensis; B. Thuringiensis	bombysepticus	2014
GCF_002575955.1	GCF_002575955.1	Assembly	481	228	147	101	43	27	6018486	5931020	5722843	5397652	4430794	3868923	481	681542	6018486	35.31	85257	23510	15	47	8.17	g__Bacillus (UID901)	98.18	0.18	mycoides(99.2654)	No subspecies	nitratireducens(98.3773)	0/3()	0/4()	3/3(nheA;nheB;nheC)	4/4(hblA;hblB;hblC;hblD)	0/1()	1/1(sph)	0/5()	0/3()	1/9(bpsE)	0()	Unknown(unknown ST)	Group_VIII(mycoides)	B. mycoides	nitratireducens	2014
GCF_002559365.1	GCF_002559365.1	Assembly	480	319	196	143	78	27	6024851	5953379	5650590	5267604	4230132	2397047	480	287744	6024851	34.96	42916	19691	41	91	6.01	g__Bacillus (UID902)	99.23	0.49	cereus s.s.(98.9821)	No subspecies	frankland(98.9821)	0/3()	0/4()	3/3(nheA;nheB;nheC)	4/4(hblA;hblB;hblC;hblD)	1/1(cytK-2)	1/1(sph)	0/5()	0/3()	2/9(bpsE;bpsH)	7(Cry32Ca1;Cry32Ea2;Cry32Wa1/Cry32Wa2;Cyt2Aa3;Cyt2Ba1/Cyt2Ba10/Cyt2Ba11/Cyt2Ba12/Cyt2Ba14/Cyt2Ba7/Cyt2Ba9;Cyt2Ba13;Cyt2Ba5/Cyt2Ba6)	1957[No clonal complex](7/7)	Group_IV(cereus_sensu_stricto)	B. cereus s.s. biovar Thuringiensis; B. Thuringiensis	bombysepticus	2014
GCF_002577175.1	GCF_002577175.1	Assembly	480	319	172	127	78	31	5968702	5892330	5527092	5203339	4430383	2668689	480	186976	5968702	34.99	46533	23240	38	80	6.6	g__Bacillus (UID902)	98.61	0.26	cereus s.s.(98.9939)	No subspecies	frankland(98.9939)	0/3()	0/4()	3/3(nheA;nheB;nheC)	4/4(hblA;hblB;hblC;hblD)	1/1(cytK-2)	1/1(sph)	0/5()	0/3()	2/9(bpsE;bpsH)	6(Cry32Ca1;Cry32Ea2;Cyt2Aa3;Cyt2Ba10/Cyt2Ba11/Cyt2Ba12/Cyt2Ba14/Cyt2Ba7/Cyt2Ba9;Cyt2Ba13;Cyt2Ba5/Cyt2Ba6)	1957[No clonal complex](6/7)	Group_IV(cereus_sensu_stricto)	B. cereus s.s. biovar Thuringiensis; B. Thuringiensis	bombysepticus	2014
GCF_002575215.1	GCF_002575215.1	Assembly	477	345	209	142	67	25	6057757	5992400	5645096	5134897	3877039	2330173	477	240677	6057757	34.73	38876	17652	41	98	12.35	g__Bacillus (UID901)	99.01	0.91	cereus s.s.(95.9084)	No subspecies	berliner(96.4183)	0/3()	0/4()	3/3(nheA;nheB;nheC)	4/4(hblA;hblB;hblC;hblD)	0/1()	1/1(sph)	0/5()	0/3()	1/9(bpsE)	0()	23[ST-23 complex](7/7)	Group_IV(cereus_sensu_stricto)	B. cereus s.s.	thuringiensisS	2014
GCF_004153665.1	GCF_004153665.1	Assembly	477	477	263	155	66	32	6456746	6456746	5881498	5106947	3703392	2556124	477	166467	6456746	34.94	31912	12088	49	132	0	g__Bacillus (UID902)	98.82	0.56	cereus s.s.(98.2806)	No subspecies	frankland(98.2806)	0/3()	0/4()	3/3(nheA;nheB;nheC)	4/4(hblA;hblB;hblC;hblD)	1/1(cytK-2)	1/1(sph)	0/5()	0/3()	1/9(bpsE)	0()	225[ST-18 complex](7/7)	Group_IV(cereus_sensu_stricto)	B. cereus s.s.	bombysepticus	2017
GCF_009647275.1	GCF_009647275.1	Assembly	471	52	40	35	28	24	5469427	5342726	5316889	5279363	5151432	5005912	471	764400	5469427	35.25	209425	139182	7	15	0	g__Bacillus (UID902)	99.23	0.1	cereus s.s.(97.3032)	No subspecies	frankland(97.3032)	0/3()	0/4()	3/3(nheA;nheB;nheC)	4/4(hblA;hblB;hblC;hblD)	1/1(cytK-2)	1/1(sph)	0/5()	0/3()	1/9(bpsE)	0()	226[No clonal complex](7/7)	Group_IV(cereus_sensu_stricto)	B. cereus s.s.	cereus	NA
GCF_009669235.1	GCF_009669235.1	Assembly	470	366	224	145	66	21	5416140	5345645	4959997	4372542	3098790	1530546	470	125072	5416140	35.13	28406	13810	52	119	0	g__Bacillus (UID902)	99.07	0.57	mosaicus(99.9812)	anthracis(99.9708)	anthracis(98.5154)	3/3(cya;lef;pagA)	0/4()	3/3(nheA;nheB;nheC)	0/4()	0/1()	1/1(sph)	5/5(capA;capB;capC;capD;capE)	3/3(hasA;hasB;hasC)	1/9(bpsE)	0()	1[No clonal complex](7/7)	Group_III(mosaicus)	B. mosaicus subsp. anthracis biovar Anthracis; B. anthracis biovar Anthracis; B. Anthracis	anthracis	2009
GCF_002557395.1	GCF_002557395.1	Assembly	469	329	201	135	61	25	5664897	5605088	5277469	4792812	3627383	2445094	469	255127	5664897	35.39	37612	16398	35	92	28.37	o__Bacillales (UID828)	99.42	0	pseudomycoides(98.6428)	No subspecies	pseudomycoides(98.3053)	0/3()	0/4()	3/3(nheA;nheB;nheC)	4/4(hblA;hblB;hblC;hblD)	0/1()	0/1()	0/5()	0/3()	1/9(bpsE)	0()	Unknown(unknown ST)	Group_I(pseudomycoides)	B. pseudomycoides	pseudomycoides	2014
GCF_002577245.1	GCF_002577245.1	Assembly	468	311	178	131	74	34	6118865	6044718	5736778	5413885	4459537	3020364	468	187005	6118865	34.96	49364	21886	35	80	5.74	g__Bacillus (UID902)	98.61	0.85	cereus s.s.(98.0804)	No subspecies	frankland(98.0804)	0/3()	0/4()	3/3(nheA;nheB;nheC)	4/4(hblA;hblB;hblC;hblD)	1/1(cytK-2)	1/1(sph)	0/5()	0/3()	2/9(bpsE;bpsH)	0()	Unknown(unknown ST)	Group_IV(cereus_sensu_stricto)	B. cereus s.s.	bombysepticus	2014
GCF_002568205.1	GCF_002568205.1	Assembly	466	109	83	66	38	28	6004891	5892512	5822633	5689232	5240243	4873988	466	423117	6004891	35.18	204401	80220	12	23	5.95	g__Bacillus (UID901)	98.18	1.29	mycoides(98.0908)	No subspecies	nitratireducens(98.1003)	0/3()	0/4()	3/3(nheA;nheB;nheC)	4/4(hblA;hblB;hblC;hblD)	0/1()	1/1(sph)	0/5()	0/3()	1/9(bpsE)	0()	Unknown(unknown ST)	Group_VIII(mycoides)	B. mycoides	nitratireducens	2014
GCF_002556855.1	GCF_002556855.1	Assembly	466	314	184	139	81	32	5946595	5873156	5556073	5231387	4247867	2538965	466	160089	5946595	35.09	41761	22911	42	90	7.18	g__Bacillus (UID901)	99.16	0.94	cereus s.s.(96.38799999999999)	No subspecies	berliner(98.2115)	0/3()	0/4()	3/3(nheA;nheB;nheC)	4/4(hblA;hblB;hblC;hblD)	1/1(cytK-2)	1/1(sph)	0/5()	0/3()	1/9(bpsE)	0()	2561[No clonal complex](6/7)	Group_IV(cereus_sensu_stricto)	B. cereus s.s.	thuringiensis	2014
GCF_016483355.1	GCF_016483355.1	Assembly	466	108	69	53	33	27	6542101	6435173	6353033	6224200	5914440	5696902	466	1171465	6542101	34.66	296342	106221	6	16	0	g__Bacillus (UID901)	99.27	0.73	cereus s.s.(95.8985)	No subspecies	berliner(96.4994)	0/3()	0/4()	3/3(nheA;nheB;nheC)	4/4(hblA;hblB;hblC;hblD)	1/1(cytK-2)	1/1(sph)	0/5()	0/3()	1/9(bpsE)	2(Vip1Ad1;Vip2Ad1)	12[ST-23 complex](7/7)	Group_IV(cereus_sensu_stricto)	B. cereus s.s. biovar Thuringiensis; B. Thuringiensis	thuringiensisS	2019
GCF_002561715.1	GCF_002561715.1	Assembly	464	327	192	151	77	23	5938848	5873344	5534474	5245766	4076984	2157741	464	249805	5938848	35	37381	18347	42	95	8.15	g__Bacillus (UID902)	99.23	0.41	cereus s.s.(99.0077)	No subspecies	frankland(99.0077)	0/3()	0/4()	3/3(nheA;nheB;nheC)	4/4(hblA;hblB;hblC;hblD)	1/1(cytK-2)	1/1(sph)	0/5()	0/3()	2/9(bpsE;bpsH)	7(Cry32Ca1;Cry32Ea2;Cry32Wa1/Cry32Wa2;Cyt2Aa3;Cyt2Ba1/Cyt2Ba10/Cyt2Ba11/Cyt2Ba12/Cyt2Ba14/Cyt2Ba7/Cyt2Ba9;Cyt2Ba13;Cyt2Ba5/Cyt2Ba6)	1957[No clonal complex](7/7)	Group_IV(cereus_sensu_stricto)	B. cereus s.s. biovar Thuringiensis; B. Thuringiensis	bombysepticus	2014
GCF_002569005.1	GCF_002569005.1	Assembly	463	197	140	107	60	37	5704733	5616199	5476462	5229415	4501756	3662473	463	347305	5704733	35.37	65677	31502	23	53	12.59	o__Bacillales (UID828)	99.43	1.2	pseudomycoides(96.2553)	No subspecies	pseudomycoides(96.0726)	0/3()	0/4()	0/3()	4/4(hblA;hblB;hblC;hblD)	0/1()	0/1()	0/5()	0/3()	1/9(bpsE)	0()	2136[No clonal complex](7/7)	Group_I(pseudomycoides)	B. pseudomycoides	pseudomycoides	2014
GCF_002585785.1	GCF_002585785.1	Assembly	461	336	229	156	76	26	5869537	5814006	5533063	4993513	3658997	1877567	461	127425	5869537	34.73	35768	17421	52	112	13.66	g__Bacillus (UID902)	99.15	0	cereus s.s.(98.9272)	No subspecies	frankland(98.9272)	0/3()	0/4()	3/3(nheA;nheB;nheC)	4/4(hblA;hblB;hblC;hblD)	1/1(cytK-2)	1/1(sph)	0/5()	0/3()	2/9(bpsE;bpsH)	0()	118[No clonal complex](7/7)	Group_IV(cereus_sensu_stricto)	B. cereus s.s.	bombysepticus	2014
GCF_009646925.1	GCF_009646925.1	Assembly	460	242	175	133	75	39	6098390	6024267	5871940	5571213	4628583	3360246	460	360738	6098390	35.05	52752	25534	33	73	0	g__Bacillus (UID902)	98.92	0.9	cereus s.s.(98.7564)	No subspecies	frankland(98.7564)	0/3()	0/4()	3/3(nheA;nheB;nheC)	4/4(hblA;hblB;hblC;hblD)	1/1(cytK-2)	1/1(sph)	0/5()	0/3()	1/9(bpsE)	19(Cry1Aa24;Cry1Bd1;Cry1Ca10;Cry1Ca11;Cry1Ca2;Cry1Cb-like;Cry1Cb1;Cry1Cb2;Cry1Db1/Cry1Db2;Cry1Ga1;Cry1Gb2;Cry1H-like;Cry1I-like;Cry1Ib3;Cry2Ac12;Cry2Ac3;Vip1Ac1;Vip2Ae3;Vip3Aa53)	25[ST-8 complex](7/7)	Group_IV(cereus_sensu_stricto)	B. cereus s.s. biovar Thuringiensis; B. Thuringiensis	bombysepticus	NA
GCF_002561925.1	GCF_002561925.1	Assembly	456	125	89	76	55	36	6383421	6272425	6173989	6074169	5754203	5032567	456	674273	6383421	34.55	123914	62655	13	32	6.14	g__Bacillus (UID902)	98.56	0.16	cereus s.s.(99.0561)	No subspecies	frankland(99.0561)	0/3()	0/4()	3/3(nheA;nheB;nheC)	4/4(hblA;hblB;hblC;hblD)	1/1(cytK-2)	1/1(sph)	2/5(capB;capC)	0/3()	2/9(bpsE;bpsH)	1(Vip1Aa3)	118[No clonal complex](7/7)	Group_IV(cereus_sensu_stricto)	B. cereus s.s. biovar Thuringiensis; B. Thuringiensis	bombysepticus	2014
GCF_005217375.1	GCF_005217375.1	Assembly	452	329	220	168	76	27	5768183	5708395	5410285	5013399	3496122	1772998	452	118646	5768183	34.88	32131	16796	55	116	4.85	g__Bacillus (UID901)	99.27	0.25	cereus s.s.(95.8837)	No subspecies	berliner(96.4495)	0/3()	0/4()	3/3(nheA;nheB;nheC)	4/4(hblA;hblB;hblC;hblD)	0/1()	1/1(sph)	0/5()	0/3()	1/9(bpsE)	0()	257[ST-23 complex](7/7)	Group_IV(cereus_sensu_stricto)	B. cereus s.s.	thuringiensisS	2017
GCF_002912045.1	GCF_002912045.1	Assembly	451	278	165	130	77	42	6173834	6104809	5852737	5592167	4701010	3491701	451	235217	6173834	35.06	55641	26308	35	75	0	g__Bacillus (UID901)	99.01	0.38	cereus s.s.(96.0039)	No subspecies	berliner(97.1849)	0/3()	0/4()	3/3(nheA;nheB;nheC)	0/4()	0/1()	1/1(sph)	0/5()	0/3()	2/9(bpsE;bpsH)	1(Cry20Ba2)	1463[No clonal complex](7/7)	Group_IV(cereus_sensu_stricto)	B. cereus s.s. biovar Thuringiensis; B. Thuringiensis	thuringiensis	2013
GCF_002576565.1	GCF_002576565.1	Assembly	451	330	211	140	65	24	5840157	5784600	5466313	4942677	3738220	2286447	451	177094	5840157	34.87	36679	16218	39	97	29.45	g__Bacillus (UID901)	99.34	0.07	cereus s.s.(95.9731)	No subspecies	berliner(96.5175)	0/3()	0/4()	3/3(nheA;nheB;nheC)	4/4(hblA;hblB;hblC;hblD)	0/1()	1/1(sph)	0/5()	0/3()	2/9(bpsE;bpsH)	0()	56[ST-23 complex](7/7)	Group_IV(cereus_sensu_stricto)	B. cereus s.s.	thuringiensisS	2014
GCF_005217245.1	GCF_005217245.1	Assembly	450	322	225	164	76	21	5783330	5721419	5490917	5055079	3651112	1656865	450	165193	5783330	34.92	36135	16971	51	110	2.59	g__Bacillus (UID901)	99.34	0.17	cereus s.s.(96.0313)	No subspecies	berliner(96.5369)	0/3()	0/4()	3/3(nheA;nheB;nheC)	4/4(hblA;hblB;hblC;hblD)	1/1(cytK-2)	1/1(sph)	0/5()	0/3()	1/9(bpsE)	0()	2668[ST-23 complex](7/7)	Group_IV(cereus_sensu_stricto)	B. cereus s.s.	thuringiensisS	2017
GCF_001044665.1	GCF_001044665.1	Assembly	447	412	265	174	70	15	5513419	5488303	5104441	4469239	2834796	990073	447	100653	5513419	34.93	25621	12467	67	145	0	g__Bacillus (UID902)	98.51	1.04	cereus s.s.(97.1136)	No subspecies	frankland(97.1136)	0/3()	0/4()	3/3(nheA;nheB;nheC)	3/4(hblA;hblB;hblD)	1/1(cytK-2)	1/1(sph)	0/5()	0/3()	2/9(bpsE;bpsH)	0()	142[ST-142 complex](7/7)	Group_IV(cereus_sensu_stricto)	B. cereus s.s.	cereus	1973
GCF_009647285.1	GCF_009647285.1	Assembly	447	72	59	54	43	34	6195180	6080498	6052214	6017443	5832731	5488762	447	809359	6195180	34.88	172588	92813	11	23	0	g__Bacillus (UID902)	99.17	0.39	cereus s.s.(96.8743)	No subspecies	frankland(96.8743)	0/3()	0/4()	3/3(nheA;nheB;nheC)	4/4(hblA;hblB;hblC;hblD)	1/1(cytK-2)	1/1(sph)	0/5()	0/3()	1/9(bpsE)	0()	48[ST-142 complex](7/7)	Group_IV(cereus_sensu_stricto)	B. cereus s.s.	cereus	NA
GCF_002911955.1	GCF_002911955.1	Assembly	446	287	194	151	92	29	6137567	6070952	5837667	5533142	4572496	2338174	446	224980	6137567	34.89	41087	23836	45	94	0	g__Bacillus (UID902)	98.61	0.15	cereus s.s.(97.2571)	No subspecies	frankland(97.2571)	0/3()	0/4()	3/3(nheA;nheB;nheC)	4/4(hblA;hblB;hblC;hblD)	1/1(cytK-2)	1/1(sph)	0/5()	0/3()	2/9(bpsE;bpsH)	11(Cry1Aa24;Cry1Ab-like;Cry1Ba2/Cry1Ba4;Cry1Ca10;Cry1Ca2;Cry1Ca4;Cry1Cb-like;Cry1H-like;Cry1I-like;Cry2Ah4;Vip3Aa53)	239[No clonal complex](7/7)	Group_IV(cereus_sensu_stricto)	B. cereus s.s. biovar Thuringiensis; B. Thuringiensis	cereus	2013
GCF_002555385.1	GCF_002555385.1	Assembly	443	225	155	119	71	41	6101045	6022906	5847776	5584905	4737442	3707163	443	208057	6101045	35.1	61265	27341	30	65	12.64	g__Bacillus (UID901)	99.34	0.3	mosaicus(93.0431)	No subspecies	wiedmannii(96.0059)	0/3()	0/4()	3/3(nheA;nheB;nheC)	4/4(hblA;hblB;hblC;hblD)	0/1()	1/1(sph)	0/5()	0/3()	1/9(bpsE)	0()	551[No clonal complex](6/7)	Group_II(mosaicus/luti)	B. mosaicus	wiedmannii	2014
GCF_002912105.1	GCF_002912105.1	Assembly	442	297	167	129	69	37	6842717	6778672	6459937	6188844	5227462	4102127	442	222923	6842717	34.69	70464	26661	26	66	0	g__Bacillus (UID902)	98.92	0.31	cereus s.s.(98.6746)	No subspecies	frankland(98.6746)	0/3()	0/4()	3/3(nheA;nheB;nheC)	4/4(hblA;hblB;hblC;hblD)	1/1(cytK-2)	1/1(sph)	0/5()	0/3()	1/9(bpsE)	10(Cry1Aa24;Cry1Ab-like;Cry1Ab1/Cry1Ab12/Cry1Ab13/Cry1Ab15/Cry1Ab23/Cry1Ab25/Cry1Ab29/Cry1Ab3/Cry1Ab4/Cry1Ab9;Cry1Ab33;Cry1Cb-like;Cry1Cb3;Cry1H-like;Cry1I-like;Cry1Ia10/Cry1Ia14/Cry1Ia19/Cry1Ia2/Cry1Ia34/Cry1Ia36/Cry1Ia39/Cry1Ia40;Cry2Ah4)	8[ST-8 complex](7/7)	Group_IV(cereus_sensu_stricto)	B. cereus s.s. biovar Thuringiensis; B. Thuringiensis	bombysepticus	2013
GCF_009669275.1	GCF_009669275.1	Assembly	442	344	210	145	62	21	5418987	5351929	4988101	4494620	3186548	1716101	442	226189	5418987	35.11	34402	13791	46	109	0.04	g__Bacillus (UID902)	99.23	0.21	mosaicus(99.986)	anthracis(99.9834)	anthracis(98.5944)	3/3(cya;lef;pagA)	0/4()	3/3(nheA;nheB;nheC)	0/4()	0/1()	1/1(sph)	5/5(capA;capB;capC;capD;capE)	3/3(hasA;hasB;hasC)	1/9(bpsE)	0()	1[No clonal complex](7/7)	Group_III(mosaicus)	B. mosaicus subsp. anthracis biovar Anthracis; B. anthracis biovar Anthracis; B. Anthracis	anthracis	2009
GCF_002552785.1	GCF_002552785.1	Assembly	436	143	90	74	56	35	6131846	6030224	5882304	5767300	5451952	4711514	436	412554	6131846	34.78	135603	58158	15	33	12.9	g__Bacillus (UID901)	99.28	0.85	toyonensis(99.387)	No subspecies	toyonensis(99.387)	0/3()	0/4()	3/3(nheA;nheB;nheC)	4/4(hblA;hblB;hblC;hblD)	0/1()	1/1(sph)	0/5()	0/3()	2/9(bpsE;bpsH)	0()	800[ST-111 complex](7/7)	Group_V(toyonensis)	B. toyonensis	toyonensis	2014
GCF_002565425.1	GCF_002565425.1	Assembly	435	329	217	165	58	25	5998020	5951386	5647215	5263118	3584046	2452002	435	227656	5998020	35.06	36383	15923	39	106	6.74	g__Bacillus (UID901)	98.02	0.17	mycoides(99.1571)	No subspecies	nitratireducens(98.3582)	0/3()	0/4()	3/3(nheA;nheB;nheC)	4/4(hblA;hblB;hblC;hblD)	0/1()	1/1(sph)	0/5()	0/3()	1/9(bpsE)	1(Cry78Aa1)	2054[No clonal complex](7/7)	Group_VIII(mycoides)	B. mycoides biovar Thuringiensis; B. Thuringiensis	nitratireducens	2014
GCF_002555365.1	GCF_002555365.1	Assembly	434	320	196	151	78	32	6381065	6334059	6024334	5699296	4562986	2891610	434	222594	6381065	34.68	44987	20993	39	88	4.7	g__Bacillus (UID902)	98.92	0.31	cereus s.s.(98.7447)	No subspecies	frankland(98.7447)	0/3()	0/4()	3/3(nheA;nheB;nheC)	4/4(hblA;hblB;hblC;hblD)	1/1(cytK-2)	1/1(sph)	0/5()	0/3()	1/9(bpsE)	8(Cry1Ab-like;Cry1Ac12;Cry1Cb-like;Cry1H-like;Cry1I-like;Cry2Aa25;Cry2Ah4;Vip3Aa53)	8[ST-8 complex](7/7)	Group_IV(cereus_sensu_stricto)	B. cereus s.s. biovar Thuringiensis; B. Thuringiensis	bombysepticus	2014
GCF_007678535.1	GCF_007678535.1	Assembly	433	236	150	121	60	37	6359536	6276666	6072779	5873449	4859819	4057553	433	222805	6359536	34.72	93161	29201	23	57	30.6	g__Bacillus (UID902)	98.92	0.31	cereus s.s.(98.6703)	No subspecies	frankland(98.6703)	0/3()	0/4()	3/3(nheA;nheB;nheC)	4/4(hblA;hblB;hblC;hblD)	1/1(cytK-2)	1/1(sph)	0/5()	0/3()	1/9(bpsE)	11(Cry1Ac12;Cry1Ac13;Cry1Ac6;Cry1Ah2;Cry1Cb-like;Cry1H-like;Cry1I-like;Cry1Ia10/Cry1Ia14/Cry1Ia19/Cry1Ia2/Cry1Ia34/Cry1Ia36/Cry1Ia39/Cry1Ia40;Cry2Ah4;Vip3Aa53;Vip3Aa62)	8[ST-8 complex](7/7)	Group_IV(cereus_sensu_stricto)	B. cereus s.s. biovar Thuringiensis; B. Thuringiensis	bombysepticus	2018
GCF_002560795.1	GCF_002560795.1	Assembly	432	315	194	125	59	26	5823358	5773308	5463661	4960605	3916463	2784064	432	370847	5823358	35.24	45525	16989	29	82	39.69	g__Bacillus (UID901)	99.01	0.61	mycoides(97.3202)	No subspecies	nitratireducens(97.3195)	0/3()	0/4()	3/3(nheA;nheB;nheC)	4/4(hblA;hblB;hblC;hblD)	0/1()	1/1(sph)	0/5()	0/3()	1/9(bpsE)	0()	Unknown(unknown ST)	Group_VIII(mycoides)	B. mycoides	nitratireducens	2013
GCF_009669265.1	GCF_009669265.1	Assembly	431	325	200	145	65	27	5401847	5336815	5008506	4611264	3305487	1994077	431	175230	5401847	35.13	34419	16342	45	102	0	g__Bacillus (UID902)	99.23	1.22	mosaicus(99.9829)	anthracis(99.9813)	anthracis(98.6065)	3/3(cya;lef;pagA)	0/4()	3/3(nheA;nheB;nheC)	0/4()	0/1()	1/1(sph)	3/5(capB;capC;capD)	3/3(hasA;hasB;hasC)	1/9(bpsE)	0()	1[No clonal complex](7/7)	Group_III(mosaicus)	B. mosaicus subsp. anthracis biovar Anthracis; B. anthracis biovar Anthracis; B. Anthracis	anthracis	2009
GCF_005217355.1	GCF_005217355.1	Assembly	430	303	217	164	75	29	5805550	5743392	5497059	5106048	3662171	2034635	430	114588	5805550	34.76	36495	17838	50	109	1.72	g__Bacillus (UID901)	99.34	0.04	cereus s.s.(95.9791)	No subspecies	berliner(96.6319)	0/3()	0/4()	3/3(nheA;nheB;nheC)	4/4(hblA;hblB;hblC;hblD)	0/1()	1/1(sph)	0/5()	0/3()	1/9(bpsE)	0()	257[ST-23 complex](7/7)	Group_IV(cereus_sensu_stricto)	B. cereus s.s.	thuringiensisS	2017
GCF_009646895.1	GCF_009646895.1	Assembly	429	101	84	76	62	47	6029947	5923511	5882760	5828769	5597171	5108360	429	334931	6029947	34.87	100210	67660	19	38	0	g__Bacillus (UID902)	99.23	0.72	cereus s.s.(96.8285)	No subspecies	frankland(96.8285)	0/3()	0/4()	3/3(nheA;nheB;nheC)	4/4(hblA;hblB;hblC;hblD)	1/1(cytK-2)	1/1(sph)	0/5()	0/3()	2/9(bpsE;bpsH)	0()	1131[No clonal complex](7/7)	Group_IV(cereus_sensu_stricto)	B. cereus s.s.	cereus	NA
GCF_009647045.1	GCF_009647045.1	Assembly	425	166	111	90	59	35	6355981	6271378	6131552	5977742	5480419	4621927	425	391898	6355981	34.78	105871	48345	17	38	0	g__Bacillus (UID902)	98.92	0.8	cereus s.s.(98.8282)	No subspecies	frankland(98.8282)	0/3()	0/4()	3/3(nheA;nheB;nheC)	4/4(hblA;hblB;hblC;hblD)	1/1(cytK-2)	1/1(sph)	0/5()	0/3()	2/9(bpsE;bpsH)	15(Cry1Ab-like;Cry1Ac12;Cry1Ac13;Cry1Ac4;Cry1Ah2;Cry1Ca10;Cry1Ca11;Cry1Cb-like;Cry1Cb3;Cry1Ea5;Cry1H-like;Cry1Hb1;Cry1I-like;Cry1Ia10/Cry1Ia14/Cry1Ia19/Cry1Ia2/Cry1Ia34/Cry1Ia36/Cry1Ia39/Cry1Ia40;Cry2Aa25)	13[ST-8 complex](7/7)	Group_IV(cereus_sensu_stricto)	B. cereus s.s. biovar Thuringiensis; B. Thuringiensis	bombysepticus	NA
GCF_002576585.1	GCF_002576585.1	Assembly	424	287	147	108	69	39	6153920	6088186	5730330	5439542	4791505	3744622	424	254431	6153920	35.04	70464	27680	28	63	14.38	g__Bacillus (UID901)	99.34	1.51	cereus s.s.(96.3337)	No subspecies	berliner(98.8227)	0/3()	0/4()	3/3(nheA;nheB;nheC)	4/4(hblA;hblB;hblC;hblD)	1/1(cytK-2)	1/1(sph)	0/5()	0/3()	2/9(bpsE;bpsH)	4(Cry5Aa1;Cry5Ab1;Cry5Ac1;Cry5Ba1/Cry5Ba2)	1573[No clonal complex](7/7)	Group_IV(cereus_sensu_stricto)	B. cereus s.s. biovar Thuringiensis; B. Thuringiensis	thuringiensis	2014
GCF_002572475.1	GCF_002572475.1	Assembly	422	64	55	48	37	28	6035135	5903317	5883061	5824408	5627793	5287832	422	695275	6035135	35.05	259405	110300	8	18	3.86	g__Bacillus (UID901)	99.34	0.41	toyonensis(99.8468)	No subspecies	toyonensis(99.8468)	0/3()	0/4()	3/3(nheA;nheB;nheC)	4/4(hblA;hblB;hblC;hblD)	0/1()	1/1(sph)	0/5()	0/3()	2/9(bpsE;bpsH)	0()	111[ST-111 complex](7/7)	Group_V(toyonensis)	B. toyonensis	toyonensis	2014
GCF_002560945.1	GCF_002560945.1	Assembly	422	306	182	117	49	27	5860820	5808974	5480805	5006848	3967036	3213213	422	326936	5860820	35.13	63504	16134	23	70	18.05	g__Bacillus (UID901)	98.02	0.17	mycoides(99.1953)	No subspecies	nitratireducens(98.331)	0/3()	0/4()	3/3(nheA;nheB;nheC)	4/4(hblA;hblB;hblC;hblD)	0/1()	1/1(sph)	0/5()	0/3()	1/9(bpsE)	0()	Unknown(unknown ST)	Group_VIII(mycoides)	B. mycoides	nitratireducens	2014
GCF_001982885.1	GCF_001982885.1	Assembly	421	370	249	168	71	25	5982997	5944128	5629721	5064468	3504838	1834280	421	117266	5982997	34.92	33805	15084	53	122	9.84	g__Bacillus (UID902)	99.07	1.23	mosaicus(95.2908)	No subspecies	cereus(98.3936)	0/3()	0/4()	3/3(nheA;nheB;nheC)	0/4()	1/1(cytK-2)	1/1(sph)	0/5()	0/3()	2/9(bpsE;bpsH)	0()	869[ST-205 complex](7/7)	Group_III(mosaicus)	B. mosaicus	paranthracis	2006
GCF_009646975.1	GCF_009646975.1	Assembly	419	215	160	125	73	39	5912876	5844430	5714493	5460129	4610754	3431252	419	360343	5912876	35.05	54639	27563	31	67	0	g__Bacillus (UID902)	98.92	0.87	cereus s.s.(98.7871)	No subspecies	frankland(98.7871)	0/3()	0/4()	3/3(nheA;nheB;nheC)	4/4(hblA;hblB;hblC;hblD)	1/1(cytK-2)	1/1(sph)	0/5()	0/3()	1/9(bpsE)	18(Cry1Ab-like;Cry1Ab35;Cry1Bd1;Cry1Ca10;Cry1Ca11;Cry1Ca2;Cry1Cb-like;Cry1Cb1;Cry1Cb3;Cry1Db1;Cry1Fb1/Cry1Fb5;Cry1Gb2;Cry1H-like;Cry1I-like;Cry1Ib3;Vip1Ac1;Vip2Ae3;Vip3Aa53)	25[ST-8 complex](7/7)	Group_IV(cereus_sensu_stricto)	B. cereus s.s. biovar Thuringiensis; B. Thuringiensis	bombysepticus	NA
GCF_002589045.1	GCF_002589045.1	Assembly	419	267	171	136	73	41	6384973	6324166	6087676	5841243	4846509	3690017	419	222586	6384973	34.68	58350	26609	32	71	11.43	g__Bacillus (UID902)	98.92	0.31	cereus s.s.(98.7213)	No subspecies	frankland(98.7213)	0/3()	0/4()	3/3(nheA;nheB;nheC)	4/4(hblA;hblB;hblC;hblD)	1/1(cytK-2)	1/1(sph)	0/5()	0/3()	1/9(bpsE)	8(Cry1Ac13;Cry1Cb-like;Cry1H-like;Cry1I-like;Cry1Ia10/Cry1Ia14/Cry1Ia19/Cry1Ia2/Cry1Ia34/Cry1Ia36/Cry1Ia39/Cry1Ia40;Cry2Aa25;Cry2Ah4;Vip3Aa53)	8[ST-8 complex](7/7)	Group_IV(cereus_sensu_stricto)	B. cereus s.s. biovar Thuringiensis; B. Thuringiensis	bombysepticus	2014
GCF_002565305.1	GCF_002565305.1	Assembly	419	68	50	42	36	29	5867109	5737077	5700231	5642450	5550003	5279582	419	714944	5867109	35	222123	95142	8	18	3.41	g__Bacillus (UID902)	99.18	0	cereus s.s.(99.1924)	No subspecies	frankland(99.1924)	0/3()	0/4()	3/3(nheA;nheB;nheC)	4/4(hblA;hblB;hblC;hblD)	1/1(cytK-2)	1/1(sph)	0/5()	0/3()	2/9(bpsE;bpsH)	0()	1965[No clonal complex](7/7)	Group_IV(cereus_sensu_stricto)	B. cereus s.s.	bombysepticus	2014
GCF_002558015.1	GCF_002558015.1	Assembly	418	318	168	123	69	34	6467543	6415421	6020355	5693942	4795192	3548830	418	250258	6467543	34.78	58306	24044	29	72	7.65	g__Bacillus (UID901)	99.26	0.22	cereus s.s.(95.9253)	No subspecies	berliner(96.4451)	0/3()	0/4()	3/3(nheA;nheB;nheC)	4/4(hblA;hblB;hblC;hblD)	1/1(cytK-2)	1/1(sph)	0/5()	0/3()	2/9(bpsE;bpsH)	6(Cry43-like;Cry4Ca1;Cry68Aa1;Cry70Ba1;Cry71Aa1;Cry9Aalike)	1700[No clonal complex](7/7)	Group_IV(cereus_sensu_stricto)	B. cereus s.s. biovar Thuringiensis; B. Thuringiensis	thuringiensisS	2014
GCF_002589015.1	GCF_002589015.1	Assembly	417	298	181	137	69	32	6367201	6314645	6026863	5712609	4604699	3234999	417	212472	6367201	34.67	52400	22555	32	77	3.46	g__Bacillus (UID902)	98.92	0.31	cereus s.s.(98.7361)	No subspecies	frankland(98.7361)	0/3()	0/4()	3/3(nheA;nheB;nheC)	4/4(hblA;hblB;hblC;hblD)	1/1(cytK-2)	1/1(sph)	0/5()	0/3()	1/9(bpsE)	8(Cry1Ac12;Cry1Ac13;Cry1Cb-like;Cry1H-like;Cry1Ia21;Cry2Aa25;Cry2Ah4;Vip3Aa53)	8[ST-8 complex](7/7)	Group_IV(cereus_sensu_stricto)	B. cereus s.s. biovar Thuringiensis; B. Thuringiensis	bombysepticus	2014
GCF_002557065.1	GCF_002557065.1	Assembly	417	247	158	111	71	35	5666318	5601178	5367801	5030164	4392704	3105200	417	365709	5666318	35.4	54227	26368	30	66	55.79	o__Bacillales (UID828)	99.42	0.16	pseudomycoides(99.4066)	No subspecies	pseudomycoides(98.3532)	0/3()	0/4()	3/3(nheA;nheB;nheC)	4/4(hblA;hblB;hblC;hblD)	0/1()	0/1()	0/5()	0/3()	1/9(bpsE)	1(Cry22Ba1)	969[No clonal complex](6/7)	Group_I(pseudomycoides)	B. pseudomycoides biovar Thuringiensis; B. Thuringiensis	pseudomycoides	2014
GCF_002572235.1	GCF_002572235.1	Assembly	415	321	194	136	70	33	5940644	5898295	5584377	5163989	4115265	2811157	415	223297	5940644	34.9	46168	20054	37	86	29.63	g__Bacillus (UID901)	99.34	0	toyonensis(99.3501)	No subspecies	toyonensis(99.3501)	0/3()	0/4()	3/3(nheA;nheB;nheC)	4/4(hblA;hblB;hblC;hblD)	0/1()	1/1(sph)	0/5()	0/3()	2/9(bpsE;bpsH)	0()	800[ST-111 complex](7/7)	Group_V(toyonensis)	B. toyonensis	toyonensis	2014
GCF_005217435.1	GCF_005217435.1	Assembly	414	297	199	146	64	33	5873130	5819172	5564864	5182673	3823450	2722380	414	189156	5873130	34.74	43856	19117	38	91	2.55	g__Bacillus (UID902)	99.18	0.1	cereus s.s.(97.9604)	No subspecies	frankland(97.9604)	0/3()	0/4()	3/3(nheA;nheB;nheC)	4/4(hblA;hblB;hblC;hblD)	1/1(cytK-2)	1/1(sph)	0/5()	0/3()	2/9(bpsE;bpsH)	0()	33[No clonal complex](7/7)	Group_IV(cereus_sensu_stricto)	B. cereus s.s.	bombysepticus	2017
GCF_002560305.1	GCF_002560305.1	Assembly	412	58	44	42	37	31	5737245	5618195	5581370	5567800	5496373	5263287	412	689795	5737245	34.91	208542	96999	9	18	2.75	g__Bacillus (UID901)	99.01	0.51	cereus s.s.(96.4732)	No subspecies	berliner(98.6825)	0/3()	0/4()	3/3(nheA;nheB;nheC)	4/4(hblA;hblB;hblC;hblD)	1/1(cytK-2)	1/1(sph)	0/5()	0/3()	1/9(bpsE)	0()	1006[ST-97 complex](7/7)	Group_IV(cereus_sensu_stricto)	B. cereus s.s.	thuringiensis	2014
GCF_015846045.1	GCF_015846045.1	Assembly	409	383	230	162	79	22	6201477	6184736	5770582	5278282	3967715	1887952	409	307528	6201477	35.33	34970	16634	51	114	466.05	g__Bacillus (UID902)	96.39	0	cereus s.s.(97.146)	No subspecies	frankland(97.146)	0/3()	0/4()	3/3(nheA;nheB;nheC)	0/4()	1/1(cytK-2)	1/1(sph)	0/5()	0/3()	1/9(bpsE)	0()	64[No clonal complex](7/7)	Group_IV(cereus_sensu_stricto)	B. cereus s.s.	cereus	2011
GCF_004009875.1	GCF_004009875.1	Assembly	408	367	230	159	79	25	5793529	5779418	5413549	4893515	3624864	1764385	408	165216	5793529	35.31	32375	16032	54	115	0	g__Bacillus (UID902)	97.61	1.62	mosaicus(97.6285)	No subspecies	anthracis(97.6478)	0/3()	0/4()	3/3(nheA;nheB;nheC)	0/4()	1/1(cytK-2)	1/1(sph)	0/5()	0/3()	2/9(bpsE;bpsH)	2(Cry12Aa1;Cry5Ba1)	2391[ST-365 complex](7/7)	Group_III(mosaicus)	B. mosaicus biovar Thuringiensis; B. Thuringiensis	anthracis	2012
GCF_002571105.1	GCF_002571105.1	Assembly	408	273	142	108	66	43	6164111	6099716	5788778	5535491	4834459	4002995	408	281176	6164111	35.06	66373	31126	27	59	16.19	g__Bacillus (UID901)	99.34	1.17	cereus s.s.(96.3301)	No subspecies	berliner(98.7582)	0/3()	0/4()	3/3(nheA;nheB;nheC)	4/4(hblA;hblB;hblC;hblD)	1/1(cytK-2)	1/1(sph)	0/5()	0/3()	2/9(bpsE;bpsH)	4(Cry5Ab1;Cry5Ba1/Cry5Ba2;Cry5Ca1/Cry5Ca2;Cry65Aa1/Cry65Aa2)	1573[No clonal complex](7/7)	Group_IV(cereus_sensu_stricto)	B. cereus s.s. biovar Thuringiensis; B. Thuringiensis	thuringiensis	2014
GCF_002553255.1	GCF_002553255.1	Assembly	406	259	152	112	70	35	5910033	5845329	5581207	5287517	4626609	3374494	406	207771	5910033	35.14	61047	29368	28	63	6.79	g__Bacillus (UID902)	99.07	0.51	cereus s.s.(98.31299999999999)	No subspecies	frankland(98.31299999999999)	0/3()	0/4()	3/3(nheA;nheB;nheC)	4/4(hblA;hblB;hblC;hblD)	1/1(cytK-2)	1/1(sph)	0/5()	0/3()	2/9(bpsE;bpsH)	0()	225[ST-18 complex](7/7)	Group_IV(cereus_sensu_stricto)	B. cereus s.s.	bombysepticus	2014
GCF_002560695.1	GCF_002560695.1	Assembly	405	282	155	121	70	45	6159094	6100800	5792203	5545113	4714883	3798098	405	207678	6159094	35.05	60835	26771	33	67	10.39	g__Bacillus (UID901)	99.27	1.17	cereus s.s.(96.3635)	No subspecies	berliner(98.8177)	0/3()	0/4()	3/3(nheA;nheB;nheC)	4/4(hblA;hblB;hblC;hblD)	1/1(cytK-2)	1/1(sph)	0/5()	0/3()	2/9(bpsE;bpsH)	4(Cry5Aa1;Cry5Ab1;Cry5Ba1/Cry5Ba2;Cry5Ca1/Cry5Ca2)	1573[No clonal complex](7/7)	Group_IV(cereus_sensu_stricto)	B. cereus s.s. biovar Thuringiensis; B. Thuringiensis	thuringiensis	2014
GCF_009647075.1	GCF_009647075.1	Assembly	405	193	134	106	70	41	6823337	6753232	6601565	6404086	5824662	4761771	405	303589	6823337	34.7	91530	44499	22	49	0	g__Bacillus (UID902)	98.92	1.11	cereus s.s.(98.7513)	No subspecies	frankland(98.7513)	0/3()	0/4()	3/3(nheA;nheB;nheC)	4/4(hblA;hblB;hblC;hblD)	1/1(cytK-2)	1/1(sph)	0/5()	0/3()	2/9(bpsE;bpsH)	18(Cry1Ab-like;Cry1Ac12;Cry1Ac13;Cry1Ac4;Cry1Ah2;Cry1Ca10;Cry1Ca11;Cry1Cb-like;Cry1Cb3;Cry1Ea5;Cry1H-like;Cry1Hb1;Cry1I-like;Cry1Ia10/Cry1Ia14/Cry1Ia19/Cry1Ia2/Cry1Ia34/Cry1Ia36/Cry1Ia39/Cry1Ia40;Cry2Aa25;Cry2Ah4;Vip3Aa53;Vip4Aa1)	13[ST-8 complex](7/7)	Group_IV(cereus_sensu_stricto)	B. cereus s.s. biovar Thuringiensis; B. Thuringiensis	bombysepticus	NA
GCF_002568975.1	GCF_002568975.1	Assembly	404	305	198	141	70	22	5646484	5602234	5312255	4893468	3754219	2058208	404	205365	5646484	35.38	38333	18864	40	93	20.76	o__Bacillales (UID828)	99.43	1.01	pseudomycoides(96.3167)	No subspecies	pseudomycoides(96.1779)	0/3()	0/4()	0/3()	4/4(hblA;hblB;hblC;hblD)	0/1()	0/1()	0/5()	0/3()	1/9(bpsE)	0()	2136[No clonal complex](7/7)	Group_I(pseudomycoides)	B. pseudomycoides	pseudomycoides	2014
GCF_002558645.1	GCF_002558645.1	Assembly	404	296	179	134	72	34	6312137	6263048	5961200	5644840	4656377	3312988	404	222598	6312137	34.69	53385	23199	31	76	5.61	g__Bacillus (UID902)	98.92	0.31	cereus s.s.(98.7035)	No subspecies	frankland(98.7035)	0/3()	0/4()	3/3(nheA;nheB;nheC)	4/4(hblA;hblB;hblC;hblD)	1/1(cytK-2)	1/1(sph)	0/5()	0/3()	1/9(bpsE)	9(Cry1Ac12;Cry1Ac13;Cry1Ah2;Cry1Cb-like;Cry1H-like;Cry1I-like;Cry1Ia10/Cry1Ia14/Cry1Ia19/Cry1Ia2/Cry1Ia34/Cry1Ia36/Cry1Ia39/Cry1Ia40;Cry2Ah4;Vip3Aa53)	8[ST-8 complex](7/7)	Group_IV(cereus_sensu_stricto)	B. cereus s.s. biovar Thuringiensis; B. Thuringiensis	bombysepticus	2014
GCF_002014545.1	GCF_002014545.1	Assembly	401	340	192	120	50	30	5641761	5609014	5233414	4727519	3641893	2929570	401	250872	5641761	35.3	54395	15645	28	81	0	g__Bacillus (UID901)	99.34	0.2	mycoides(93.7705)	No subspecies	mycoides(98.9878)	0/3()	0/4()	3/3(nheA;nheB;nheC)	4/4(hblA;hblB;hblC;hblD)	0/1()	1/1(sph)	0/5()	0/3()	1/9(bpsE)	0()	655[No clonal complex](7/7)	Group_VI(mycoides/paramycoides)	B. mycoides	mycoides	2011
GCF_005217125.1	GCF_005217125.1	Assembly	400	287	194	147	74	36	5886675	5834812	5589260	5241719	3998690	2664934	400	119728	5886675	34.78	45446	20444	42	93	3.06	g__Bacillus (UID901)	99.34	0.17	cereus s.s.(96.0011)	No subspecies	berliner(96.6142)	0/3()	0/4()	3/3(nheA;nheB;nheC)	4/4(hblA;hblB;hblC;hblD)	0/1()	1/1(sph)	0/5()	0/3()	1/9(bpsE)	0()	257[ST-23 complex](7/7)	Group_IV(cereus_sensu_stricto)	B. cereus s.s.	thuringiensisS	2017
GCF_002588885.1	GCF_002588885.1	Assembly	399	276	174	125	63	24	5540686	5486736	5209936	4851380	3830807	2421507	399	347924	5540686	35.4	42953	20179	32	78	20.07	o__Bacillales (UID828)	99.42	0.06	pseudomycoides(100.0)	No subspecies	pseudomycoides(98.4323)	0/3()	0/4()	3/3(nheA;nheB;nheC)	4/4(hblA;hblB;hblC;hblD)	0/1()	0/1()	0/5()	0/3()	1/9(bpsE)	0()	Unknown(unknown ST)	Group_I(pseudomycoides)	B. pseudomycoides	pseudomycoides	2014
GCF_002586265.1	GCF_002586265.1	Assembly	396	299	191	124	55	27	6071924	6029260	5758021	5268154	4210637	3224072	396	286247	6071924	35.02	58235	18239	24	72	9.16	g__Bacillus (UID901)	98.02	0.5	mycoides(99.1492)	No subspecies	nitratireducens(98.2909)	0/3()	0/4()	3/3(nheA;nheB;nheC)	4/4(hblA;hblB;hblC;hblD)	0/1()	1/1(sph)	0/5()	0/3()	1/9(bpsE)	1(Cry78Aa1)	2054[No clonal complex](7/7)	Group_VIII(mycoides)	B. mycoides biovar Thuringiensis; B. Thuringiensis	nitratireducens	2014
GCF_002572135.1	GCF_002572135.1	Assembly	396	275	171	134	66	35	6369170	6312678	6063414	5797115	4706523	3583758	396	212525	6369170	34.69	62607	23417	28	69	3.71	g__Bacillus (UID902)	98.92	0.31	cereus s.s.(98.7345)	No subspecies	frankland(98.7345)	0/3()	0/4()	3/3(nheA;nheB;nheC)	4/4(hblA;hblB;hblC;hblD)	1/1(cytK-2)	1/1(sph)	0/5()	0/3()	1/9(bpsE)	8(Cry1Ac13;Cry1Cb-like;Cry1H-like;Cry1I-like;Cry1Ia10/Cry1Ia14/Cry1Ia19/Cry1Ia2/Cry1Ia34/Cry1Ia36/Cry1Ia39/Cry1Ia40;Cry1Ia21;Cry2Aa25;Vip3Aa53)	8[ST-8 complex](7/7)	Group_IV(cereus_sensu_stricto)	B. cereus s.s. biovar Thuringiensis; B. Thuringiensis	bombysepticus	2014
GCF_002893605.1	GCF_002893605.1	Assembly	395	320	190	151	80	31	6343692	6291297	5985193	5720070	4549557	2713368	395	180922	6343692	34.7	45853	22653	41	89	0	g__Bacillus (UID902)	98.92	0.31	cereus s.s.(98.7245)	No subspecies	frankland(98.7245)	0/3()	0/4()	3/3(nheA;nheB;nheC)	4/4(hblA;hblB;hblC;hblD)	1/1(cytK-2)	1/1(sph)	0/5()	0/3()	1/9(bpsE)	14(Cry1Aa6;Cry1Ah2;Cry1Ca10;Cry1Ca11;Cry1Ca2;Cry1Ca6_1;Cry1Cb-like;Cry1H-like;Cry1I-like;Cry1Ia10/Cry1Ia14/Cry1Ia19/Cry1Ia2/Cry1Ia34/Cry1Ia36/Cry1Ia39/Cry1Ia40;Cry2Ah4;Cry9Da2;Cry9Ea1/Cry9Ea2/Cry9Ea9;Vip3Aa53)	15[ST-8 complex](7/7)	Group_IV(cereus_sensu_stricto)	B. cereus s.s. biovar Thuringiensis; B. Thuringiensis	bombysepticus	2003
GCF_002581075.1	GCF_002581075.1	Assembly	395	301	184	144	74	32	6375610	6332533	6044427	5752689	4627619	3079984	395	212429	6375610	34.67	48215	22525	35	81	5.71	g__Bacillus (UID902)	98.92	0.31	cereus s.s.(98.7561)	No subspecies	frankland(98.7561)	0/3()	0/4()	3/3(nheA;nheB;nheC)	4/4(hblA;hblB;hblC;hblD)	1/1(cytK-2)	1/1(sph)	0/5()	0/3()	1/9(bpsE)	8(Cry1Ac13;Cry1Cb-like;Cry1H-like;Cry1I-like;Cry1Ia10/Cry1Ia14/Cry1Ia19/Cry1Ia2/Cry1Ia34/Cry1Ia36/Cry1Ia39/Cry1Ia40;Cry2Aa25;Cry2Ah4;Vip3Aa53)	8[ST-8 complex](7/7)	Group_IV(cereus_sensu_stricto)	B. cereus s.s. biovar Thuringiensis; B. Thuringiensis	bombysepticus	2014
GCF_002561825.1	GCF_002561825.1	Assembly	393	280	163	123	62	36	5935112	5881491	5606328	5307762	4292044	3316806	393	262926	5935112	35.1	58034	21647	30	69	11.12	g__Bacillus (UID901)	98.94	0.12	cereus s.s.(95.9831)	No subspecies	berliner(96.5933)	0/3()	0/4()	3/3(nheA;nheB;nheC)	4/4(hblA;hblB;hblC;hblD)	1/1(cytK-2)	0/1()	0/5()	0/3()	1/9(bpsE)	0()	56[ST-23 complex](7/7)	Group_IV(cereus_sensu_stricto)	B. cereus s.s.	thuringiensisS	2014
GCF_002571305.1	GCF_002571305.1	Assembly	391	289	152	116	73	34	6472052	6424743	6051882	5801949	5120255	3673450	391	242871	6472052	34.78	58306	30724	26	64	10.2	g__Bacillus (UID901)	99.34	0.22	cereus s.s.(95.8334)	No subspecies	berliner(96.3528)	0/3()	0/4()	3/3(nheA;nheB;nheC)	4/4(hblA;hblB;hblC;hblD)	1/1(cytK-2)	1/1(sph)	0/5()	0/3()	2/9(bpsE;bpsH)	6(Cry43-like;Cry4Ca1;Cry4Cc1;Cry68Aa1;Cry70Aa1;Cry70Ba1)	1700[No clonal complex](7/7)	Group_IV(cereus_sensu_stricto)	B. cereus s.s. biovar Thuringiensis; B. Thuringiensis	thuringiensisS	2014
GCF_015844565.1	GCF_015844565.1	Assembly	390	352	237	160	69	29	5885459	5871961	5532569	4970501	3505685	2158283	390	192592	5885459	35.36	31824	15122	50	117	54.12	g__Bacillus (UID902)	98.3	0.9	mosaicus(97.6371)	No subspecies	anthracis(97.6293)	0/3()	0/4()	3/3(nheA;nheB;nheC)	0/4()	1/1(cytK-2)	1/1(sph)	0/5()	0/3()	2/9(bpsE;bpsH)	2(Cry34Ba1/Cry34Ba2/Cry34Ba3;Cry35Ba1/Cry35Ba2/Cry35Ba3)	129[ST-365 complex](6/7)	Group_III(mosaicus)	B. mosaicus biovar Thuringiensis; B. Thuringiensis	anthracis	2011
GCF_001758315.1	GCF_001758315.1	Assembly	390	286	212	164	73	14	5140560	5088761	4877058	4520405	3041614	1017773	390	125120	5140560	35.14	29785	16373	56	114	0	g__Bacillus (UID902)	98.92	0.74	mosaicus(98.0165)	No subspecies	anthracis(98.2263)	0/3()	0/4()	3/3(nheA;nheB;nheC)	0/4()	1/1(cytK-2)	1/1(sph)	0/5()	0/3()	1/9(bpsE)	0()	1799[No clonal complex](7/7)	Group_III(mosaicus)	B. mosaicus	anthracis	2015
GCF_000468995.3	GCF_000468995.3	Assembly	390	349	213	153	82	32	6455911	6425497	6075774	5649387	4519434	2733476	390	196966	6455911	34.69	43448	20369	43	97	16.93	g__Bacillus (UID902)	98.92	0.46	cereus s.s.(98.6539)	No subspecies	frankland(98.6539)	0/3()	0/4()	3/3(nheA;nheB;nheC)	4/4(hblA;hblB;hblC;hblD)	1/1(cytK-2)	1/1(sph)	0/5()	0/3()	1/9(bpsE)	13(Cry1Aa6;Cry1Ab-like;Cry1Ca10;Cry1Ca11;Cry1Ca15/Cry1Ca7/Cry1Ca8/Cry1Ca9;Cry1Ca2;Cry1Cb-like;Cry1I-like;Cry1Ia7;Cry2Aa17/Cry2Ab4/Cry2Ab7;Cry2Ag1;Cry9Ea1/Cry9Ea2/Cry9Ea9;Vip3Ca2)	15[ST-8 complex](7/7)	Group_IV(cereus_sensu_stricto)	B. cereus s.s. biovar Thuringiensis; B. Thuringiensis	bombysepticus	NA
GCF_002559765.1	GCF_002559765.1	Assembly	388	75	53	47	35	26	5939218	5819396	5769210	5723773	5552994	5188047	388	600165	5939218	34.78	218293	106373	9	17	4.39	g__Bacillus (UID902)	99.18	0.49	cereus s.s.(98.9709)	No subspecies	frankland(98.9709)	0/3()	0/4()	3/3(nheA;nheB;nheC)	4/4(hblA;hblB;hblC;hblD)	1/1(cytK-2)	1/1(sph)	2/5(capB;capC)	0/3()	1/9(bpsE)	0()	Unknown(unknown ST)	Group_IV(cereus_sensu_stricto)	B. cereus s.s.	bombysepticus	2014
GCF_002580085.1	GCF_002580085.1	Assembly	388	323	220	160	88	27	6025626	5996414	5724713	5292479	4061973	1900223	388	113440	6025626	34.88	35439	20623	54	109	14.39	g__Bacillus (UID901)	99.05	0.39	toyonensis(99.3087)	No subspecies	toyonensis(99.3087)	0/3()	0/4()	3/3(nheA;nheB;nheC)	4/4(hblA;hblB;hblC;hblD)	0/1()	1/1(sph)	0/5()	0/3()	2/9(bpsE;bpsH)	0()	800[ST-111 complex](7/7)	Group_V(toyonensis)	B. toyonensis	toyonensis	2013
GCF_002550215.1	GCF_002550215.1	Assembly	387	263	136	95	59	39	6105600	6043967	5747882	5451959	4842708	4099939	387	372434	6105600	35.01	73406	37796	23	51	4.75	g__Bacillus (UID901)	99.34	1.5	cereus s.s.(96.3272)	No subspecies	berliner(98.8198)	0/3()	0/4()	3/3(nheA;nheB;nheC)	4/4(hblA;hblB;hblC;hblD)	1/1(cytK-2)	1/1(sph)	0/5()	0/3()	2/9(bpsE;bpsH)	5(Cry5Aa1;Cry5Ac1;Cry5Ba1/Cry5Ba2;Cry5Ca1/Cry5Ca2;Cry65Aa1/Cry65Aa2)	1573[No clonal complex](7/7)	Group_IV(cereus_sensu_stricto)	B. cereus s.s. biovar Thuringiensis; B. Thuringiensis	thuringiensis	2014
GCF_002582485.1	GCF_002582485.1	Assembly	385	291	170	130	70	28	5888184	5846056	5571250	5284701	4327423	2796397	385	223057	5888184	35.3	46347	22957	32	74	4.69	o__Bacillales (UID828)	99.42	0.67	pseudomycoides(99.2838)	No subspecies	pseudomycoides(98.3303)	0/3()	0/4()	3/3(nheA;nheB;nheC)	4/4(hblA;hblB;hblC;hblD)	0/1()	0/1()	0/5()	0/3()	1/9(bpsE)	0()	Unknown(unknown ST)	Group_I(pseudomycoides)	B. pseudomycoides	pseudomycoides	2014
GCF_009669135.1	GCF_009669135.1	Assembly	385	307	211	144	64	26	5402081	5347349	5100068	4608897	3307839	1974564	385	177852	5402081	35.14	35768	16345	44	101	0	g__Bacillus (UID902)	99.23	0.46	mosaicus(99.9827)	anthracis(99.9818)	anthracis(98.587)	3/3(cya;lef;pagA)	0/4()	3/3(nheA;nheB;nheC)	0/4()	0/1()	1/1(sph)	5/5(capA;capB;capC;capD;capE)	3/3(hasA;hasB;hasC)	1/9(bpsE)	0()	1[No clonal complex](7/7)	Group_III(mosaicus)	B. mosaicus subsp. anthracis biovar Anthracis; B. anthracis biovar Anthracis; B. Anthracis	anthracis	2009
GCF_002577545.1	GCF_002577545.1	Assembly	384	278	166	119	68	39	5819333	5773771	5496353	5145261	4286036	3250453	384	290229	5819333	35.25	57317	22954	33	72	19.09	g__Bacillus (UID901)	99.01	1.02	mosaicus(92.9784)	No subspecies	UnknownGeneFlowUnit1(98.0635)	0/3()	0/4()	3/3(nheA;nheB;nheC)	4/4(hblA;hblB;hblC;hblD)	0/1()	1/1(sph)	0/5()	0/3()	2/9(bpsE;bpsH)	0()	2049[No clonal complex](7/7)	Group_II(mosaicus/luti)	B. mosaicus	mobilis	2013
GCF_002556225.1	GCF_002556225.1	Assembly	383	292	207	157	73	24	5895589	5851695	5630508	5270834	3891620	2154987	383	216927	5895589	34.94	36904	19281	43	98	9.55	g__Bacillus (UID901)	99.34	0.82	toyonensis(98.9559)	No subspecies	toyonensis(98.9559)	0/3()	0/4()	3/3(nheA;nheB;nheC)	4/4(hblA;hblB;hblC;hblD)	0/1()	1/1(sph)	0/5()	0/3()	2/9(bpsE;bpsH)	1(Cry22Ba1)	Unknown(unknown ST)	Group_V(toyonensis)	B. toyonensis biovar Thuringiensis; B. Thuringiensis	toyonensis	2014
GCF_002559195.1	GCF_002559195.1	Assembly	383	291	181	123	56	28	5953605	5911040	5607932	5183154	4126055	3127047	383	499899	5953605	35.11	57655	18602	26	72	13.86	g__Bacillus (UID901)	98.18	0.17	mycoides(99.2269)	No subspecies	nitratireducens(98.4354)	0/3()	0/4()	3/3(nheA;nheB;nheC)	3/4(hblA;hblB;hblD)	0/1()	1/1(sph)	0/5()	0/3()	1/9(bpsE)	0()	Unknown(unknown ST)	Group_VIII(mycoides)	B. mycoides	nitratireducens	2014
GCF_002567065.1	GCF_002567065.1	Assembly	382	286	184	138	67	32	6043045	6002413	5710514	5367503	4248375	2979191	382	220608	6043045	34.88	48308	21078	33	80	88.61	g__Bacillus (UID902)	99.02	0.33	cereus s.s.(98.42)	No subspecies	frankland(98.42)	0/3()	0/4()	3/3(nheA;nheB;nheC)	4/4(hblA;hblB;hblC;hblD)	1/1(cytK-2)	1/1(sph)	0/5()	0/3()	1/9(bpsE)	0()	18[ST-18 complex](7/7)	Group_IV(cereus_sensu_stricto)	B. cereus s.s.	bombysepticus	2013
GCF_009647205.1	GCF_009647205.1	Assembly	379	45	37	33	29	23	5433536	5331215	5315571	5286994	5216728	5007756	379	766843	5433536	35.23	280262	146531	7	14	0	g__Bacillus (UID902)	99.23	0.31	cereus s.s.(97.2723)	No subspecies	frankland(97.2723)	0/3()	0/4()	3/3(nheA;nheB;nheC)	4/4(hblA;hblB;hblC;hblD)	1/1(cytK-2)	1/1(sph)	0/5()	0/3()	1/9(bpsE)	0()	244[No clonal complex](7/7)	Group_IV(cereus_sensu_stricto)	B. cereus s.s.	cereus	NA
GCF_002586085.1	GCF_002586085.1	Assembly	378	277	147	106	70	38	6388373	6341110	5999956	5710423	5143689	3982833	378	242202	6388373	34.81	67933	32211	25	59	4.65	g__Bacillus (UID901)	99.34	0.17	cereus s.s.(95.8519)	No subspecies	berliner(96.4184)	0/3()	0/4()	3/3(nheA;nheB;nheC)	4/4(hblA;hblB;hblC;hblD)	1/1(cytK-2)	1/1(sph)	0/5()	0/3()	2/9(bpsE;bpsH)	7(Cry43-like;Cry4Ca1;Cry4Cc1;Cry68Aa1;Cry70Aa1;Cry70Ba1;Cry9Aalike)	1700[No clonal complex](7/7)	Group_IV(cereus_sensu_stricto)	B. cereus s.s. biovar Thuringiensis; B. Thuringiensis	thuringiensisS	2014
GCF_009669225.1	GCF_009669225.1	Assembly	378	253	178	141	70	27	5395612	5322561	5143169	4874955	3704378	2196479	378	185192	5395612	35.13	38588	19511	39	86	0	g__Bacillus (UID902)	99.23	0.15	mosaicus(99.9833)	anthracis(99.984)	anthracis(98.6569)	3/3(cya;lef;pagA)	0/4()	3/3(nheA;nheB;nheC)	0/4()	0/1()	1/1(sph)	3/5(capB;capD;capE)	3/3(hasA;hasB;hasC)	1/9(bpsE)	0()	1[No clonal complex](7/7)	Group_III(mosaicus)	B. mosaicus subsp. anthracis biovar Anthracis; B. anthracis biovar Anthracis; B. Anthracis	anthracis	2009
GCF_001566465.1	GCF_001566465.1	Assembly	377	284	161	106	49	24	5529283	5479450	5155773	4771921	3867311	3009346	377	416829	5529283	35.56	64745	20083	20	62	0	g__Bacillus (UID902)	98.61	0.49	mosaicus(95.227)	cereus(99.8924)	cereus(97.7317)	0/3()	4/4(cesA;cesB;cesC;cesD)	3/3(nheA;nheB;nheC)	0/4()	0/1()	1/1(sph)	0/5()	0/3()	1/9(bpsE)	0()	26[No clonal complex](7/7)	Group_III(mosaicus)	B. mosaicus subsp. cereus biovar Emeticus; B. cereus biovar Emeticus; B. Emeticus	paranthracis	2014
GCF_002576395.1	GCF_002576395.1	Assembly	374	164	128	110	65	32	5764293	5694806	5600250	5468330	4717892	3577010	374	316081	5764293	35	75724	30583	21	52	16.48	g__Bacillus (UID902)	99.23	0.62	cereus s.s.(99.0018)	No subspecies	frankland(99.0018)	0/3()	0/4()	3/3(nheA;nheB;nheC)	4/4(hblA;hblB;hblC;hblD)	1/1(cytK-2)	1/1(sph)	0/5()	0/3()	1/9(bpsE)	0()	1319[No clonal complex](7/7)	Group_IV(cereus_sensu_stricto)	B. cereus s.s.	bombysepticus	2014
GCF_002558525.1	GCF_002558525.1	Assembly	374	277	158	118	77	37	6705616	6657276	6326543	6035995	5363775	3898354	374	245497	6705616	34.96	66354	31590	28	66	8.72	g__Bacillus (UID901)	99.34	0.41	cereus s.s.(95.8978)	No subspecies	berliner(96.4513)	0/3()	0/4()	3/3(nheA;nheB;nheC)	4/4(hblA;hblB;hblC;hblD)	1/1(cytK-2)	1/1(sph)	0/5()	0/3()	2/9(bpsE;bpsH)	6(Cry43-like;Cry4Ca1;Cry4Cc1;Cry68Aa1;Cry70Aa1;Cry70Ba1)	1700[No clonal complex](7/7)	Group_IV(cereus_sensu_stricto)	B. cereus s.s. biovar Thuringiensis; B. Thuringiensis	thuringiensisS	2014
GCF_009647095.1	GCF_009647095.1	Assembly	373	165	117	96	61	37	5674284	5596132	5469172	5311123	4722874	3820617	373	280950	5674284	35.03	79803	40528	21	47	0	g__Bacillus (UID902)	98.92	0.62	cereus s.s.(98.7971)	No subspecies	frankland(98.7971)	0/3()	0/4()	3/3(nheA;nheB;nheC)	4/4(hblA;hblB;hblC;hblD)	1/1(cytK-2)	1/1(sph)	0/5()	0/3()	1/9(bpsE)	8(Cry1Ab-like;Cry1Ac1/Cry1Ac10/Cry1Ac7/Cry1Ac8/Cry1Ac9;Cry1Ac12;Cry1Ac13;Cry1Ah2;Cry1Cb-like;Cry1Cb3;Cry1H-like)	8[ST-8 complex](7/7)	Group_IV(cereus_sensu_stricto)	B. cereus s.s. biovar Thuringiensis; B. Thuringiensis	bombysepticus	NA
GCF_007665595.1	GCF_007665595.1	Assembly	373	219	144	114	63	37	6297930	6238892	6065870	5862791	4991282	4089718	373	222939	6297930	34.73	96012	31038	23	54	38.5	g__Bacillus (UID902)	98.92	0.31	cereus s.s.(98.6468)	No subspecies	frankland(98.6468)	0/3()	0/4()	3/3(nheA;nheB;nheC)	4/4(hblA;hblB;hblC;hblD)	1/1(cytK-2)	1/1(sph)	0/5()	0/3()	1/9(bpsE)	9(Cry1Cb-like;Cry1Cb3;Cry1H-like;Cry1I-like;Cry1Ia10/Cry1Ia14/Cry1Ia19/Cry1Ia2/Cry1Ia34/Cry1Ia36/Cry1Ia39/Cry1Ia40;Cry1Ia21;Cry2Aa25;Cry2Ah4;Vip3Aa53)	8[ST-8 complex](7/7)	Group_IV(cereus_sensu_stricto)	B. cereus s.s. biovar Thuringiensis; B. Thuringiensis	bombysepticus	2018
GCF_002579375.1	GCF_002579375.1	Assembly	372	278	186	125	69	29	5720620	5681441	5447593	5005219	4159410	2766612	372	180498	5720620	35.38	48668	20917	31	76	3.5	o__Bacillales (UID828)	99.42	0.1	pseudomycoides(98.2812)	No subspecies	pseudomycoides(99.1548)	0/3()	0/4()	3/3(nheA;nheB;nheC)	2/4(hblA;hblD)	0/1()	0/1()	0/5()	0/3()	1/9(bpsE)	0()	Unknown(unknown ST)	Group_I(pseudomycoides)	B. pseudomycoides	pseudomycoides	2014
GCF_002557015.1	GCF_002557015.1	Assembly	372	277	158	109	46	26	5546855	5497534	5183222	4837630	3789276	3070874	372	332408	5546855	35.27	59325	19435	21	63	12.46	g__Bacillus (UID901)	99.01	0	mosaicus(93.1348)	No subspecies	wiedmannii(96.1564)	0/3()	0/4()	3/3(nheA;nheB;nheC)	2/4(hblC;hblD)	0/1()	1/1(sph)	0/5()	0/3()	2/9(bpsE;bpsH)	0()	Unknown(unknown ST)	Group_II(mosaicus/luti)	B. mosaicus	wiedmannii	2014
GCF_002569075.1	GCF_002569075.1	Assembly	370	248	146	101	57	31	5737708	5687574	5434708	5121882	4398310	3422747	370	348604	5737708	35.36	62816	27688	22	54	2.79	o__Bacillales (UID828)	99.42	0.16	pseudomycoides(99.3828)	No subspecies	pseudomycoides(98.3834)	0/3()	0/4()	3/3(nheA;nheB;nheC)	3/4(hblA;hblB;hblD)	0/1()	0/1()	0/5()	0/3()	1/9(bpsE)	1(Cry22Ba1)	259[No clonal complex](7/7)	Group_I(pseudomycoides)	B. pseudomycoides biovar Thuringiensis; B. Thuringiensis	pseudomycoides	2014
GCF_002563205.1	GCF_002563205.1	Assembly	369	291	198	145	80	35	6215531	6181425	5934042	5551586	4498202	2910670	369	196449	6215531	34.72	47866	22120	40	87	10.73	g__Bacillus (UID901)	99.34	0	cereus s.s.(95.9399)	No subspecies	berliner(96.2889)	0/3()	0/4()	3/3(nheA;nheB;nheC)	4/4(hblA;hblB;hblC;hblD)	1/1(cytK-2)	1/1(sph)	0/5()	0/3()	1/9(bpsE)	1(Cry78Aa1)	240[No clonal complex](7/7)	Group_IV(cereus_sensu_stricto)	B. cereus s.s. biovar Thuringiensis; B. Thuringiensis	thuringiensisS	2014
GCF_002584065.1	GCF_002584065.1	Assembly	367	274	176	128	70	33	5744114	5701127	5462664	5100254	4132398	2793164	367	290246	5744114	35.29	48256	21916	35	78	13.16	g__Bacillus (UID901)	98.68	1.02	mosaicus(92.9621)	No subspecies	UnknownGeneFlowUnit1(98.0619)	0/3()	0/4()	3/3(nheA;nheB;nheC)	4/4(hblA;hblB;hblC;hblD)	0/1()	1/1(sph)	0/5()	0/3()	2/9(bpsE;bpsH)	0()	2049[No clonal complex](7/7)	Group_II(mosaicus/luti)	B. mosaicus	mobilis	2014
GCF_004330415.1	GCF_004330415.1	Assembly	367	319	209	141	69	31	6340503	6308176	6010233	5501347	4337017	2952492	367	262491	6340503	34.72	44422	17406	36	89	0	g__Bacillus (UID902)	98.92	0.31	cereus s.s.(98.6567)	No subspecies	frankland(98.6567)	0/3()	0/4()	3/3(nheA;nheB;nheC)	4/4(hblA;hblB;hblC;hblD)	1/1(cytK-2)	1/1(sph)	0/5()	0/3()	1/9(bpsE)	18(Cry1-like;Cry1Aa24;Cry1Aa6;Cry1Ab11;Cry1Ab12/Cry1Ab13/Cry1Ab15/Cry1Ab29/Cry1Ab3/Cry1Ab4/Cry1Ab9;Cry1Ab33;Cry1Ca10;Cry1Ca11;Cry1Ca2;Cry1Ca6_1;Cry1Cb-like;Cry1Cb3;Cry1Da1/Cry1Da2;Cry1H-like;Cry1Ia10/Cry1Ia14/Cry1Ia19/Cry1Ia2/Cry1Ia34/Cry1Ia36/Cry1Ia39/Cry1Ia40;Cry2Ah4;Cry9Ea1/Cry9Ea2/Cry9Ea9;Vip3Aa53)	15[ST-8 complex](7/7)	Group_IV(cereus_sensu_stricto)	B. cereus s.s. biovar Thuringiensis; B. Thuringiensis	bombysepticus	2015
GCF_009647015.1	GCF_009647015.1	Assembly	366	148	107	88	66	39	6401834	6333661	6246312	6107853	5748182	4793140	366	336707	6401834	34.82	96957	49883	19	40	0	g__Bacillus (UID902)	99.23	1.16	cereus s.s.(98.7346)	No subspecies	frankland(98.7346)	0/3()	0/4()	3/3(nheA;nheB;nheC)	4/4(hblA;hblB;hblC;hblD)	1/1(cytK-2)	1/1(sph)	0/5()	0/3()	2/9(bpsE;bpsH)	9(Cry1Ab-like;Cry1Ac12;Cry1Ac13;Cry1Ac4;Cry1Ah2;Cry1Cb-like;Cry1Cb3;Cry1H-like;Vip4Aa1)	13[ST-8 complex](7/7)	Group_IV(cereus_sensu_stricto)	B. cereus s.s. biovar Thuringiensis; B. Thuringiensis	bombysepticus	NA
GCF_002585385.1	GCF_002585385.1	Assembly	365	50	37	34	27	24	5983744	5873459	5848540	5826596	5706717	5579769	365	676847	5983744	34.86	289253	173574	6	13	3.54	g__Bacillus (UID902)	99.23	0.39	cereus s.s.(98.99799999999999)	No subspecies	frankland(98.99799999999999)	0/3()	0/4()	3/3(nheA;nheB;nheC)	4/4(hblA;hblB;hblC;hblD)	1/1(cytK-2)	1/1(sph)	0/5()	0/3()	2/9(bpsE;bpsH)	0()	1955[No clonal complex](7/7)	Group_IV(cereus_sensu_stricto)	B. cereus s.s.	bombysepticus	2014
GCF_009647145.1	GCF_009647145.1	Assembly	365	80	61	55	40	29	5458462	5375094	5330275	5284522	5054919	4639015	365	646206	5458462	35.29	154937	87568	9	21	0	g__Bacillus (UID901)	98.68	0.11	cereus s.s.(96.3865)	No subspecies	berliner(98.7483)	0/3()	0/4()	3/3(nheA;nheB;nheC)	4/4(hblA;hblB;hblC;hblD)	1/1(cytK-2)	1/1(sph)	0/5()	0/3()	2/9(bpsE;bpsH)	6(Cry1Ba1/Cry1Ba5/Cry1Ba8;Cry1Ca11;Cry1Cb-like;Cry1Cb3;Cry1I-like;Cry1Ib3)	10[No clonal complex](7/7)	Group_IV(cereus_sensu_stricto)	B. cereus s.s. biovar Thuringiensis; B. Thuringiensis	thuringiensis	NA
GCF_002572245.1	GCF_002572245.1	Assembly	364	249	169	120	58	31	5946674	5901933	5694524	5345550	4408769	3457051	364	364079	5946674	34.98	61083	21903	23	61	20.57	g__Bacillus (UID901)	99.34	0.75	toyonensis(99.2577)	No subspecies	toyonensis(99.2577)	0/3()	0/4()	3/3(nheA;nheB;nheC)	4/4(hblA;hblB;hblC;hblD)	0/1()	1/1(sph)	0/5()	0/3()	2/9(bpsE;bpsH)	1(Cry22Ba1)	Unknown(unknown ST)	Group_V(toyonensis)	B. toyonensis biovar Thuringiensis; B. Thuringiensis	toyonensis	2014
GCF_007666995.1	GCF_007666995.1	Assembly	364	176	122	98	65	49	7039771	6972721	6848646	6667527	6119979	5566952	364	411180	7039771	34.67	93758	53897	20	44	21.92	g__Bacillus (UID901)	99.34	0.66	cereus s.s.(95.8388)	No subspecies	berliner(97.0765)	0/3()	0/4()	3/3(nheA;nheB;nheC)	2/4(hblC;hblD)	1/1(cytK-2)	1/1(sph)	0/5()	0/3()	1/9(bpsE)	0()	2364[No clonal complex](7/7)	Group_IV(cereus_sensu_stricto)	B. cereus s.s.	thuringiensis	2018
GCF_006349695.2	GCF_006349695.2	Assembly	363	219	138	110	63	36	6195299	6125490	5934410	5737061	4951589	3972337	363	222763	6195299	34.7	83582	33070	23	53	0	g__Bacillus (UID902)	98.92	0.31	cereus s.s.(98.6627)	No subspecies	frankland(98.6627)	0/3()	0/4()	3/3(nheA;nheB;nheC)	4/4(hblA;hblB;hblC;hblD)	1/1(cytK-2)	1/1(sph)	0/5()	0/3()	1/9(bpsE)	8(Cry1Ac13;Cry1Cb-like;Cry1H-like;Cry1I-like;Cry1Ia10/Cry1Ia14/Cry1Ia19/Cry1Ia2/Cry1Ia34/Cry1Ia36/Cry1Ia39/Cry1Ia40;Cry2Aa25;Cry2Ah4;Vip3Aa53)	8[ST-8 complex](7/7)	Group_IV(cereus_sensu_stricto)	B. cereus s.s. biovar Thuringiensis; B. Thuringiensis	bombysepticus	2018
GCF_002569225.1	GCF_002569225.1	Assembly	361	209	120	89	52	33	5748771	5686156	5451210	5226102	4631985	3922225	361	847385	5748771	35.36	84546	35176	17	42	5.72	o__Bacillales (UID828)	99.42	0.74	pseudomycoides(99.3967)	No subspecies	pseudomycoides(98.3395)	0/3()	0/4()	3/3(nheA;nheB;nheC)	4/4(hblA;hblB;hblC;hblD)	0/1()	0/1()	0/5()	0/3()	1/9(bpsE)	1(Cry22Ba1)	259[No clonal complex](7/7)	Group_I(pseudomycoides)	B. pseudomycoides biovar Thuringiensis; B. Thuringiensis	pseudomycoides	2014
GCF_001566455.1	GCF_001566455.1	Assembly	359	281	175	104	56	30	5554403	5516655	5241057	4731221	3933278	2978972	359	248483	5554403	35.46	57296	20520	27	67	0	g__Bacillus (UID902)	98.77	0.55	mosaicus(95.1893)	cereus(99.8747)	cereus(97.6491)	0/3()	4/4(cesA;cesB;cesC;cesD)	3/3(nheA;nheB;nheC)	0/4()	0/1()	1/1(sph)	0/5()	0/3()	1/9(bpsE)	0()	26[No clonal complex](7/7)	Group_III(mosaicus)	B. mosaicus subsp. cereus biovar Emeticus; B. cereus biovar Emeticus; B. Emeticus	paranthracis	2014
GCF_001913485.1	GCF_001913485.1	Assembly	359	323	209	146	61	17	4930152	4904278	4577506	4116383	2760560	1216111	359	117305	4930152	35.46	30329	13938	51	111	22.39	g__Bacillus (UID902)	97.61	0.33	mosaicus(94.5096)	No subspecies	cereus(96.1621)	0/3()	0/4()	3/3(nheA;nheB;nheC)	0/4()	1/1(cytK-2)	1/1(sph)	0/5()	0/3()	1/9(bpsE)	0()	1295[No clonal complex](7/7)	Group_III(mosaicus)	B. mosaicus	paranthracis	2015
GCF_009078315.1	GCF_009078315.1	Assembly	359	294	187	139	69	35	6390221	6343894	6060218	5711027	4592689	3476642	359	276704	6390221	34.68	55361	21525	30	78	3.6	g__Bacillus (UID901)	99.34	0.28	cereus s.s.(95.9505)	No subspecies	berliner(96.5543)	0/3()	0/4()	3/3(nheA;nheB;nheC)	4/4(hblA;hblB;hblC;hblD)	1/1(cytK-2)	1/1(sph)	0/5()	0/3()	1/9(bpsE)	3(Cry1Cb-like;Cry1Cb3;Cry7Aa1)	265[ST-23 complex](7/7)	Group_IV(cereus_sensu_stricto)	B. cereus s.s. biovar Thuringiensis; B. Thuringiensis	thuringiensisS	1998
GCF_002564505.1	GCF_002564505.1	Assembly	359	265	145	105	64	37	6462279	6417305	6093743	5809506	5123858	4128755	359	288656	6462279	34.77	83835	32171	23	55	5.14	g__Bacillus (UID901)	99.34	0.22	cereus s.s.(95.9215)	No subspecies	berliner(96.454)	0/3()	0/4()	3/3(nheA;nheB;nheC)	4/4(hblA;hblB;hblC;hblD)	1/1(cytK-2)	1/1(sph)	0/5()	0/3()	2/9(bpsE;bpsH)	6(Cry43-like;Cry4Ca1;Cry4Cc1;Cry68Aa1;Cry70Aa1;Cry70Ba1)	1700[No clonal complex](7/7)	Group_IV(cereus_sensu_stricto)	B. cereus s.s. biovar Thuringiensis; B. Thuringiensis	thuringiensisS	2014
GCF_002893565.1	GCF_002893565.1	Assembly	358	280	166	123	71	38	6440424	6386411	6115864	5820038	4948231	3678192	358	391286	6440424	34.89	59706	28303	30	67	0	g__Bacillus (UID901)	99.34	0.03	cereus s.s.(95.9414)	No subspecies	berliner(96.4395)	0/3()	0/4()	3/3(nheA;nheB;nheC)	4/4(hblA;hblB;hblC;hblD)	0/1()	1/1(sph)	0/5()	0/3()	1/9(bpsE)	21(Cry1Aa18;Cry1Ab-like;Cry1Ab18/Cry1Ab24;Cry1Ab33;Cry1Bb1;Cry1Ca10;Cry1Cb-like;Cry1Da3;Cry1Fb3;Cry1H-like;Cry1Hb1/Cry1Hb2;Cry1Id1/Cry1Id2;Cry1Ja2;Cry1Ka1;Cry1Nb1;Cry2Ad1;Vip1Ba1;Vip1Ca1;Vip2Ac1/Vip2Ac2;Vip3Aa8;Vip3Ag4/Vip3Ag6)	23[ST-23 complex](7/7)	Group_IV(cereus_sensu_stricto)	B. cereus s.s. biovar Thuringiensis; B. Thuringiensis	thuringiensisS	2003
GCF_002572215.1	GCF_002572215.1	Assembly	356	202	123	81	46	30	5815122	5751634	5541819	5255180	4698761	4124045	356	429824	5815122	35.3	111660	39260	16	36	6.79	o__Bacillales (UID828)	99.42	0.15	pseudomycoides(98.3739)	No subspecies	pseudomycoides(99.2482)	0/3()	0/4()	3/3(nheA;nheB;nheC)	3/4(hblA;hblB;hblD)	0/1()	0/1()	0/5()	0/3()	1/9(bpsE)	1(Cry22Ba1)	2132[No clonal complex](7/7)	Group_I(pseudomycoides)	B. pseudomycoides biovar Thuringiensis; B. Thuringiensis	pseudomycoides	2014
GCF_001566515.1	GCF_001566515.1	Assembly	354	238	138	97	50	27	5773137	5718268	5460214	5173916	4382817	3532182	354	386468	5773137	35.47	71934	25730	17	48	0	g__Bacillus (UID902)	98.77	0.83	mosaicus(95.2075)	cereus(99.8478)	cereus(97.6668)	0/3()	4/4(cesA;cesB;cesC;cesD)	3/3(nheA;nheB;nheC)	0/4()	0/1()	1/1(sph)	0/5()	0/3()	1/9(bpsE)	0()	26[No clonal complex](7/7)	Group_III(mosaicus)	B. mosaicus subsp. cereus biovar Emeticus; B. cereus biovar Emeticus; B. Emeticus	paranthracis	2014
GCF_002568705.1	GCF_002568705.1	Assembly	354	251	162	107	61	31	5728547	5678322	5447554	5051958	4382229	3290035	354	420542	5728547	35.33	58208	26606	24	58	8.4	o__Bacillales (UID828)	99.42	0.35	pseudomycoides(98.3985)	No subspecies	pseudomycoides(99.9557)	0/3()	0/4()	3/3(nheA;nheB;nheC)	2/4(hblA;hblB)	0/1()	0/1()	0/5()	0/3()	1/9(bpsE)	0()	83[No clonal complex](7/7)	Group_I(pseudomycoides)	B. pseudomycoides	pseudomycoides	2014
GCF_001583925.1	GCF_001583925.1	Assembly	349	308	194	139	73	32	5916679	5887564	5589408	5191796	4125138	2700928	349	373623	5916679	35.15	43460	21170	38	87	0	g__Bacillus (UID902)	98.82	2.3	mosaicus(94.6341)	No subspecies	cereus(96.4647)	0/3()	0/4()	3/3(nheA;nheB;nheC)	0/4()	1/1(cytK-2)	1/1(sph)	0/5()	0/3()	1/9(bpsE)	0()	1086[No clonal complex](7/7)	Group_II(mosaicus/luti)	B. mosaicus	tropicus	2012
GCF_002559565.1	GCF_002559565.1	Assembly	349	268	188	128	62	34	5993675	5963271	5736770	5317343	4225204	3233067	349	209823	5993675	34.74	54155	20792	30	74	20.97	g__Bacillus (UID902)	99.18	1.01	cereus s.s.(98.6954)	No subspecies	frankland(98.6954)	0/3()	0/4()	3/3(nheA;nheB;nheC)	4/4(hblA;hblB;hblC;hblD)	1/1(cytK-2)	1/1(sph)	0/5()	0/3()	1/9(bpsE)	0()	744[No clonal complex](7/7)	Group_IV(cereus_sensu_stricto)	B. cereus s.s.	bombysepticus	2014
GCF_002574895.1	GCF_002574895.1	Assembly	348	234	127	89	60	39	6128047	6078386	5804815	5544600	5052885	4230310	348	244391	6128047	34.99	97897	43087	23	47	28.62	g__Bacillus (UID901)	99.01	0.73	cereus s.s.(96.2218)	No subspecies	berliner(98.7436)	0/3()	0/4()	3/3(nheA;nheB;nheC)	4/4(hblA;hblB;hblC;hblD)	1/1(cytK-2)	1/1(sph)	0/5()	0/3()	2/9(bpsE;bpsH)	4(Cry5Ac1;Cry5Ba1/Cry5Ba2;Cry5Ca1/Cry5Ca2;Cry6Aa1/Cry6Aa2/Cry6Aa3)	2385[No clonal complex](7/7)	Group_IV(cereus_sensu_stricto)	B. cereus s.s. biovar Thuringiensis; B. Thuringiensis	thuringiensis	2014
GCF_002912025.1	GCF_002912025.1	Assembly	348	161	77	57	39	31	5858176	5770936	5605018	5467687	5187056	4896019	348	429989	5858176	35.27	178390	70408	11	23	0	g__Bacillus (UID901)	99.3	0.18	mosaicus(93.0659)	No subspecies	wiedmannii(96.0517)	0/3()	0/4()	3/3(nheA;nheB;nheC)	2/4(hblC;hblD)	0/1()	1/1(sph)	0/5()	0/3()	2/9(bpsE;bpsH)	7(Cry14Aa1;Cry21Aa3;Cry21Ba1;Cry21Ca2;Cry34Aa1/Cry34Aa2/Cry34Aa3/Cry34Aa4;Cry35Aa1/Cry35Aa4;Cry38Aa1)	1461[No clonal complex](7/7)	Group_II(mosaicus/luti)	B. mosaicus biovar Thuringiensis; B. Thuringiensis	wiedmannii	2013
GCF_003270005.1	GCF_003270005.1	Assembly	347	325	241	177	62	11	5168651	5157369	4939129	4470729	2668186	794989	347	134147	5168651	35.26	27459	13684	59	127	0	g__Bacillus (UID902)	98.37	0.5	mosaicus(95.1458)	No subspecies	cereus(96.0918)	0/3()	0/4()	3/3(nheA;nheB;nheC)	0/4()	1/1(cytK-2)	1/1(sph)	0/5()	0/3()	2/9(bpsE;bpsH)	0()	2152[No clonal complex](7/7)	Group_III(mosaicus)	B. mosaicus	paranthracis	2015
GCF_002552815.1	GCF_002552815.1	Assembly	346	258	162	114	67	30	5442844	5404746	5159169	4810951	4079583	2803054	346	422179	5442844	35.42	50814	24614	29	68	9.9	o__Bacillales (UID828)	99.43	0.14	pseudomycoides(96.2446)	No subspecies	pseudomycoides(96.2491)	0/3()	0/4()	0/3()	4/4(hblA;hblB;hblC;hblD)	0/1()	0/1()	0/5()	0/3()	1/9(bpsE)	0()	2130[No clonal complex](7/7)	Group_I(pseudomycoides)	B. pseudomycoides	pseudomycoides	2014
GCF_002893515.1	GCF_002893515.1	Assembly	343	194	99	76	44	29	6438960	6338376	6136057	5967261	5463706	4916487	343	678493	6438960	34.81	206094	51024	9	28	0	g__Bacillus (UID902)	99.17	1.05	cereus s.s.(96.7372)	No subspecies	UnknownGeneFlowUnit2(98.8699)	0/3()	0/4()	3/3(nheA;nheB;nheC)	4/4(hblA;hblB;hblC;hblD)	1/1(cytK-2)	1/1(sph)	0/5()	0/3()	1/9(bpsE)	4(Cry1H-like;Cry8Ca1;Cry8Ea1/Cry8Ea3/Cry8Ea5;Vip1Ba2)	1133[No clonal complex](7/7)	Group_IV(cereus_sensu_stricto)	B. cereus s.s. biovar Thuringiensis; B. Thuringiensis	thuringiensisK	2003
GCF_002556085.1	GCF_002556085.1	Assembly	343	254	153	122	74	26	5529661	5486559	5248605	5021972	4193118	2413177	343	219609	5529661	35.28	46651	25323	34	73	9.3	g__Bacillus (UID901)	99.01	0.25	mosaicus(93.14200000000001)	No subspecies	wiedmannii(97.1664)	0/3()	0/4()	3/3(nheA;nheB;nheC)	4/4(hblA;hblB;hblC;hblD)	0/1()	1/1(sph)	0/5()	0/3()	2/9(bpsE;bpsH)	0()	Unknown(unknown ST)	Group_II(mosaicus/luti)	B. mosaicus	wiedmannii	2014
GCF_002584035.1	GCF_002584035.1	Assembly	340	266	187	152	71	33	5924057	5889346	5675084	5425615	4159815	2784984	340	179162	5924057	34.68	46693	20532	37	84	6.36	g__Bacillus (UID902)	99.1	0.94	cereus s.s.(98.7454)	No subspecies	frankland(98.7454)	0/3()	0/4()	3/3(nheA;nheB;nheC)	4/4(hblA;hblB;hblC;hblD)	1/1(cytK-2)	1/1(sph)	2/5(capB;capC)	0/3()	1/9(bpsE)	0()	744[No clonal complex](7/7)	Group_IV(cereus_sensu_stricto)	B. cereus s.s.	bombysepticus	2014
GCF_015881065.1	GCF_015881065.1	Assembly	339	254	156	112	61	34	6516185	6482774	6218562	5903871	5090716	4107338	339	377709	6516185	35.18	74503	30676	20	54	19.6	g__Bacillus (UID901)	99.32	1.61	cereus s.s.(96.2899)	No subspecies	berliner(98.7467)	0/3()	0/4()	3/3(nheA;nheB;nheC)	4/4(hblA;hblB;hblC;hblD)	1/1(cytK-2)	1/1(sph)	0/5()	0/3()	2/9(bpsE;bpsH)	5(Cry5Aa1;Cry5Ba1/Cry5Ba2;Cry5Ca1/Cry5Ca2;Cry5Da1/Cry5Da2;Cry65Aa1/Cry65Aa2)	1573[No clonal complex](7/7)	Group_IV(cereus_sensu_stricto)	B. cereus s.s. biovar Thuringiensis; B. Thuringiensis	thuringiensis	2011
GCF_002579975.1	GCF_002579975.1	Assembly	336	242	166	127	65	30	5545629	5504038	5303319	5006676	3949791	2731748	336	207236	5545629	35.37	48681	22322	31	74	21.4	o__Bacillales (UID828)	99.43	1.01	pseudomycoides(96.3399)	No subspecies	pseudomycoides(96.1798)	0/3()	0/4()	0/3()	4/4(hblA;hblB;hblC;hblD)	0/1()	0/1()	0/5()	0/3()	1/9(bpsE)	0()	2136[No clonal complex](7/7)	Group_I(pseudomycoides)	B. pseudomycoides	pseudomycoides	2014
GCF_002558365.1	GCF_002558365.1	Assembly	333	196	113	88	63	41	5860592	5796720	5615439	5455424	5044542	4239525	333	309096	5860592	34.93	79118	43674	22	45	8.8	g__Bacillus (UID902)	98.87	0.58	cereus s.s.(99.0963)	No subspecies	frankland(99.0963)	0/3()	0/4()	3/3(nheA;nheB;nheC)	4/4(hblA;hblB;hblC;hblD)	0/1()	1/1(sph)	0/5()	0/3()	2/9(bpsE;bpsH)	1(Cry32Xa1)	Unknown(unknown ST)	Group_IV(cereus_sensu_stricto)	B. cereus s.s. biovar Thuringiensis; B. Thuringiensis	bombysepticus	2014
GCF_007681785.1	GCF_007681785.1	Assembly	333	100	78	63	41	29	5631224	5561541	5512705	5403564	5038328	4586671	333	425429	5631224	35.44	173331	76866	11	23	38.11	o__Bacillales (UID828)	99.42	0.29	pseudomycoides(98.4489)	No subspecies	pseudomycoides(98.9928)	0/3()	0/4()	3/3(nheA;nheB;nheC)	3/4(hblA;hblC;hblD)	0/1()	0/1()	0/5()	0/3()	1/9(bpsE)	0()	Unknown(unknown ST)	Group_I(pseudomycoides)	B. pseudomycoides	pseudomycoides	2018
GCF_002589505.1	GCF_002589505.1	Assembly	331	250	157	107	68	34	5439389	5402474	5152150	4791197	4160347	2896809	331	171869	5439389	35.38	53423	28347	31	65	13.95	o__Bacillales (UID828)	99.43	0.14	pseudomycoides(96.3029)	No subspecies	pseudomycoides(96.2129)	0/3()	0/4()	0/3()	4/4(hblA;hblB;hblC;hblD)	0/1()	0/1()	0/5()	0/3()	1/9(bpsE)	0()	2130[No clonal complex](7/7)	Group_I(pseudomycoides)	B. pseudomycoides	pseudomycoides	2014
GCF_004167115.1	GCF_004167115.1	Assembly	330	229	148	118	63	36	6493494	6440759	6236856	6018601	5065107	4115207	330	223041	6493494	34.71	93634	30919	23	56	10.78	g__Bacillus (UID902)	98.92	0.31	cereus s.s.(98.6549)	No subspecies	frankland(98.6549)	0/3()	0/4()	3/3(nheA;nheB;nheC)	4/4(hblA;hblB;hblC;hblD)	1/1(cytK-2)	1/1(sph)	0/5()	0/3()	1/9(bpsE)	8(Cry1Ab-like;Cry1Ah2;Cry1H-like;Cry1I-like;Cry1Ia10/Cry1Ia14/Cry1Ia19/Cry1Ia2/Cry1Ia34/Cry1Ia36/Cry1Ia39/Cry1Ia40;Cry2Aa25;Cry2Ah4;Vip3Aa53)	8[ST-8 complex](7/7)	Group_IV(cereus_sensu_stricto)	B. cereus s.s. biovar Thuringiensis; B. Thuringiensis	bombysepticus	2005
GCF_002566425.1	GCF_002566425.1	Assembly	330	243	177	141	72	34	5915630	5874949	5695192	5415323	4276995	2958505	330	262727	5915630	34.91	50579	22687	34	79	13.91	g__Bacillus (UID901)	99.01	0.02	mosaicus(94.3027)	No subspecies	UnknownGeneFlowUnit15*(99.6306)	0/3()	0/4()	3/3(nheA;nheB;nheC)	4/4(hblA;hblB;hblC;hblD)	0/1()	1/1(sph)	0/5()	0/3()	1/9(bpsE)	0()	1766[No clonal complex](7/7)	Group_II(mosaicus/luti)	B. mosaicus	thuringiensisN	2014
GCF_002581675.1	GCF_002581675.1	Assembly	329	217	127	96	66	32	6268921	6208454	5981546	5755327	5290772	4080049	329	416823	6268921	34.74	87075	37903	19	47	3.24	g__Bacillus (UID901)	99.34	0	toyonensis(98.4711)	No subspecies	toyonensis(98.4711)	0/3()	0/4()	3/3(nheA;nheB;nheC)	4/4(hblA;hblB;hblC;hblD)	0/1()	1/1(sph)	0/5()	0/3()	1/9(bpsE)	0()	1734[No clonal complex](7/7)	Group_V(toyonensis)	B. toyonensis	toyonensis	2014
GCF_002586275.1	GCF_002586275.1	Assembly	328	255	170	122	53	26	5062610	5026209	4791499	4451557	3366877	2421017	328	175203	5062610	35.37	46409	17806	29	74	7.15	g__Bacillus (UID901)	98.25	1.16	luti(92.7931)	No subspecies	luti*(91.7631)	0/3()	0/4()	3/3(nheA;nheB;nheC)	3/4(hblA;hblC;hblD)	0/1()	0/1()	0/5()	0/3()	1/9(bpsE)	0()	Unknown(unknown ST)	Group_VI(mycoides/paramycoides)*	B. luti	cereusAU	2014
GCF_001566385.1	GCF_001566385.1	Assembly	328	229	143	95	48	29	5501965	5453767	5224984	4861120	4083791	3401745	328	293885	5501965	35.45	72222	24362	19	50	0	g__Bacillus (UID902)	99.23	0.31	mosaicus(95.4058)	cereus(97.5848)	cereus(98.8395)	0/3()	4/4(cesA;cesB;cesC;cesD)	3/3(nheA;nheB;nheC)	0/4()	1/1(cytK-2)	1/1(sph)	0/5()	0/3()	2/9(bpsE;bpsH)	0()	2056[ST-205 complex](7/7)	Group_III(mosaicus)	B. mosaicus subsp. cereus biovar Emeticus; B. cereus biovar Emeticus; B. Emeticus	paranthracis	2014
GCF_009647255.1	GCF_009647255.1	Assembly	328	124	94	78	53	31	6311808	6249505	6174529	6060941	5679003	4884165	328	462473	6311808	34.86	146023	53865	12	29	0	g__Bacillus (UID901)	99.34	0.11	cereus s.s.(96.2576)	No subspecies	berliner(98.6155)	0/3()	0/4()	3/3(nheA;nheB;nheC)	4/4(hblA;hblB;hblC;hblD)	1/1(cytK-2)	1/1(sph)	0/5()	0/3()	2/9(bpsE;bpsH)	11(Cry1Aa24;Cry1Ab-like;Cry1Ab1/Cry1Ab12/Cry1Ab13/Cry1Ab15/Cry1Ab23/Cry1Ab25/Cry1Ab29/Cry1Ab3/Cry1Ab4/Cry1Ab9;Cry1Ab33;Cry1Ba1/Cry1Ba5/Cry1Ba8;Cry1Cb-like;Cry1Cb3;Cry1H-like;Cry1I-like;Cry1Ib3;Vip2Bb3/Vip2Bb4)	10[No clonal complex](7/7)	Group_IV(cereus_sensu_stricto)	B. cereus s.s. biovar Thuringiensis; B. Thuringiensis	thuringiensis	NA
GCF_002556205.1	GCF_002556205.1	Assembly	327	246	169	128	77	34	5587466	5551314	5359272	5049616	4214080	2692777	327	179913	5587466	35.36	45709	26213	37	77	15.11	o__Bacillales (UID828)	99.43	1.01	pseudomycoides(96.3326)	No subspecies	pseudomycoides(96.0936)	0/3()	0/4()	0/3()	4/4(hblA;hblB;hblC;hblD)	0/1()	0/1()	0/5()	0/3()	1/9(bpsE)	0()	2136[No clonal complex](7/7)	Group_I(pseudomycoides)	B. pseudomycoides	pseudomycoides	2014
GCF_002573545.1	GCF_002573545.1	Assembly	327	238	139	101	59	35	6242087	6200613	5960519	5689785	4990224	4111759	327	317421	6242087	35.06	85624	31980	20	49	5.33	g__Bacillus (UID901)	99.34	0.71	toyonensis(99.2951)	No subspecies	toyonensis(99.2951)	0/3()	0/4()	3/3(nheA;nheB;nheC)	4/4(hblA;hblB;hblC;hblD)	0/1()	1/1(sph)	0/5()	0/3()	2/9(bpsE;bpsH)	5(Cry32Ka1;Cry32Ma1;Cry32Pa1;Cry33Aa1;Cry73Aa1)	2195[No clonal complex](6/7)	Group_V(toyonensis)	B. toyonensis biovar Thuringiensis; B. Thuringiensis	toyonensis	2014
GCF_001584095.1	GCF_001584095.1	Assembly	325	238	161	115	57	26	5395048	5355992	5146594	4813835	3858786	2739208	325	337459	5395048	35.34	57068	20693	26	66	0.02	g__Bacillus (UID902)	98.3	1.51	mosaicus(94.48899999999999)	No subspecies	cereus(96.0436)	0/3()	0/4()	3/3(nheA;nheB;nheC)	0/4()	1/1(cytK-2)	1/1(sph)	0/5()	0/3()	1/9(bpsE)	0()	1032[No clonal complex](7/7)	Group_III(mosaicus)	B. mosaicus	paranthracis	2012
GCF_016758535.1	GCF_016758535.1	Assembly	324	324	232	159	78	25	5781352	5781352	5515047	4975685	3749815	1973344	324	149780	5781352	35.22	31819	16447	48	108	0	g__Bacillus (UID902)	98.51	1.45	mosaicus(98.037)	No subspecies	anthracis(98.133)	0/3()	0/4()	3/3(nheA;nheB;nheC)	0/4()	1/1(cytK-2)	1/1(sph)	0/5()	0/3()	1/9(bpsE)	0()	1284[No clonal complex](7/7)	Group_III(mosaicus)	B. mosaicus	anthracis	2019
GCF_002555545.1	GCF_002555545.1	Assembly	324	179	130	104	70	39	5675319	5618687	5490332	5291572	4754328	3599981	324	206709	5675319	35.45	59007	37778	26	55	8.11	o__Bacillales (UID828)	99.43	1.35	pseudomycoides(96.2901)	No subspecies	pseudomycoides(96.1446)	0/3()	0/4()	0/3()	4/4(hblA;hblB;hblC;hblD)	0/1()	0/1()	0/5()	0/3()	1/9(bpsE)	0()	Unknown(unknown ST)	Group_I(pseudomycoides)	B. pseudomycoides	pseudomycoides	2014
GCF_002557945.1	GCF_002557945.1	Assembly	320	216	159	130	72	33	5449487	5413216	5277660	5058831	4095024	2614609	320	187838	5449487	35.33	49343	25813	36	72	4.66	g__Bacillus (UID901)	99.34	1.21	mosaicus(92.9874)	No subspecies	UnknownGeneFlowUnit1(98.0884)	0/3()	0/4()	3/3(nheA;nheB;nheC)	4/4(hblA;hblB;hblC;hblD)	0/1()	1/1(sph)	0/5()	0/3()	2/9(bpsE;bpsH)	0()	2049[No clonal complex](7/7)	Group_II(mosaicus/luti)	B. mosaicus	mobilis	2014
GCF_015881145.1	GCF_015881145.1	Assembly	320	301	195	132	67	36	6623642	6609758	6320138	5869737	4800309	3685076	320	305142	6623642	35.12	56858	22592	30	75	1.42	g__Bacillus (UID901)	99.01	0.84	cereus s.s.(96.2143)	No subspecies	berliner(98.6449)	0/3()	0/4()	3/3(nheA;nheB;nheC)	4/4(hblA;hblB;hblC;hblD)	1/1(cytK-2)	1/1(sph)	0/5()	0/3()	2/9(bpsE;bpsH)	2(Cry5Ba1;Cry5Ca1/Cry5Ca2)	1573[No clonal complex](6/7)	Group_IV(cereus_sensu_stricto)	B. cereus s.s. biovar Thuringiensis; B. Thuringiensis	thuringiensis	2011
GCF_002572305.1	GCF_002572305.1	Assembly	320	237	162	128	65	31	5567010	5529824	5346845	5079978	4080067	2859144	320	232716	5567010	35.38	53802	23876	30	69	13.26	o__Bacillales (UID828)	99.43	0.78	pseudomycoides(96.2462)	No subspecies	pseudomycoides(96.1603)	0/3()	0/4()	0/3()	2/4(hblA;hblB)	0/1()	0/1()	0/5()	0/3()	1/9(bpsE)	0()	2138[No clonal complex](7/7)	Group_I(pseudomycoides)	B. pseudomycoides	pseudomycoides	2014
GCF_001044585.1	GCF_001044585.1	Assembly	320	297	198	150	68	23	5226364	5209218	4946902	4604914	3262547	1732303	320	136570	5226364	35.23	32259	17840	46	100	1.91	g__Bacillus (UID902)	99.23	0.72	mosaicus(98.1008)	No subspecies	anthracis(98.1719)	0/3()	0/4()	3/3(nheA;nheB;nheC)	0/4()	1/1(cytK-2)	1/1(sph)	0/5()	0/3()	2/9(bpsE;bpsH)	0()	1050[No clonal complex](7/7)	Group_III(mosaicus)	B. mosaicus	anthracis	2004
GCF_002148025.1	GCF_002148025.1	Assembly	320	267	116	72	51	34	6752806	6719010	6314540	5993701	5653309	5027380	320	494573	6752806	35.12	134606	48718	13	35	2.61	g__Bacillus (UID902)	98.61	0.62	mosaicus(94.3334)	No subspecies	cereus(99.1282)	0/3()	0/4()	3/3(nheA;nheB;nheC)	4/4(hblA;hblB;hblC;hblD)	1/1(cytK-2)	1/1(sph)	0/5()	0/3()	1/9(bpsE)	2(Cry41Ab1;Vip4Aa1)	211[No clonal complex](7/7)	Group_II(mosaicus/luti)	B. mosaicus biovar Thuringiensis; B. Thuringiensis	tropicus	1994
GCF_002561465.1	GCF_002561465.1	Assembly	319	266	198	150	70	36	6425100	6401441	6218395	5862798	4525355	3283405	319	297720	6425100	34.76	52813	20794	35	83	8.39	g__Bacillus (UID901)	99.34	1.59	cereus s.s.(95.9224)	No subspecies	berliner(96.4219)	0/3()	0/4()	3/3(nheA;nheB;nheC)	4/4(hblA;hblB;hblC;hblD)	0/1()	1/1(sph)	0/5()	0/3()	1/9(bpsE)	12(Cry1Aa24;Cry1Ab-like;Cry1Ab33;Cry1Ca11;Cry1Cb-like;Cry1Cb3;Cry1H-like;Cry1Hb2;Cry1I-like;Cry1Ib11;Cry1Ja1;Vip3Ag4/Vip3Ag6)	23[ST-23 complex](7/7)	Group_IV(cereus_sensu_stricto)	B. cereus s.s. biovar Thuringiensis; B. Thuringiensis	thuringiensisS	2014
GCF_002561535.1	GCF_002561535.1	Assembly	319	254	190	134	69	34	5971667	5942086	5783874	5382370	4356926	3096942	319	238787	5971667	34.75	54311	22001	32	75	16.26	g__Bacillus (UID902)	99.18	1.36	cereus s.s.(98.7545)	No subspecies	frankland(98.7545)	0/3()	0/4()	3/3(nheA;nheB;nheC)	4/4(hblA;hblB;hblC;hblD)	1/1(cytK-2)	1/1(sph)	0/5()	0/3()	1/9(bpsE)	0()	744[No clonal complex](7/7)	Group_IV(cereus_sensu_stricto)	B. cereus s.s.	bombysepticus	2014
GCF_002021465.1	GCF_002021465.1	Assembly	318	275	198	147	72	28	5684423	5651224	5458334	5077693	3775259	2256961	318	233541	5684423	34.95	38192	20040	42	94	1.11	g__Bacillus (UID902)	99.17	0.2	cereus s.s.(97.0855)	No subspecies	frankland(97.0855)	0/3()	0/4()	3/3(nheA;nheB;nheC)	4/4(hblA;hblB;hblC;hblD)	1/1(cytK-2)	1/1(sph)	0/5()	0/3()	1/9(bpsE)	0()	176[ST-142 complex](7/7)	Group_IV(cereus_sensu_stricto)	B. cereus s.s.	cereus	2015
GCF_015846085.1	GCF_015846085.1	Assembly	317	298	213	142	79	42	6232888	6222627	5974213	5474654	4491837	3232972	317	173253	6232888	35.26	52329	20091	40	88	21.32	g__Bacillus (UID902)	98.35	1.28	cereus s.s.(97.0027)	No subspecies	frankland(97.0027)	0/3()	0/4()	3/3(nheA;nheB;nheC)	0/4()	1/1(cytK-2)	1/1(sph)	0/5()	0/3()	2/9(bpsE;bpsH)	2(Cry21Aa3;Cry21Ca2)	785[ST-142 complex](7/7)	Group_IV(cereus_sensu_stricto)	B. cereus s.s. biovar Thuringiensis; B. Thuringiensis	cereus	2011
GCF_002569945.1	GCF_002569945.1	Assembly	317	208	120	83	50	31	5706171	5654826	5439340	5175351	4677656	3946111	317	474397	5706171	35.38	108451	39449	17	39	7.38	o__Bacillales (UID828)	99.42	0.06	pseudomycoides(98.3701)	No subspecies	pseudomycoides(100.0)	0/3()	0/4()	3/3(nheA;nheB;nheC)	2/4(hblA;hblB)	0/1()	0/1()	0/5()	0/3()	1/9(bpsE)	0()	83[No clonal complex](7/7)	Group_I(pseudomycoides)	B. pseudomycoides	pseudomycoides	2014
GCF_002147155.1	GCF_002147155.1	Assembly	316	239	186	152	82	40	6720226	6697940	6538369	6304451	5166502	3565133	316	274654	6720226	34.81	51924	28563	37	78	2.66	g__Bacillus (UID902)	98.92	0.31	cereus s.s.(98.6316)	No subspecies	frankland(98.6316)	0/3()	0/4()	3/3(nheA;nheB;nheC)	4/4(hblA;hblB;hblC;hblD)	1/1(cytK-2)	1/1(sph)	0/5()	0/3()	1/9(bpsE)	20(Cry1-like;Cry1Aa12/Cry1Aa25/Cry1Aa3;Cry1Aa24;Cry1Aa8;Cry1Ab-like;Cry1Ab33;Cry1Ca10;Cry1Ca11;Cry1Ca2;Cry1Ca6_1;Cry1Cb-like;Cry1Cb3;Cry1Da1/Cry1Da2;Cry1H-like;Cry1I-like;Cry1Ia10/Cry1Ia14/Cry1Ia19/Cry1Ia2/Cry1Ia34/Cry1Ia36/Cry1Ia39/Cry1Ia40;Cry2Ah4;Cry9Aalike;Cry9Ea1/Cry9Ea2/Cry9Ea9;Vip3Aa53)	15[ST-8 complex](7/7)	Group_IV(cereus_sensu_stricto)	B. cereus s.s. biovar Thuringiensis; B. Thuringiensis	bombysepticus	NA
GCF_002571595.1	GCF_002571595.1	Assembly	315	227	159	116	68	32	5631222	5592270	5413632	5107017	4370195	3055197	315	305641	5631222	35.35	53656	29768	28	63	13.37	o__Bacillales (UID828)	99.43	1.06	pseudomycoides(96.3191)	No subspecies	pseudomycoides(96.1208)	0/3()	0/4()	0/3()	3/4(hblA;hblB;hblD)	0/1()	0/1()	0/5()	0/3()	1/9(bpsE)	0()	2138[No clonal complex](6/7)	Group_I(pseudomycoides)	B. pseudomycoides	pseudomycoides	2014
GCF_002560605.1	GCF_002560605.1	Assembly	315	215	145	106	65	38	6093134	6044544	5866878	5581617	4948127	3994753	315	264227	6093134	34.72	80543	33209	23	52	19.66	g__Bacillus (UID901)	99.17	0.91	cereus s.s.(95.8978)	No subspecies	berliner(96.4407)	0/3()	0/4()	3/3(nheA;nheB;nheC)	4/4(hblA;hblB;hblC;hblD)	0/1()	1/1(sph)	0/5()	0/3()	1/9(bpsE)	0()	23[ST-23 complex](7/7)	Group_IV(cereus_sensu_stricto)	B. cereus s.s.	thuringiensisS	2014
GCF_002014575.1	GCF_002014575.1	Assembly	314	257	167	122	52	31	5668335	5640233	5415122	5079470	3972783	3207025	314	375026	5668335	35.21	56315	20496	25	65	0	g__Bacillus (UID901)	98.68	0.84	mycoides(92.7663)	No subspecies	UnknownGeneFlowUnit3(97.6153)	0/3()	0/4()	3/3(nheA;nheB;nheC)	4/4(hblA;hblB;hblC;hblD)	0/1()	1/1(sph)	0/5()	0/3()	1/9(bpsE)	0()	1092[No clonal complex](7/7)	Group_VI(mycoides/paramycoides)	B. mycoides	cereusU	2011
GCF_002550225.1	GCF_002550225.1	Assembly	314	237	167	124	56	31	5925901	5888161	5685391	5370455	4212825	3323509	314	354361	5925901	34.93	61369	22313	25	66	8.78	g__Bacillus (UID901)	99.34	0.5	mosaicus(93.2074)	No subspecies	wiedmannii(96.1262)	0/3()	0/4()	3/3(nheA;nheB;nheC)	2/4(hblC;hblD)	0/1()	1/1(sph)	0/5()	0/3()	1/9(bpsE)	0()	2424[No clonal complex](7/7)	Group_II(mosaicus/luti)	B. mosaicus	wiedmannii	2014
GCF_002557585.1	GCF_002557585.1	Assembly	313	223	143	102	66	33	5902411	5865330	5649268	5357689	4808028	3606038	313	476452	5902411	35.32	62260	32977	22	54	7.27	o__Bacillales (UID828)	99.42	0.67	pseudomycoides(99.3894)	No subspecies	pseudomycoides(98.2476)	0/3()	0/4()	3/3(nheA;nheB;nheC)	3/4(hblA;hblB;hblD)	0/1()	0/1()	0/5()	0/3()	1/9(bpsE)	1(Cry22Ba1)	969[No clonal complex](5/7)	Group_I(pseudomycoides)	B. pseudomycoides biovar Thuringiensis; B. Thuringiensis	pseudomycoides	2014
GCF_002567585.1	GCF_002567585.1	Assembly	313	248	185	135	80	31	5941876	5909398	5738296	5376760	4461400	2728633	313	241728	5941876	34.7	48153	25189	36	80	16.7	g__Bacillus (UID901)	99.16	0.66	cereus s.s.(95.8979)	No subspecies	berliner(96.6206)	0/3()	0/4()	3/3(nheA;nheB;nheC)	0/4()	1/1(cytK-2)	1/1(sph)	0/5()	0/3()	2/9(bpsE;bpsH)	0()	1348[ST-23 complex](7/7)	Group_IV(cereus_sensu_stricto)	B. cereus s.s.	thuringiensisS	2014
GCF_002572045.1	GCF_002572045.1	Assembly	313	231	169	130	67	30	5784088	5744181	5587352	5300132	4194347	2859855	313	253338	5784088	34.92	47955	22611	31	74	17.19	g__Bacillus (UID901)	99.34	0.1	mosaicus(93.0984)	No subspecies	wiedmannii(96.1087)	0/3()	0/4()	3/3(nheA;nheB;nheC)	4/4(hblA;hblB;hblC;hblD)	0/1()	1/1(sph)	0/5()	0/3()	2/9(bpsE;bpsH)	0()	564[No clonal complex](7/7)	Group_II(mosaicus/luti)	B. mosaicus	wiedmannii	2014
GCF_001913555.1	GCF_001913555.1	Assembly	312	301	210	160	72	32	6431230	6422833	6168663	5813427	4376942	2937469	312	189539	6431230	34.7	47653	20460	38	92	15.69	g__Bacillus (UID902)	98.92	0.62	cereus s.s.(98.6039)	No subspecies	frankland(98.6039)	0/3()	0/4()	3/3(nheA;nheB;nheC)	4/4(hblA;hblB;hblC;hblD)	1/1(cytK-2)	1/1(sph)	0/5()	0/3()	1/9(bpsE)	12(Cry1Ab-like;Cry1Ab12/Cry1Ab13/Cry1Ab15/Cry1Ab29/Cry1Ab3/Cry1Ab4/Cry1Ab9;Cry1Ab33;Cry1Af1;Cry1Cb-like;Cry1Cb3;Cry1H-like;Cry1I-like;Cry1Ia10/Cry1Ia14/Cry1Ia19/Cry1Ia2/Cry1Ia34/Cry1Ia36/Cry1Ia39/Cry1Ia40;Cry2Aa25;Cry2Ah4;Vip3Aa53)	8[ST-8 complex](7/7)	Group_IV(cereus_sensu_stricto)	B. cereus s.s. biovar Thuringiensis; B. Thuringiensis	bombysepticus	2015
GCF_001008665.1	GCF_001008665.1	Assembly	312	255	162	119	73	35	6159495	6123133	5884532	5574291	4802043	3363471	312	185150	6159495	34.84	54547	28668	30	67	640.1	g__Bacillus (UID902)	96.6	0.31	cereus s.s.(98.7364)	No subspecies	frankland(98.7364)	0/3()	0/4()	3/3(nheA;nheB;nheC)	4/4(hblA;hblB;hblC;hblD)	1/1(cytK-2)	1/1(sph)	0/5()	0/3()	1/9(bpsE)	8(Cry1Ca10;Cry1Ca15/Cry1Ca7/Cry1Ca8/Cry1Ca9;Cry1Ca2;Cry1Da1/Cry1Da2;Cry1H-like;Cry1I-like;Cry1Ia10/Cry1Ia14/Cry1Ia19/Cry1Ia2/Cry1Ia34/Cry1Ia36/Cry1Ia39/Cry1Ia40;Cry9Ea1/Cry9Ea2/Cry9Ea9)	15[ST-8 complex](7/7)	Group_IV(cereus_sensu_stricto)	B. cereus s.s. biovar Thuringiensis; B. Thuringiensis	bombysepticus	2012
GCF_002583865.1	GCF_002583865.1	Assembly	311	223	134	88	49	34	5884098	5842690	5622086	5298097	4680862	4105886	311	444905	5884098	35.33	101417	38516	18	42	9.26	o__Bacillales (UID828)	99.42	0.1	pseudomycoides(98.3323)	No subspecies	pseudomycoides(99.4025)	0/3()	0/4()	3/3(nheA;nheB;nheC)	4/4(hblA;hblB;hblC;hblD)	0/1()	0/1()	0/5()	0/3()	1/9(bpsE)	1(Cry22Ba1)	2141[No clonal complex](7/7)	Group_I(pseudomycoides)	B. pseudomycoides biovar Thuringiensis; B. Thuringiensis	pseudomycoides	2014
GCF_002582195.1	GCF_002582195.1	Assembly	310	229	155	118	64	34	5707587	5671233	5481424	5200182	4374639	3320044	310	235789	5707587	35.36	61131	25436	26	61	5.15	o__Bacillales (UID828)	99.43	1.29	pseudomycoides(96.2961)	No subspecies	pseudomycoides(96.0839)	0/3()	0/4()	0/3()	4/4(hblA;hblB;hblC;hblD)	0/1()	0/1()	0/5()	0/3()	1/9(bpsE)	0()	2136[No clonal complex](7/7)	Group_I(pseudomycoides)	B. pseudomycoides	pseudomycoides	2014
GCF_002552575.1	GCF_002552575.1	Assembly	310	227	160	120	66	36	5645385	5608865	5447378	5139052	4283564	3211530	310	219457	5645385	35.36	54433	25509	29	65	5.67	o__Bacillales (UID828)	99.43	0.78	pseudomycoides(96.2101)	No subspecies	pseudomycoides(96.1015)	0/3()	0/4()	0/3()	4/4(hblA;hblB;hblC;hblD)	0/1()	0/1()	0/5()	0/3()	1/9(bpsE)	0()	2138[No clonal complex](7/7)	Group_I(pseudomycoides)	B. pseudomycoides	pseudomycoides	2014
GCF_002569925.1	GCF_002569925.1	Assembly	310	217	139	91	53	39	5841288	5799285	5605008	5268612	4700312	4205529	310	316437	5841288	35.34	85316	39127	20	44	4.71	o__Bacillales (UID828)	99.42	0.1	pseudomycoides(98.3464)	No subspecies	pseudomycoides(99.4209)	0/3()	0/4()	3/3(nheA;nheB;nheC)	3/4(hblA;hblB;hblD)	0/1()	0/1()	0/5()	0/3()	1/9(bpsE)	1(Cry22Ba1)	2141[No clonal complex](7/7)	Group_I(pseudomycoides)	B. pseudomycoides biovar Thuringiensis; B. Thuringiensis	pseudomycoides	2014
GCF_002557535.1	GCF_002557535.1	Assembly	309	193	137	108	62	34	5666102	5621004	5472556	5251098	4539016	3516270	309	414081	5666102	35.37	70920	33215	22	53	5.74	o__Bacillales (UID828)	99.43	1.01	pseudomycoides(96.3036)	No subspecies	pseudomycoides(96.12)	0/3()	0/4()	0/3()	4/4(hblA;hblB;hblC;hblD)	0/1()	0/1()	0/5()	0/3()	1/9(bpsE)	0()	2136[No clonal complex](7/7)	Group_I(pseudomycoides)	B. pseudomycoides	pseudomycoides	2014
GCF_002568595.1	GCF_002568595.1	Assembly	309	219	155	126	68	29	6044710	5998732	5840674	5641185	4695899	3306690	309	364144	6044710	34.73	60763	28165	24	62	6.53	g__Bacillus (UID901)	99.17	0.91	cereus s.s.(95.9119)	No subspecies	berliner(96.4926)	0/3()	0/4()	3/3(nheA;nheB;nheC)	4/4(hblA;hblB;hblC;hblD)	0/1()	1/1(sph)	0/5()	0/3()	1/9(bpsE)	0()	23[ST-23 complex](7/7)	Group_IV(cereus_sensu_stricto)	B. cereus s.s.	thuringiensisS	2014
GCF_004378425.1	GCF_004378425.1	Assembly	309	233	147	110	61	28	5136263	5094256	4865916	4593928	3820700	2636521	309	266419	5136263	35.11	53453	23190	27	63	0.53	g__Bacillus (UID902)	97.33	0	cereus s.s.(97.1923)	No subspecies	frankland(97.1923)	0/3()	0/4()	3/3(nheA;nheB;nheC)	0/4()	1/1(cytK-2)	1/1(sph)	0/5()	0/3()	2/9(bpsE;bpsH)	0()	2320[No clonal complex](7/7)	Group_IV(cereus_sensu_stricto)	B. cereus s.s.	cereus	2016
GCF_002574345.1	GCF_002574345.1	Assembly	307	226	143	106	49	26	6011811	5974135	5756305	5490640	4554884	3710999	307	360102	6011811	35.06	107230	26961	17	48	4.46	g__Bacillus (UID901)	98.02	0.17	mycoides(99.1849)	No subspecies	nitratireducens(98.3124)	0/3()	0/4()	3/3(nheA;nheB;nheC)	4/4(hblA;hblB;hblC;hblD)	0/1()	1/1(sph)	0/5()	0/3()	1/9(bpsE)	1(Cry78Aa1)	2054[No clonal complex](7/7)	Group_VIII(mycoides)	B. mycoides biovar Thuringiensis; B. Thuringiensis	nitratireducens	2014
GCF_002911975.1	GCF_002911975.1	Assembly	307	191	132	105	73	40	6393734	6343411	6192274	6012234	5478666	4298710	307	529539	6393734	34.87	81242	43105	22	51	0	g__Bacillus (UID901)	99.34	0.03	cereus s.s.(95.93799999999999)	No subspecies	berliner(96.3694)	0/3()	0/4()	3/3(nheA;nheB;nheC)	4/4(hblA;hblB;hblC;hblD)	0/1()	1/1(sph)	0/5()	0/3()	1/9(bpsE)	25(Cry1-like;Cry1Aa24;Cry1Ab-like;Cry1Ab18/Cry1Ab24;Cry1Ab33;Cry1Bb1;Cry1Ca10;Cry1Ca11;Cry1Cb-like;Cry1Cb3;Cry1Da3;Cry1H-like;Cry1Hb1/Cry1Hb2;Cry1I-like;Cry1Ib11;Cry1Id1/Cry1Id2;Cry1Ja2;Cry1Ka1;Cry1Nb1;Cry2Ad1;Vip1Ba1;Vip1Ca1;Vip2Ac1/Vip2Ac2;Vip3Af1/Vip3Af3;Vip3Ag4/Vip3Ag6)	23[ST-23 complex](7/7)	Group_IV(cereus_sensu_stricto)	B. cereus s.s. biovar Thuringiensis; B. Thuringiensis	thuringiensisS	2013
GCF_002570795.1	GCF_002570795.1	Assembly	307	76	65	58	37	25	5954614	5875027	5843247	5796311	5435076	4993079	307	679050	5954614	34.69	242315	91200	8	17	3.34	g__Bacillus (UID902)	99.18	0	cereus s.s.(99.1375)	No subspecies	frankland(99.1375)	0/3()	0/4()	3/3(nheA;nheB;nheC)	4/4(hblA;hblB;hblC;hblD)	1/1(cytK-2)	1/1(sph)	2/5(capB;capC)	0/3()	2/9(bpsE;bpsH)	0()	168[No clonal complex](7/7)	Group_IV(cereus_sensu_stricto)	B. cereus s.s.	bombysepticus	2014
GCF_002200175.1	GCF_002200175.1	Assembly	306	279	194	153	74	32	6417642	6398049	6163190	5860441	4533528	3018276	306	189403	6417642	34.68	46526	21993	36	87	1.65	g__Bacillus (UID902)	98.92	0.62	cereus s.s.(98.7193)	No subspecies	frankland(98.7193)	0/3()	0/4()	3/3(nheA;nheB;nheC)	4/4(hblA;hblB;hblC;hblD)	1/1(cytK-2)	1/1(sph)	0/5()	0/3()	1/9(bpsE)	9(Cry1Ab-like;Cry1Cb-like;Cry1H-like;Cry1I-like;Cry1Ia10/Cry1Ia14/Cry1Ia19/Cry1Ia2/Cry1Ia34/Cry1Ia36/Cry1Ia39/Cry1Ia40;Cry2Aa25;Cry2Aa7;Cry2Ah4;Vip3Aa53)	8[ST-8 complex](7/7)	Group_IV(cereus_sensu_stricto)	B. cereus s.s. biovar Thuringiensis; B. Thuringiensis	bombysepticus	2016
GCF_002575205.1	GCF_002575205.1	Assembly	306	237	157	123	70	30	6124909	6095136	5883638	5638436	4784979	3321448	306	406170	6124909	35.06	56405	26719	26	63	5.73	g__Bacillus (UID901)	99.01	0.47	mycoides(93.2078)	No subspecies	mycoides*(95.4419)	0/3()	0/4()	3/3(nheA;nheB;nheC)	4/4(hblA;hblB;hblC;hblD)	0/1()	1/1(sph)	0/5()	0/3()	2/9(bpsE;bpsH)	4(Cry32Eb1;Cry32Fa1;Cry73Aa1;Vip4Aa1)	Unknown(unknown ST)	Group_VI(mycoides/paramycoides)	B. mycoides biovar Thuringiensis; B. Thuringiensis	mycoidesC	2014
GCF_002569955.1	GCF_002569955.1	Assembly	305	214	125	96	64	33	6247870	6202747	5993690	5787755	5281232	4193432	305	258145	6247870	35.06	108779	40047	18	44	6	g__Bacillus (UID901)	99.34	0.71	toyonensis(99.2394)	No subspecies	toyonensis(99.2394)	0/3()	0/4()	3/3(nheA;nheB;nheC)	4/4(hblA;hblB;hblC;hblD)	0/1()	1/1(sph)	0/5()	0/3()	2/9(bpsE;bpsH)	5(Cry32Ca1;Cry32Ka1;Cry32Ma1;Cry32Pa1;Cry73Aa1)	2195[No clonal complex](7/7)	Group_V(toyonensis)	B. toyonensis biovar Thuringiensis; B. Thuringiensis	toyonensis	2014
GCF_002556135.1	GCF_002556135.1	Assembly	304	219	126	93	58	30	6232241	6191814	5955923	5721305	5163567	4188412	304	375286	6232241	35.07	108812	36427	16	42	6.48	g__Bacillus (UID901)	99.34	0.71	toyonensis(99.2923)	No subspecies	toyonensis(99.2923)	0/3()	0/4()	3/3(nheA;nheB;nheC)	4/4(hblA;hblB;hblC;hblD)	0/1()	1/1(sph)	0/5()	0/3()	2/9(bpsE;bpsH)	5(Cry32Ka1;Cry32Ma1;Cry32Pa1;Cry32Wa1/Cry32Wa2;Cry33Aa1)	2195[No clonal complex](7/7)	Group_V(toyonensis)	B. toyonensis biovar Thuringiensis; B. Thuringiensis	toyonensis	2014
GCF_002570025.1	GCF_002570025.1	Assembly	304	233	148	113	61	35	5401295	5366629	5160534	4908819	4033015	3162421	304	173858	5401295	35.13	60542	24804	27	62	7.33	g__Bacillus (UID901)	95.87	0.15	toyonensis(96.7402)	No subspecies	UnknownGeneFlowUnit16*(96.8725)	0/3()	0/4()	3/3(nheA;nheB;nheC)	0/4()	0/1()	1/1(sph)	0/5()	0/3()	3/9(bpsD;bpsE;bpsH)	0()	Unknown(unknown ST)	Group_V(toyonensis)*	B. toyonensis	toyonensis	2013
GCF_001583935.1	GCF_001583935.1	Assembly	301	248	190	138	72	33	6864976	6838772	6675553	6295883	5275072	3941214	301	490929	6864976	34.48	63415	26161	24	68	0	g__Bacillus (UID902)	99.25	1.56	cereus s.s.(97.9726)	No subspecies	frankland(97.9726)	0/3()	0/4()	3/3(nheA;nheB;nheC)	4/4(hblA;hblB;hblC;hblD)	1/1(cytK-2)	1/1(sph)	0/5()	0/3()	2/9(bpsE;bpsH)	4(Cry8Aa1;Cry8Ka1;Vip1Ad1;Vip2Ad1)	33[No clonal complex](7/7)	Group_IV(cereus_sensu_stricto)	B. cereus s.s. biovar Thuringiensis; B. Thuringiensis	bombysepticus	2012
GCF_002581735.1	GCF_002581735.1	Assembly	301	236	153	113	61	35	5485531	5456727	5261960	4977428	4112821	3234210	301	247513	5485531	35.1	60942	24856	26	62	11.21	g__Bacillus (UID901)	96.2	0.15	toyonensis(96.7358)	No subspecies	UnknownGeneFlowUnit16*(96.8154)	0/3()	0/4()	3/3(nheA;nheB;nheC)	0/4()	0/1()	1/1(sph)	0/5()	0/3()	3/9(bpsD;bpsE;bpsH)	0()	Unknown(unknown ST)	Group_V(toyonensis)*	B. toyonensis	toyonensis	2013
GCF_002555615.1	GCF_002555615.1	Assembly	299	210	140	110	62	32	5684401	5646935	5486861	5270653	4548988	3496081	299	330124	5684401	35.25	68949	30841	21	52	12.31	o__Bacillales (UID828)	99.43	1.01	pseudomycoides(96.3562)	No subspecies	pseudomycoides(96.1379)	0/3()	0/4()	0/3()	4/4(hblA;hblB;hblC;hblD)	0/1()	0/1()	0/5()	0/3()	1/9(bpsE)	1(Cry22Ba1)	2136[No clonal complex](5/7)	Group_I(pseudomycoides)	B. pseudomycoides biovar Thuringiensis; B. Thuringiensis	pseudomycoides	2014
GCF_009647195.1	GCF_009647195.1	Assembly	299	79	61	55	41	31	5606612	5539432	5501215	5453921	5233236	4877340	299	621141	5606612	35.27	195701	81238	10	21	0	g__Bacillus (UID902)	99.23	0.32	mosaicus(94.9863)	No subspecies	cereus(96.5813)	0/3()	0/4()	3/3(nheA;nheB;nheC)	4/4(hblA;hblB;hblC;hblD)	0/1()	1/1(sph)	0/5()	0/3()	1/9(bpsE)	2(Cry26Aa1;Cry28Aa2)	171[No clonal complex](7/7)	Group_III(mosaicus)	B. mosaicus biovar Thuringiensis; B. Thuringiensis	paranthracis	NA
GCF_002580975.1	GCF_002580975.1	Assembly	299	229	177	139	76	35	6208908	6175378	6043550	5768664	4766319	3289771	299	273677	6208908	34.89	54462	27274	32	72	10.74	g__Bacillus (UID901)	99.31	0.22	toyonensis(98.9188)	No subspecies	toyonensis(98.9188)	0/3()	0/4()	3/3(nheA;nheB;nheC)	4/4(hblA;hblB;hblC;hblD)	0/1()	1/1(sph)	0/5()	0/3()	2/9(bpsE;bpsH)	5(Cry29Aa1;Cry4A-like;Cry4Ca1;Cry52Ba1;Cry54Ba1/Cry54Ba2)	2338[ST-111 complex](5/7)	Group_V(toyonensis)	B. toyonensis biovar Thuringiensis; B. Thuringiensis	toyonensis	2013
GCF_002585165.1	GCF_002585165.1	Assembly	298	222	151	118	66	36	6011995	5979943	5787562	5548760	4702271	3570006	298	275044	6011995	34.72	65287	31216	27	60	12.82	g__Bacillus (UID902)	99.18	1.04	cereus s.s.(98.6918)	No subspecies	frankland(98.6918)	0/3()	0/4()	3/3(nheA;nheB;nheC)	4/4(hblA;hblB;hblC;hblD)	1/1(cytK-2)	1/1(sph)	0/5()	0/3()	1/9(bpsE)	0()	744[No clonal complex](7/7)	Group_IV(cereus_sensu_stricto)	B. cereus s.s.	bombysepticus	2014
GCF_002579165.1	GCF_002579165.1	Assembly	298	211	144	111	62	32	5603442	5567341	5408417	5173944	4437875	3390770	298	315618	5603442	35.35	71020	28735	22	54	15.13	o__Bacillales (UID828)	99.43	1.01	pseudomycoides(96.3507)	No subspecies	pseudomycoides(96.1002)	0/3()	0/4()	0/3()	4/4(hblA;hblB;hblC;hblD)	0/1()	0/1()	0/5()	0/3()	1/9(bpsE)	0()	2136[No clonal complex](5/7)	Group_I(pseudomycoides)	B. pseudomycoides	pseudomycoides	2014
GCF_002555725.1	GCF_002555725.1	Assembly	298	206	121	85	51	34	5901674	5858864	5654840	5407510	4920053	4295236	298	444890	5901674	35.33	113391	47082	17	37	8.18	o__Bacillales (UID828)	99.42	0.1	pseudomycoides(98.3167)	No subspecies	pseudomycoides(99.4064)	0/3()	0/4()	3/3(nheA;nheB;nheC)	3/4(hblA;hblB;hblD)	0/1()	0/1()	0/5()	0/3()	1/9(bpsE)	1(Cry22Ba1)	2141[No clonal complex](7/7)	Group_I(pseudomycoides)	B. pseudomycoides biovar Thuringiensis; B. Thuringiensis	pseudomycoides	2014
GCF_002555245.1	GCF_002555245.1	Assembly	298	205	127	96	60	40	5803440	5765681	5583440	5364652	4798553	4041131	298	291546	5803440	35.37	86841	41926	24	47	5.26	o__Bacillales (UID828)	99.42	0	pseudomycoides(98.335)	No subspecies	pseudomycoides(99.3469)	0/3()	0/4()	3/3(nheA;nheB;nheC)	4/4(hblA;hblB;hblC;hblD)	0/1()	0/1()	0/5()	0/3()	1/9(bpsE)	0()	Unknown(unknown ST)	Group_I(pseudomycoides)	B. pseudomycoides	pseudomycoides	2014
GCF_002564585.1	GCF_002564585.1	Assembly	297	93	76	67	50	34	6076989	6010547	5968944	5909771	5606049	5026824	297	456907	6076989	34.77	184806	64931	11	26	6.04	g__Bacillus (UID902)	99.18	0.71	cereus s.s.(99.7091)	No subspecies	frankland(99.7091)	0/3()	0/4()	3/3(nheA;nheB;nheC)	4/4(hblA;hblB;hblC;hblD)	1/1(cytK-2)	1/1(sph)	0/5()	0/3()	1/9(bpsE)	0()	1576[No clonal complex](7/7)	Group_IV(cereus_sensu_stricto)	B. cereus s.s.	bombysepticus	2014
GCF_015912835.1	GCF_015912835.1	Assembly	297	283	202	147	78	36	6089803	6080462	5852478	5450829	4271600	2776797	297	133266	6089803	35.21	44932	21513	42	91	5.17	g__Bacillus (UID902)	98.87	0.52	cereus s.s.(98.3481)	No subspecies	frankland(98.3481)	0/3()	0/4()	3/3(nheA;nheB;nheC)	0/4()	1/1(cytK-2)	1/1(sph)	0/5()	0/3()	2/9(bpsE;bpsH)	4(Cry21Aa2/Cry21Aa3;Cry21Fa1;Cry21Ga1;Cry21Ha1)	545[ST-18 complex](7/7)	Group_IV(cereus_sensu_stricto)	B. cereus s.s. biovar Thuringiensis; B. Thuringiensis	bombysepticus	2011
GCF_002572065.1	GCF_002572065.1	Assembly	296	180	112	79	49	32	5783791	5734893	5572435	5345939	4884811	4262411	296	347939	5783791	35.4	106171	48236	15	34	4.43	o__Bacillales (UID828)	99.42	0	pseudomycoides(99.3528)	No subspecies	pseudomycoides(98.3349)	0/3()	0/4()	3/3(nheA;nheB;nheC)	4/4(hblA;hblB;hblC;hblD)	0/1()	0/1()	0/5()	0/3()	1/9(bpsE)	0()	2134[No clonal complex](7/7)	Group_I(pseudomycoides)	B. pseudomycoides	pseudomycoides	2014
GCF_002148155.1	GCF_002148155.1	Assembly	295	268	176	114	68	41	7437736	7417476	7168816	6740498	5971615	4988384	295	459270	7437736	34.63	81798	35114	22	55	2.78	g__Bacillus (UID902)	98.61	0.91	cereus s.s.(98.113)	No subspecies	frankland(98.113)	0/3()	0/4()	3/3(nheA;nheB;nheC)	4/4(hblA;hblB;hblC;hblD)	0/1()	1/1(sph)	0/5()	0/3()	2/9(bpsE;bpsH)	11(Cry11Aa2;Cry11Bb1;Cry20-like;Cry20Aa1;Cry29Aa1;Cry4A-like;Cyt1Aa-like;Cyt1Ab1;Cyt1Da1/Cyt1Da2;Cyt2Ba5/Cyt2Ba6;Cyt2Bc1)	1460[No clonal complex](7/7)	Group_IV(cereus_sensu_stricto)	B. cereus s.s. biovar Thuringiensis; B. Thuringiensis	bombysepticus	NA
GCF_002555275.1	GCF_002555275.1	Assembly	294	187	134	105	62	26	5545009	5504037	5380234	5149850	4432471	3117246	294	324730	5545009	35.36	65778	30620	21	53	7.83	o__Bacillales (UID828)	99.43	0.78	pseudomycoides(96.3219)	No subspecies	pseudomycoides(96.1094)	0/3()	0/4()	0/3()	3/4(hblA;hblB;hblC)	0/1()	0/1()	0/5()	0/3()	1/9(bpsE)	0()	2138[No clonal complex](7/7)	Group_I(pseudomycoides)	B. pseudomycoides	pseudomycoides	2014
GCF_002554965.1	GCF_002554965.1	Assembly	294	204	121	90	54	31	6339365	6293855	6090450	5867301	5284586	4474844	294	376078	6339365	35.14	149474	40044	15	38	4.84	g__Bacillus (UID901)	99.34	0.71	toyonensis(99.2763)	No subspecies	toyonensis(99.2763)	0/3()	0/4()	3/3(nheA;nheB;nheC)	4/4(hblA;hblB;hblC;hblD)	0/1()	1/1(sph)	0/5()	0/3()	2/9(bpsE;bpsH)	4(Cry32Ka1;Cry32Ma1;Cry32Pa1;Cry32Wa1/Cry32Wa2)	2195[No clonal complex](6/7)	Group_V(toyonensis)	B. toyonensis biovar Thuringiensis; B. Thuringiensis	toyonensis	2014
GCF_002569585.1	GCF_002569585.1	Assembly	292	205	145	104	63	39	5697855	5659378	5516524	5211479	4589058	3703295	292	276651	5697855	35.35	64971	36490	25	53	11.23	o__Bacillales (UID828)	99.43	1.01	pseudomycoides(96.2802)	No subspecies	pseudomycoides(96.073)	0/3()	0/4()	0/3()	4/4(hblA;hblB;hblC;hblD)	0/1()	0/1()	0/5()	0/3()	1/9(bpsE)	0()	Unknown(unknown ST)	Group_I(pseudomycoides)	B. pseudomycoides	pseudomycoides	2014
GCF_002584205.1	GCF_002584205.1	Assembly	292	214	125	92	63	36	5870983	5836681	5612975	5387901	4910123	3916482	292	230219	5870983	35.05	83862	39350	23	48	3.03	g__Bacillus (UID901)	99.27	0.15	cereus s.s.(96.3326)	No subspecies	berliner(98.0687)	0/3()	0/4()	3/3(nheA;nheB;nheC)	4/4(hblA;hblB;hblC;hblD)	1/1(cytK-2)	1/1(sph)	0/5()	0/3()	2/9(bpsE;bpsH)	0()	1585[No clonal complex](7/7)	Group_IV(cereus_sensu_stricto)	B. cereus s.s.	thuringiensis	2014
GCF_002568745.1	GCF_002568745.1	Assembly	291	212	124	88	54	33	6201084	6166767	5947434	5692259	5138679	4333941	291	329691	6201084	35.06	108147	44953	17	40	10.74	g__Bacillus (UID901)	99.34	0.71	toyonensis(99.3404)	No subspecies	toyonensis(99.3404)	0/3()	0/4()	3/3(nheA;nheB;nheC)	4/4(hblA;hblB;hblC;hblD)	0/1()	1/1(sph)	0/5()	0/3()	2/9(bpsE;bpsH)	5(Cry32Ka1;Cry32Ma1;Cry32Na1;Cry32Pa1;Cry73Aa1)	2195[No clonal complex](6/7)	Group_V(toyonensis)	B. toyonensis biovar Thuringiensis; B. Thuringiensis	toyonensis	2014
GCF_002581485.1	GCF_002581485.1	Assembly	291	229	180	143	73	31	5955793	5926878	5785329	5508551	4329989	2741268	291	268725	5955793	34.92	47049	24232	36	79	6.18	g__Bacillus (UID901)	99.34	0.65	toyonensis(99.1046)	No subspecies	toyonensis(99.1046)	0/3()	0/4()	3/3(nheA;nheB;nheC)	4/4(hblA;hblB;hblC;hblD)	0/1()	1/1(sph)	0/5()	0/3()	2/9(bpsE;bpsH)	1(Cry22Ba1)	Unknown(unknown ST)	Group_V(toyonensis)	B. toyonensis biovar Thuringiensis; B. Thuringiensis	toyonensis	2014
GCF_002571545.1	GCF_002571545.1	Assembly	290	190	118	92	57	41	5857799	5811134	5629001	5442131	4911222	4294614	290	500416	5857799	35.3	84214	46579	22	44	7.68	o__Bacillales (UID828)	99.42	0.7	pseudomycoides(99.35799999999999)	No subspecies	pseudomycoides(98.31299999999999)	0/3()	0/4()	3/3(nheA;nheB;nheC)	3/4(hblA;hblB;hblD)	0/1()	0/1()	0/5()	0/3()	1/9(bpsE)	0()	969[No clonal complex](7/7)	Group_I(pseudomycoides)	B. pseudomycoides	pseudomycoides	2014
GCF_002236945.1	GCF_002236945.1	Assembly	289	210	150	117	75	41	6512057	6474577	6318249	6074957	5346068	4043705	289	367518	6512057	34.74	67205	39366	27	60	2.7	g__Bacillus (UID902)	98.92	1.55	cereus s.s.(98.7669)	No subspecies	frankland(98.7669)	0/3()	0/4()	3/3(nheA;nheB;nheC)	4/4(hblA;hblB;hblC;hblD)	1/1(cytK-2)	1/1(sph)	0/5()	0/3()	1/9(bpsE)	15(Cry1Aa24;Cry1Ab-like;Cry1Ca10;Cry1Ca11;Cry1Ca2;Cry1Ca6_1;Cry1Cb-like;Cry1Cb3;Cry1Da1/Cry1Da2;Cry1H-like;Cry1I-like;Cry1Ia10/Cry1Ia14/Cry1Ia19/Cry1Ia2/Cry1Ia34/Cry1Ia36/Cry1Ia39/Cry1Ia40;Cry2Ah4;Cry9Ea1/Cry9Ea2/Cry9Ea9;Vip3Aa53)	15[ST-8 complex](7/7)	Group_IV(cereus_sensu_stricto)	B. cereus s.s. biovar Thuringiensis; B. Thuringiensis	bombysepticus	1993
GCF_002550775.1	GCF_002550775.1	Assembly	289	157	90	69	47	35	5872668	5817775	5649486	5499455	5166073	4713070	289	448252	5872668	35.06	120066	68105	13	30	5.01	g__Bacillus (UID902)	99.23	1.06	cereus s.s.(97.3724)	No subspecies	frankland(97.3724)	0/3()	0/4()	3/3(nheA;nheB;nheC)	4/4(hblA;hblB;hblC;hblD)	1/1(cytK-2)	1/1(sph)	0/5()	0/3()	1/9(bpsE)	4(Cry32Ia1;Cry32Sa1;Cry32Ua1;Cry41Ba2)	1948[No clonal complex](7/7)	Group_IV(cereus_sensu_stricto)	B. cereus s.s. biovar Thuringiensis; B. Thuringiensis	cereus	2014
GCF_002575925.1	GCF_002575925.1	Assembly	289	210	149	121	82	45	6223237	6187635	6023390	5805776	5221442	3906390	289	196328	6223237	34.68	61793	35425	31	63	23.64	g__Bacillus (UID901)	99.34	0.25	cereus s.s.(96.3665)	No subspecies	berliner(98.3798)	0/3()	0/4()	3/3(nheA;nheB;nheC)	4/4(hblA;hblB;hblC;hblD)	1/1(cytK-2)	1/1(sph)	0/5()	0/3()	1/9(bpsE)	1(Vip2Bb3/Vip2Bb4)	206[No clonal complex](7/7)	Group_IV(cereus_sensu_stricto)	B. cereus s.s. biovar Thuringiensis; B. Thuringiensis	thuringiensis	2014
GCF_002571515.1	GCF_002571515.1	Assembly	288	216	137	106	61	31	5575088	5543916	5340689	5106024	4412601	3294763	288	200975	5575088	35.31	76350	30505	23	53	10.44	o__Bacillales (UID828)	99.43	0.72	pseudomycoides(96.2156)	No subspecies	pseudomycoides(96.1102)	0/3()	0/4()	0/3()	4/4(hblA;hblB;hblC;hblD)	0/1()	0/1()	0/5()	0/3()	1/9(bpsE)	0()	2131[No clonal complex](5/7)	Group_I(pseudomycoides)	B. pseudomycoides	pseudomycoides	2014
GCF_005217345.1	GCF_005217345.1	Assembly	288	231	169	129	73	33	5513324	5486826	5331233	5029245	4092367	2665046	288	177616	5513324	34.78	48162	24231	35	75	1.27	g__Bacillus (UID901)	99.34	0.07	cereus s.s.(96.068)	No subspecies	berliner(96.6399)	0/3()	0/4()	3/3(nheA;nheB;nheC)	4/4(hblA;hblB;hblC;hblD)	0/1()	1/1(sph)	0/5()	0/3()	1/9(bpsE)	0()	12[ST-23 complex](7/7)	Group_IV(cereus_sensu_stricto)	B. cereus s.s.	thuringiensisS	2017
GCF_002566885.1	GCF_002566885.1	Assembly	287	224	161	131	82	34	5984321	5955852	5810562	5582467	4775255	3053058	287	175854	5984321	34.75	52992	30163	33	72	17.36	g__Bacillus (UID902)	98.87	0.72	cereus s.s.(98.7266)	No subspecies	frankland(98.7266)	0/3()	0/4()	3/3(nheA;nheB;nheC)	4/4(hblA;hblB;hblC;hblD)	1/1(cytK-2)	1/1(sph)	0/5()	0/3()	1/9(bpsE)	0()	1990[No clonal complex](7/7)	Group_IV(cereus_sensu_stricto)	B. cereus s.s.	bombysepticus	2014
GCF_002583885.1	GCF_002583885.1	Assembly	287	190	147	115	68	33	5914914	5872662	5766794	5537109	4718264	3450601	287	296506	5914914	35.02	67575	30938	25	58	15.79	g__Bacillus (UID901)	98.02	0.1	mosaicus(93.1801)	No subspecies	wiedmannii(97.1313)	0/3()	0/4()	3/3(nheA;nheB;nheC)	4/4(hblA;hblB;hblC;hblD)	0/1()	1/1(sph)	0/5()	0/3()	1/9(bpsE)	0()	1493[No clonal complex](7/7)	Group_II(mosaicus/luti)	B. mosaicus	wiedmannii	2014
GCF_002579785.1	GCF_002579785.1	Assembly	286	209	142	110	63	33	5559785	5523500	5350864	5130514	4398339	3321676	286	367697	5559785	35.36	63760	30350	24	55	11.04	o__Bacillales (UID828)	99.43	0.72	pseudomycoides(96.307)	No subspecies	pseudomycoides(96.0528)	0/3()	0/4()	0/3()	4/4(hblA;hblB;hblC;hblD)	0/1()	0/1()	0/5()	0/3()	1/9(bpsE)	0()	2131[No clonal complex](7/7)	Group_I(pseudomycoides)	B. pseudomycoides	pseudomycoides	2014
GCF_009872675.1	GCF_009872675.1	Assembly	286	240	188	142	64	22	4981150	4959567	4794389	4464360	3209336	1818482	286	138591	4981150	35.41	33438	18302	39	89	0	g__Bacillus (UID902)	97.57	0.15	mosaicus(99.9917)	anthracis(99.9966)	anthracis(98.6993)	0/3()	0/4()	3/3(nheA;nheB;nheC)	0/4()	0/1()	1/1(sph)	0/5()	0/3()	1/9(bpsE)	0()	1[No clonal complex](7/7)	Group_III(mosaicus)	B. mosaicus subsp. anthracis; B. anthracis	anthracis	NA
GCF_002558745.1	GCF_002558745.1	Assembly	285	157	122	102	71	39	6054880	6011157	5919421	5781066	5266269	4004488	285	278770	6054880	34.87	76877	43918	24	51	11.53	g__Bacillus (UID902)	99.18	1.04	cereus s.s.(98.6906)	No subspecies	frankland(98.6906)	0/3()	0/4()	3/3(nheA;nheB;nheC)	4/4(hblA;hblB;hblC;hblD)	1/1(cytK-2)	1/1(sph)	0/5()	0/3()	1/9(bpsE)	0()	744[No clonal complex](7/7)	Group_IV(cereus_sensu_stricto)	B. cereus s.s.	bombysepticus	2014
GCF_002569705.1	GCF_002569705.1	Assembly	285	214	143	115	60	28	5683810	5653100	5488368	5273634	4411103	3282043	285	367562	5683810	35.38	59007	28732	21	55	9.87	o__Bacillales (UID828)	99.43	1.01	pseudomycoides(96.1583)	No subspecies	pseudomycoides(96.1373)	0/3()	0/4()	0/3()	4/4(hblA;hblB;hblC;hblD)	0/1()	0/1()	0/5()	0/3()	1/9(bpsE)	0()	2136[No clonal complex](7/7)	Group_I(pseudomycoides)	B. pseudomycoides	pseudomycoides	2014
GCF_009646955.1	GCF_009646955.1	Assembly	284	68	57	47	30	25	6208422	6139055	6113186	6043975	5729621	5541366	284	688423	6208422	34.72	262800	163804	8	16	0	g__Bacillus (UID902)	99.02	0.51	cereus s.s.(98.3812)	No subspecies	frankland(98.3812)	0/3()	0/4()	3/3(nheA;nheB;nheC)	4/4(hblA;hblB;hblC;hblD)	1/1(cytK-2)	1/1(sph)	0/5()	0/3()	2/9(bpsE;bpsH)	4(Cry32Da1;Cyt2Aa1/Cyt2Aa2/Cyt2Aa4;Cyt2Ba5/Cyt2Ba6;Cyt2Bb1)	51[No clonal complex](7/7)	Group_IV(cereus_sensu_stricto)	B. cereus s.s. biovar Thuringiensis; B. Thuringiensis	bombysepticus	NA
GCF_002570065.1	GCF_002570065.1	Assembly	283	221	165	124	66	28	5938609	5907419	5750643	5440156	4500320	3132717	283	325351	5938609	34.95	56950	25948	25	65	7.01	g__Bacillus (UID901)	99.34	0	toyonensis(98.6106)	No subspecies	toyonensis(98.6106)	0/3()	0/4()	3/3(nheA;nheB;nheC)	4/4(hblA;hblB;hblC;hblD)	0/1()	1/1(sph)	0/5()	0/3()	2/9(bpsE;bpsH)	0()	231[ST-111 complex](7/7)	Group_V(toyonensis)	B. toyonensis	toyonensis	2014
GCF_002556505.1	GCF_002556505.1	Assembly	281	187	129	102	62	32	5642235	5599885	5468514	5262336	4593043	3511672	281	336806	5642235	35.38	77967	35477	21	50	10.85	o__Bacillales (UID828)	99.43	0.78	pseudomycoides(96.3101)	No subspecies	pseudomycoides(96.023)	0/3()	0/4()	0/3()	4/4(hblA;hblB;hblC;hblD)	0/1()	0/1()	0/5()	0/3()	1/9(bpsE)	0()	2138[No clonal complex](7/7)	Group_I(pseudomycoides)	B. pseudomycoides	pseudomycoides	2014
GCF_002569755.1	GCF_002569755.1	Assembly	280	198	136	104	60	35	5526211	5489937	5334201	5085202	4355699	3463293	280	336653	5526211	35.36	65375	30490	23	53	7.38	o__Bacillales (UID828)	99.43	0.78	pseudomycoides(96.2865)	No subspecies	pseudomycoides(96.1621)	0/3()	0/4()	0/3()	4/4(hblA;hblB;hblC;hblD)	0/1()	0/1()	0/5()	0/3()	1/9(bpsE)	0()	2138[No clonal complex](7/7)	Group_I(pseudomycoides)	B. pseudomycoides	pseudomycoides	2014
GCF_002530795.1	GCF_002530795.1	Assembly	279	248	176	139	74	29	5720597	5698807	5500549	5232754	4166099	2515439	279	211339	5720597	35.12	46124	22917	37	80	1.29	g__Bacillus (UID902)	98.92	0.76	mosaicus(94.3341)	No subspecies	cereus(99.2278)	0/3()	0/4()	3/3(nheA;nheB;nheC)	3/4(hblA;hblB;hblD)	1/1(cytK-2)	1/1(sph)	0/5()	0/3()	2/9(bpsE;bpsH)	0()	2044[No clonal complex](7/7)	Group_II(mosaicus/luti)	B. mosaicus	tropicus	2016
GCF_002562255.1	GCF_002562255.1	Assembly	279	221	157	135	76	27	5736573	5710862	5535004	5382708	4427172	2633980	279	261692	5736573	35.02	46237	28623	32	72	12.71	g__Bacillus (UID901)	99.34	0.53	mosaicus(93.2427)	No subspecies	UnknownGeneFlowUnit11*(99.2003)	0/3()	0/4()	3/3(nheA;nheB;nheC)	4/4(hblA;hblB;hblC;hblD)	0/1()	1/1(sph)	0/5()	0/3()	2/9(bpsE;bpsH)	0()	746[No clonal complex](6/7)	Group_II(mosaicus/luti)	B. mosaicus	wiedmannii	2014
GCF_009872875.1	GCF_009872875.1	Assembly	279	207	145	103	59	27	4953989	4923502	4748798	4442663	3704123	2580242	279	285860	4953989	35.42	53833	24602	26	60	0	g__Bacillus (UID902)	96.6	0.22	mosaicus(99.9933)	anthracis(99.9983)	anthracis(98.6608)	0/3()	0/4()	3/3(nheA;nheB;nheC)	0/4()	0/1()	1/1(sph)	0/5()	0/3()	1/9(bpsE)	0()	1[No clonal complex](7/7)	Group_III(mosaicus)	B. mosaicus subsp. anthracis; B. anthracis	anthracis	NA
GCF_002574645.1	GCF_002574645.1	Assembly	279	214	163	130	72	34	5961006	5932509	5800772	5575951	4635931	3260733	279	356187	5961006	34.79	55764	29010	29	66	6.96	g__Bacillus (UID901)	98.9	0.2	cereus s.s.(96.3946)	No subspecies	berliner(98.4257)	0/3()	0/4()	3/3(nheA;nheB;nheC)	4/4(hblA;hblB;hblC;hblD)	1/1(cytK-2)	1/1(sph)	0/5()	0/3()	1/9(bpsE)	0()	2018[ST-97 complex](7/7)	Group_IV(cereus_sensu_stricto)	B. cereus s.s.	thuringiensis	2014
GCF_002147185.1	GCF_002147185.1	Assembly	278	266	206	151	88	40	7045912	7038368	6846223	6454800	5413037	3671488	278	351999	7045912	34.82	53087	26718	38	84	0.11	g__Bacillus (UID902)	98.92	0.93	cereus s.s.(98.5904)	No subspecies	frankland(98.5904)	0/3()	0/4()	3/3(nheA;nheB;nheC)	4/4(hblA;hblB;hblC;hblD)	1/1(cytK-2)	1/1(sph)	0/5()	0/3()	1/9(bpsE)	17(Cry1Aa24;Cry1Ab-like;Cry1Ac12;Cry1Ca10;Cry1Ca11;Cry1Ca2;Cry1Ca6_1;Cry1Cb-like;Cry1Cb3;Cry1Da1/Cry1Da2;Cry1H-like;Cry1I-like;Cry1Ia10/Cry1Ia14/Cry1Ia19/Cry1Ia2/Cry1Ia34/Cry1Ia36/Cry1Ia39/Cry1Ia40;Cry2Ah4;Cry9Da2;Cry9Ea1/Cry9Ea2/Cry9Ea9;Vip3Aa53)	15[ST-8 complex](7/7)	Group_IV(cereus_sensu_stricto)	B. cereus s.s. biovar Thuringiensis; B. Thuringiensis	bombysepticus	NA
GCF_001566355.1	GCF_001566355.1	Assembly	278	210	138	101	56	29	5411255	5377333	5168316	4892019	4161549	3194119	278	340091	5411255	35.38	70158	27271	21	53	0	g__Bacillus (UID902)	98.92	0.18	mosaicus(94.406)	No subspecies	cereus(95.9804)	0/3()	0/4()	3/3(nheA;nheB;nheC)	0/4()	0/1()	1/1(sph)	0/5()	0/3()	1/9(bpsE)	0()	996[No clonal complex](7/7)	Group_III(mosaicus)	B. mosaicus	paranthracis	1980
GCF_002581835.1	GCF_002581835.1	Assembly	278	203	133	100	58	36	5751519	5716492	5536144	5299835	4686525	3933948	278	301347	5751519	35.41	84828	34177	20	46	9.74	o__Bacillales (UID828)	99.42	0.1	pseudomycoides(98.3789)	No subspecies	pseudomycoides(99.5345)	0/3()	0/4()	3/3(nheA;nheB;nheC)	3/4(hblA;hblB;hblD)	0/1()	0/1()	0/5()	0/3()	1/9(bpsE)	1(Cry22Ba1)	2141[No clonal complex](7/7)	Group_I(pseudomycoides)	B. pseudomycoides biovar Thuringiensis; B. Thuringiensis	pseudomycoides	2014
GCF_002200055.1	GCF_002200055.1	Assembly	277	256	177	135	73	34	6314530	6300351	6093290	5785536	4750073	3369901	277	222688	6314530	34.72	53327	25647	30	73	0.89	g__Bacillus (UID902)	98.92	0.31	cereus s.s.(98.6958)	No subspecies	frankland(98.6958)	0/3()	0/4()	3/3(nheA;nheB;nheC)	4/4(hblA;hblB;hblC;hblD)	1/1(cytK-2)	1/1(sph)	0/5()	0/3()	1/9(bpsE)	8(Cry1Ac13;Cry1Cb-like;Cry1H-like;Cry1I-like;Cry1Ia10/Cry1Ia14/Cry1Ia19/Cry1Ia2/Cry1Ia34/Cry1Ia36/Cry1Ia39/Cry1Ia40;Cry2Aa25;Cry2Ah4;Vip3Aa53)	8[ST-8 complex](7/7)	Group_IV(cereus_sensu_stricto)	B. cereus s.s. biovar Thuringiensis; B. Thuringiensis	bombysepticus	2016
GCF_002147565.1	GCF_002147565.1	Assembly	277	263	195	149	83	42	7214290	7206066	6987191	6665971	5550890	4005286	277	220427	7214290	34.8	57356	28940	35	79	0.04	g__Bacillus (UID902)	98.92	0.31	cereus s.s.(98.556)	No subspecies	frankland(98.556)	0/3()	0/4()	3/3(nheA;nheB;nheC)	4/4(hblA;hblB;hblC;hblD)	1/1(cytK-2)	1/1(sph)	0/5()	0/3()	1/9(bpsE)	20(Cry1-like;Cry1Aa8;Cry1Ab-like;Cry1Ac10/Cry1Ac7/Cry1Ac8/Cry1Ac9;Cry1Ac12;Cry1Ac13;Cry1Ca10;Cry1Ca11;Cry1Ca2;Cry1Ca6_1;Cry1Cb-like;Cry1Cb3;Cry1Da1/Cry1Da2;Cry1H-like;Cry1I-like;Cry1Ia10/Cry1Ia14/Cry1Ia19/Cry1Ia2/Cry1Ia34/Cry1Ia36/Cry1Ia39/Cry1Ia40;Cry2Ah4;Cry9Da2;Cry9Ea1/Cry9Ea2/Cry9Ea9;Vip3Aa53)	15[ST-8 complex](7/7)	Group_IV(cereus_sensu_stricto)	B. cereus s.s. biovar Thuringiensis; B. Thuringiensis	bombysepticus	NA
GCF_002911785.1	GCF_002911785.1	Assembly	276	151	90	69	45	29	6319882	6270589	6121483	5970889	5583469	4996791	276	461165	6319882	34.81	162971	73402	12	25	0	g__Bacillus (UID902)	98.92	0.65	cereus s.s.(96.965)	No subspecies	frankland(96.965)	0/3()	0/4()	3/3(nheA;nheB;nheC)	4/4(hblA;hblB;hblC;hblD)	1/1(cytK-2)	1/1(sph)	0/5()	0/3()	2/9(bpsE;bpsH)	6(Cry34Aa1/Cry34Aa2/Cry34Aa3/Cry34Aa4;Cry35Aa1/Cry35Aa4;Cry38Aa1;Cry8Ib2;Cry8Ma2/Cry8Ma3;Cry8Sa1)	1442[ST-142 complex](7/7)	Group_IV(cereus_sensu_stricto)	B. cereus s.s. biovar Thuringiensis; B. Thuringiensis	cereus	2013
GCF_002146945.1	GCF_002146945.1	Assembly	276	268	205	157	91	31	6401925	6396394	6199663	5849063	4769569	2588827	276	248612	6401925	35.16	42877	23558	45	93	0.05	g__Bacillus (UID902)	98.77	0.15	cereus s.s.(96.9699)	No subspecies	frankland(96.9699)	0/3()	0/4()	3/3(nheA;nheB;nheC)	4/4(hblA;hblB;hblC;hblD)	1/1(cytK-2)	1/1(sph)	0/5()	0/3()	2/9(bpsE;bpsH)	6(Cry1Ba2/Cry1Ba4;Cry1Ca11;Cry1Cb-like;Cry1Cb3;Cry1I-like;Cry1Ib3)	239[No clonal complex](7/7)	Group_IV(cereus_sensu_stricto)	B. cereus s.s. biovar Thuringiensis; B. Thuringiensis	cereus	1958
GCF_007678495.1	GCF_007678495.1	Assembly	276	29	20	19	17	14	5392588	5322201	5297842	5292616	5260102	5139113	276	1229118	5392588	35.23	678042	330458	3	6	25.2	g__Bacillus (UID902)	99.23	0	mosaicus(97.6516)	No subspecies	anthracis(97.7584)	0/3()	0/4()	3/3(nheA;nheB;nheC)	0/4()	0/1()	1/1(sph)	0/5()	0/3()	1/9(bpsE)	0()	365[ST-365 complex](7/7)	Group_III(mosaicus)	B. mosaicus	anthracis	2018
GCF_002557835.1	GCF_002557835.1	Assembly	275	192	115	82	47	33	5710664	5673365	5470709	5229309	4711377	4152592	275	473743	5710664	35.4	112466	49499	17	36	6.9	o__Bacillales (UID828)	99.42	0.06	pseudomycoides(98.4602)	No subspecies	pseudomycoides(99.9559)	0/3()	0/4()	3/3(nheA;nheB;nheC)	2/4(hblA;hblB)	0/1()	0/1()	0/5()	0/3()	1/9(bpsE)	0()	83[No clonal complex](7/7)	Group_I(pseudomycoides)	B. pseudomycoides	pseudomycoides	2014
GCF_002551555.1	GCF_002551555.1	Assembly	274	195	137	110	67	35	5664318	5629536	5472843	5254070	4554349	3400445	274	414190	5664318	35.34	59007	32549	25	57	14.23	o__Bacillales (UID828)	99.43	1.06	pseudomycoides(96.2145)	No subspecies	pseudomycoides(96.0461)	0/3()	0/4()	0/3()	4/4(hblA;hblB;hblC;hblD)	0/1()	0/1()	0/5()	0/3()	1/9(bpsE)	0()	2135[No clonal complex](7/7)	Group_I(pseudomycoides)	B. pseudomycoides	pseudomycoides	2014
GCF_015881105.1	GCF_015881105.1	Assembly	274	264	183	137	80	40	6715840	6709585	6453555	6118317	5234848	3762387	274	297806	6715840	35.24	54993	28983	33	73	0	g__Bacillus (UID902)	98.97	1	cereus s.s.(97.0317)	No subspecies	frankland(97.0317)	0/3()	0/4()	3/3(nheA;nheB;nheC)	4/4(hblA;hblB;hblC;hblD)	1/1(cytK-2)	1/1(sph)	0/5()	0/3()	2/9(bpsE;bpsH)	4(Cry14Ab1;Cry21Aa3;Cry21Ba1;Cry21Ca2)	785[ST-142 complex](7/7)	Group_IV(cereus_sensu_stricto)	B. cereus s.s. biovar Thuringiensis; B. Thuringiensis	cereus	2011
GCF_002199705.1	GCF_002199705.1	Assembly	274	246	188	143	70	24	5186743	5165721	5020955	4684626	3494664	1835075	274	132725	5186743	35.34	38045	20352	41	88	15.94	g__Bacillus (UID902)	99	0.96	mosaicus(95.2976)	cereus(98.8452)	cereus(97.8331)	0/3()	0/4()	3/3(nheA;nheB;nheC)	0/4()	0/1()	1/1(sph)	0/5()	0/3()	2/9(bpsE;bpsH)	0()	266[No clonal complex](7/7)	Group_III(mosaicus)	B. mosaicus subsp. cereus; B. cereus	paranthracis	2016
GCF_002553275.1	GCF_002553275.1	Assembly	274	184	127	82	53	34	5710933	5669890	5519211	5179818	4751031	4014918	274	391715	5710933	35.32	96199	45018	18	40	6.25	o__Bacillales (UID828)	99.42	0.1	pseudomycoides(98.432)	No subspecies	pseudomycoides(99.3312)	0/3()	0/4()	1/3(nheC)	3/4(hblA;hblB;hblD)	0/1()	0/1()	0/5()	0/3()	1/9(bpsE)	0()	2133[No clonal complex](7/7)	Group_I(pseudomycoides)	B. pseudomycoides	pseudomycoides	2014
GCF_002571615.1	GCF_002571615.1	Assembly	272	203	142	112	67	37	6485854	6455905	6295471	6064567	5378824	4293406	272	305951	6485854	34.78	86286	37890	21	51	8.46	g__Bacillus (UID901)	99.34	0.76	toyonensis(99.2206)	No subspecies	toyonensis(99.2206)	0/3()	0/4()	3/3(nheA;nheB;nheC)	4/4(hblA;hblB;hblC;hblD)	0/1()	1/1(sph)	2/5(capB;capC)	0/3()	1/9(bpsE)	0()	800[ST-111 complex](7/7)	Group_V(toyonensis)	B. toyonensis	toyonensis	2014
GCF_002147245.1	GCF_002147245.1	Assembly	272	260	193	132	65	37	6819280	6812171	6631587	6196588	5031730	4007637	272	224543	6819280	34.77	66433	24412	27	69	0.04	g__Bacillus (UID902)	98.92	0.31	cereus s.s.(98.6411)	No subspecies	frankland(98.6411)	0/3()	0/4()	3/3(nheA;nheB;nheC)	4/4(hblA;hblB;hblC;hblD)	1/1(cytK-2)	1/1(sph)	0/5()	0/3()	1/9(bpsE)	14(Cry1Aa11/Cry1Aa16/Cry1Aa17;Cry1Aa8;Cry1Ab-like;Cry1Ac12;Cry1Ac13;Cry1Ac24;Cry1Cb-like;Cry1Cb3;Cry1H-like;Cry1I-like;Cry1Ia10/Cry1Ia14/Cry1Ia19/Cry1Ia2/Cry1Ia34/Cry1Ia36/Cry1Ia39/Cry1Ia40;Cry2Aa25;Cry2Ah4;Vip3Aa53)	8[ST-8 complex](7/7)	Group_IV(cereus_sensu_stricto)	B. cereus s.s. biovar Thuringiensis; B. Thuringiensis	bombysepticus	NA
GCF_002579475.1	GCF_002579475.1	Assembly	272	189	119	82	43	32	5859346	5824577	5652872	5388633	4765474	4382403	272	593962	5859346	35.36	112387	48712	14	33	5.26	o__Bacillales (UID828)	99.42	0.17	pseudomycoides(98.3945)	No subspecies	pseudomycoides(99.234)	0/3()	0/4()	3/3(nheA;nheB;nheC)	3/4(hblA;hblB;hblD)	0/1()	0/1()	0/5()	0/3()	1/9(bpsE)	0()	2133[No clonal complex](6/7)	Group_I(pseudomycoides)	B. pseudomycoides	pseudomycoides	2014
GCF_016483665.1	GCF_016483665.1	Assembly	271	129	77	71	55	42	5693490	5649565	5521110	5475071	5216485	4760476	271	337351	5693490	35.25	118770	68945	18	34	0	g__Bacillus (UID901)	98.02	0.66	mycoides(92.8284)	No subspecies	UnknownGeneFlowUnit3(98.0254)	0/3()	0/4()	3/3(nheA;nheB;nheC)	4/4(hblA;hblB;hblC;hblD)	0/1()	1/1(sph)	0/5()	0/3()	1/9(bpsE)	0()	428[No clonal complex](7/7)	Group_VI(mycoides/paramycoides)	B. mycoides	cereusU	2019
GCF_002569595.1	GCF_002569595.1	Assembly	271	192	146	119	67	34	5991849	5953253	5838478	5643695	4754140	3614288	271	286601	5991849	34.98	72279	29476	24	58	9.31	g__Bacillus (UID901)	99.01	0	mosaicus(93.07700000000001)	No subspecies	wiedmannii(97.1477)	0/3()	0/4()	3/3(nheA;nheB;nheC)	4/4(hblA;hblB;hblC;hblD)	0/1()	1/1(sph)	0/5()	0/3()	1/9(bpsE)	0()	Unknown(unknown ST)	Group_II(mosaicus/luti)	B. mosaicus	wiedmannii	2014
GCF_002580755.1	GCF_002580755.1	Assembly	271	192	127	95	67	30	5551464	5517055	5361038	5115717	4685879	3336418	271	277867	5551464	35.41	70856	35304	21	50	8.74	o__Bacillales (UID828)	99.42	0	pseudomycoides(99.4789)	No subspecies	pseudomycoides(98.3759)	0/3()	0/4()	3/3(nheA;nheB;nheC)	4/4(hblA;hblB;hblC;hblD)	0/1()	0/1()	0/5()	0/3()	1/9(bpsE)	0()	Unknown(unknown ST)	Group_I(pseudomycoides)	B. pseudomycoides	pseudomycoides	2014
GCF_002576375.1	GCF_002576375.1	Assembly	270	213	153	123	66	38	6121081	6093466	5946685	5726184	4843603	3817275	270	296858	6121081	34.68	66056	31793	26	58	8.45	g__Bacillus (UID901)	99.34	0.08	cereus s.s.(96.4467)	No subspecies	berliner(98.4387)	0/3()	0/4()	3/3(nheA;nheB;nheC)	4/4(hblA;hblB;hblC;hblD)	1/1(cytK-2)	1/1(sph)	0/5()	0/3()	1/9(bpsE)	0()	206[No clonal complex](7/7)	Group_IV(cereus_sensu_stricto)	B. cereus s.s.	thuringiensis	2014
GCF_002558885.1	GCF_002558885.1	Assembly	269	206	152	106	57	32	5899708	5873685	5727137	5383545	4599747	3703298	269	326862	5899708	35.14	79369	30653	20	51	6.81	g__Bacillus (UID901)	98.68	1.33	mycoides(98.2231)	No subspecies	nitratireducens(98.037)	0/3()	0/4()	3/3(nheA;nheB;nheC)	4/4(hblA;hblB;hblC;hblD)	0/1()	1/1(sph)	0/5()	0/3()	2/9(bpsD;bpsE)	0()	769[No clonal complex](5/7)	Group_VIII(mycoides)	B. mycoides	nitratireducens	2014
GCF_001913455.1	GCF_001913455.1	Assembly	269	243	179	140	81	39	6139350	6120292	5946840	5653343	4721193	3204196	269	224656	6139350	34.77	52541	27222	37	77	0	g__Bacillus (UID902)	99.23	0.8	cereus s.s.(98.7593)	No subspecies	frankland(98.7593)	0/3()	0/4()	3/3(nheA;nheB;nheC)	3/4(hblA;hblC;hblD)	1/1(cytK-2)	1/1(sph)	0/5()	0/3()	2/9(bpsE;bpsH)	9(Cry1Ab-like;Cry1Ac12;Cry1Ac13;Cry1Ac4;Cry1Ah2;Cry1Cb-like;Cry1Cb3;Cry1H-like;Vip4Aa1)	13[ST-8 complex](7/7)	Group_IV(cereus_sensu_stricto)	B. cereus s.s. biovar Thuringiensis; B. Thuringiensis	bombysepticus	2015
GCF_002550925.1	GCF_002550925.1	Assembly	268	205	151	115	60	32	6011826	5983404	5852634	5596819	4750700	3736002	268	275687	6011826	34.93	82025	32100	21	52	9.83	g__Bacillus (UID901)	99.34	0.21	toyonensis(99.1709)	No subspecies	toyonensis(99.1709)	0/3()	0/4()	3/3(nheA;nheB;nheC)	4/4(hblA;hblB;hblC;hblD)	0/1()	1/1(sph)	0/5()	0/3()	2/9(bpsE;bpsH)	0()	Unknown(unknown ST)	Group_V(toyonensis)	B. toyonensis	toyonensis	2014
GCF_002582085.1	GCF_002582085.1	Assembly	267	173	115	82	42	34	5808837	5770660	5639967	5402448	4799774	4491653	267	430057	5808837	35.38	150741	55008	13	32	6.61	o__Bacillales (UID828)	99.42	0.17	pseudomycoides(98.3483)	No subspecies	pseudomycoides(99.1702)	0/3()	0/4()	3/3(nheA;nheB;nheC)	3/4(hblA;hblB;hblD)	0/1()	0/1()	0/5()	0/3()	1/9(bpsE)	0()	2132[No clonal complex](7/7)	Group_I(pseudomycoides)	B. pseudomycoides	pseudomycoides	2014
GCF_002550145.1	GCF_002550145.1	Assembly	267	169	102	73	47	34	5813926	5768009	5600200	5387209	5035646	4546021	267	474585	5813926	35.29	119435	58985	15	31	5.74	o__Bacillales (UID828)	99.42	0.06	pseudomycoides(98.4406)	No subspecies	pseudomycoides(99.9492)	0/3()	0/4()	3/3(nheA;nheB;nheC)	2/4(hblA;hblB)	0/1()	0/1()	0/5()	0/3()	1/9(bpsE)	0()	83[No clonal complex](7/7)	Group_I(pseudomycoides)	B. pseudomycoides	pseudomycoides	2014
GCF_002554825.1	GCF_002554825.1	Assembly	266	198	135	105	61	26	5322177	5288934	5136535	4924998	4241215	2995304	266	322028	5322177	35.45	61790	30763	20	53	8.06	o__Bacillales (UID828)	99.43	1.06	pseudomycoides(96.4036)	No subspecies	pseudomycoides(96.1134)	0/3()	0/4()	1/3(nheC)	3/4(hblA;hblB;hblC)	0/1()	0/1()	0/5()	0/3()	1/9(bpsE)	0()	1346[No clonal complex](7/7)	Group_I(pseudomycoides)	B. pseudomycoides	pseudomycoides	2014
GCF_001566375.1	GCF_001566375.1	Assembly	266	166	108	82	53	30	5620250	5575998	5446912	5252879	4769520	3963008	266	526437	5620250	35.45	115558	40434	14	36	0	g__Bacillus (UID902)	98.77	0.6	mosaicus(95.1619)	cereus(99.9406)	cereus(97.712)	0/3()	4/4(cesA;cesB;cesC;cesD)	3/3(nheA;nheB;nheC)	0/4()	0/1()	1/1(sph)	0/5()	0/3()	1/9(bpsE)	0()	26[No clonal complex](7/7)	Group_III(mosaicus)	B. mosaicus subsp. cereus biovar Emeticus; B. cereus biovar Emeticus; B. Emeticus	paranthracis	2014
GCF_015881165.1	GCF_015881165.1	Assembly	265	244	153	111	70	40	6595079	6580784	6333793	6025334	5355522	4158634	265	261296	6595079	35.23	68756	38212	27	58	2.3	g__Bacillus (UID901)	99.34	1.17	cereus s.s.(96.273)	No subspecies	berliner(98.6553)	0/3()	0/4()	3/3(nheA;nheB;nheC)	4/4(hblA;hblB;hblC;hblD)	1/1(cytK-2)	1/1(sph)	0/5()	0/3()	2/9(bpsE;bpsH)	6(Cry21Ca1;Cry5Aa1;Cry5Ab1;Cry5Ba1/Cry5Ba2;Cry5Ca1/Cry5Ca2;Cry65Aa1/Cry65Aa2)	1261[No clonal complex](7/7)	Group_IV(cereus_sensu_stricto)	B. cereus s.s. biovar Thuringiensis; B. Thuringiensis	thuringiensis	2011
GCF_002581425.1	GCF_002581425.1	Assembly	265	187	138	112	65	34	5603835	5572979	5462504	5269093	4518384	3342797	265	272991	5603835	35.37	60634	32681	25	55	12.74	o__Bacillales (UID828)	99.43	1.01	pseudomycoides(96.2994)	No subspecies	pseudomycoides(96.1373)	0/3()	0/4()	0/3()	4/4(hblA;hblB;hblC;hblD)	0/1()	0/1()	0/5()	0/3()	1/9(bpsE)	0()	2136[No clonal complex](6/7)	Group_I(pseudomycoides)	B. pseudomycoides	pseudomycoides	2014
GCF_002574575.1	GCF_002574575.1	Assembly	265	196	135	107	71	37	5861289	5830141	5670438	5467396	4906734	3675000	265	275402	5861289	34.86	71146	36544	24	55	15.27	g__Bacillus (UID901)	99.26	0.5	cereus s.s.(95.9048)	No subspecies	berliner(96.5204)	0/3()	0/4()	3/3(nheA;nheB;nheC)	4/4(hblA;hblB;hblC;hblD)	1/1(cytK-2)	1/1(sph)	0/5()	0/3()	1/9(bpsE)	0()	56[ST-23 complex](7/7)	Group_IV(cereus_sensu_stricto)	B. cereus s.s.	thuringiensisS	2014
GCF_002556975.1	GCF_002556975.1	Assembly	264	196	133	104	62	38	5603647	5575262	5417067	5200338	4541648	3649582	264	210446	5603647	35.36	70789	35354	24	51	6.48	o__Bacillales (UID828)	99.43	1.01	pseudomycoides(96.3529)	No subspecies	pseudomycoides(96.1306)	0/3()	0/4()	0/3()	4/4(hblA;hblB;hblC;hblD)	0/1()	0/1()	0/5()	0/3()	1/9(bpsE)	0()	2136[No clonal complex](7/7)	Group_I(pseudomycoides)	B. pseudomycoides	pseudomycoides	2014
GCF_002552995.1	GCF_002552995.1	Assembly	264	55	44	37	28	23	5906770	5843439	5818119	5766804	5616027	5411659	264	695984	5906770	34.78	324638	164668	7	14	24.67	g__Bacillus (UID902)	99.07	1	cereus s.s.(98.4212)	No subspecies	frankland(98.4212)	0/3()	0/4()	3/3(nheA;nheB;nheC)	4/4(hblA;hblB;hblC;hblD)	1/1(cytK-2)	1/1(sph)	0/5()	0/3()	3/9(bpsD;bpsE;bpsH)	0()	2042[ST-18 complex](7/7)	Group_IV(cereus_sensu_stricto)	B. cereus s.s.	bombysepticus	2014
GCF_002994815.1	GCF_002994815.1	Assembly	264	233	162	120	75	39	6383402	6362118	6174555	5879143	5114017	3740711	264	352409	6383402	34.73	67843	34850	30	64	0	g__Bacillus (UID902)	98.92	0.31	cereus s.s.(98.6957)	No subspecies	frankland(98.6957)	0/3()	0/4()	3/3(nheA;nheB;nheC)	4/4(hblA;hblB;hblC;hblD)	1/1(cytK-2)	1/1(sph)	0/5()	0/3()	1/9(bpsE)	22(Cry1-like;Cry1Aa24;Cry1Ab-like;Cry1Ab33;Cry1Ac34/Cry1Ac37;Cry1Ad2;Cry1Ca10;Cry1Ca11;Cry1Ca2;Cry1Ca6_1;Cry1Cb-like;Cry1Cb3;Cry1Da1/Cry1Da2;Cry1Fa1/Cry1Fa2;Cry1H-like;Cry1I-like;Cry1Ia7;Cry2Aa17/Cry2Ab4/Cry2Ab7;Cry2Ag1;Cry9Da2;Cry9Ea1/Cry9Ea2/Cry9Ea9;Vip3Ca2)	15[ST-8 complex](7/7)	Group_IV(cereus_sensu_stricto)	B. cereus s.s. biovar Thuringiensis; B. Thuringiensis	bombysepticus	1991
GCF_002550685.1	GCF_002550685.1	Assembly	264	190	128	98	63	34	5524615	5491243	5318132	5097222	4527155	3472485	264	594334	5524615	35.38	61929	34614	22	51	2.9	o__Bacillales (UID828)	99.42	0	pseudomycoides(99.4271)	No subspecies	pseudomycoides(98.4015)	0/3()	0/4()	3/3(nheA;nheB;nheC)	4/4(hblA;hblB;hblC;hblD)	0/1()	0/1()	0/5()	0/3()	1/9(bpsE)	0()	969[No clonal complex](7/7)	Group_I(pseudomycoides)	B. pseudomycoides	pseudomycoides	2014
GCF_015844985.1	GCF_015844985.1	Assembly	263	259	197	145	80	37	6170380	6166933	5981634	5589235	4463257	2905084	263	133364	6170380	35.25	47011	23028	41	87	2.33	g__Bacillus (UID902)	98.87	0.83	cereus s.s.(98.2921)	No subspecies	frankland(98.2921)	0/3()	0/4()	3/3(nheA;nheB;nheC)	0/4()	1/1(cytK-2)	1/1(sph)	0/5()	0/3()	2/9(bpsE;bpsH)	3(Cry21Aa3;Cry21Fa1;Cry21Ha1)	545[ST-18 complex](7/7)	Group_IV(cereus_sensu_stricto)	B. cereus s.s. biovar Thuringiensis; B. Thuringiensis	bombysepticus	2011
GCF_002550255.1	GCF_002550255.1	Assembly	263	188	126	98	56	33	5608268	5573416	5421587	5208506	4534772	3687473	263	414151	5608268	35.35	80843	35142	20	46	11.84	o__Bacillales (UID828)	99.43	0.72	pseudomycoides(96.2978)	No subspecies	pseudomycoides(96.2185)	0/3()	0/4()	0/3()	4/4(hblA;hblB;hblC;hblD)	0/1()	0/1()	0/5()	0/3()	1/9(bpsE)	0()	2131[No clonal complex](7/7)	Group_I(pseudomycoides)	B. pseudomycoides	pseudomycoides	2014
GCF_002589305.1	GCF_002589305.1	Assembly	263	206	156	120	71	33	6092499	6065706	5930551	5665958	4847768	3514129	263	357841	6092499	34.83	61398	28005	25	61	5.35	g__Bacillus (UID901)	99.34	0	toyonensis(99.3498)	No subspecies	toyonensis(99.3498)	0/3()	0/4()	3/3(nheA;nheB;nheC)	4/4(hblA;hblB;hblC;hblD)	0/1()	1/1(sph)	0/5()	0/3()	2/9(bpsE;bpsH)	0()	Unknown(unknown ST)	Group_V(toyonensis)	B. toyonensis	toyonensis	2014
GCF_002147165.1	GCF_002147165.1	Assembly	262	233	185	149	81	37	6693370	6682518	6544874	6283744	5135896	3578820	262	277081	6693370	34.92	55154	26181	33	77	1.3	g__Bacillus (UID902)	98.92	0.93	cereus s.s.(98.5562)	No subspecies	frankland(98.5562)	0/3()	0/4()	3/3(nheA;nheB;nheC)	4/4(hblA;hblB;hblC;hblD)	1/1(cytK-2)	1/1(sph)	0/5()	0/3()	1/9(bpsE)	18(Cry1Aa24;Cry1Aa8;Cry1Ab-like;Cry1Ab33;Cry1Af1;Cry1Ca10;Cry1Ca11;Cry1Ca2;Cry1Ca6_1;Cry1Cb-like;Cry1Cb3;Cry1Da1/Cry1Da2;Cry1H-like;Cry1I-like;Cry1Ia10/Cry1Ia14/Cry1Ia19/Cry1Ia2/Cry1Ia34/Cry1Ia36/Cry1Ia39/Cry1Ia40;Cry2Ah4;Vip3Aa53;Vip3Aa8)	15[ST-8 complex](7/7)	Group_IV(cereus_sensu_stricto)	B. cereus s.s. biovar Thuringiensis; B. Thuringiensis	bombysepticus	NA
GCF_002557285.1	GCF_002557285.1	Assembly	262	188	133	111	62	31	5534852	5503780	5365100	5194050	4440113	3315902	262	231497	5534852	35.36	61317	31130	22	53	16.62	o__Bacillales (UID828)	99.43	0.78	pseudomycoides(96.25)	No subspecies	pseudomycoides(96.1755)	0/3()	0/4()	0/3()	4/4(hblA;hblB;hblC;hblD)	0/1()	0/1()	0/5()	0/3()	1/9(bpsE)	0()	2138[No clonal complex](7/7)	Group_I(pseudomycoides)	B. pseudomycoides	pseudomycoides	2014
GCF_002555995.1	GCF_002555995.1	Assembly	262	202	141	107	59	31	5510516	5485744	5318818	5069141	4247197	3207433	262	437449	5510516	35.34	62953	28008	24	55	10.78	o__Bacillales (UID828)	99.43	0.78	pseudomycoides(96.3457)	No subspecies	pseudomycoides(96.1915)	0/3()	0/4()	0/3()	4/4(hblA;hblB;hblC;hblD)	0/1()	0/1()	0/5()	0/3()	1/9(bpsE)	0()	Unknown(unknown ST)	Group_I(pseudomycoides)	B. pseudomycoides	pseudomycoides	2014
GCF_001901925.1	GCF_001901925.1	Assembly	262	227	169	136	78	34	5542333	5518315	5366379	5113791	4132194	2550879	262	234157	5542333	35.17	45966	24879	39	79	0	g__Bacillus (UID902)	99.11	0.48	mosaicus(95.2623)	No subspecies	cereus(96.6724)	0/3()	0/4()	3/3(nheA;nheB;nheC)	4/4(hblA;hblB;hblC;hblD)	1/1(cytK-2)	1/1(sph)	0/5()	0/3()	1/9(bpsE)	0()	1533[No clonal complex](7/7)	Group_II(mosaicus/luti)*	B. mosaicus	tropicus	2015
GCF_002552245.1	GCF_002552245.1	Assembly	262	203	150	130	80	33	6265430	6236742	6097339	5951169	5154854	3526952	262	265431	6265430	34.7	66201	30680	27	64	4.01	g__Bacillus (UID901)	99.32	0.33	cereus s.s.(96.4293)	No subspecies	berliner(98.4209)	0/3()	0/4()	3/3(nheA;nheB;nheC)	4/4(hblA;hblB;hblC;hblD)	1/1(cytK-2)	1/1(sph)	0/5()	0/3()	1/9(bpsE)	0()	927[ST-97 complex](7/7)	Group_IV(cereus_sensu_stricto)	B. cereus s.s.	thuringiensis	2014
GCF_002589635.1	GCF_002589635.1	Assembly	262	189	126	101	69	37	5656096	5624671	5476212	5302469	4824005	3702236	262	265731	5656096	35.35	72548	37437	23	50	7.71	o__Bacillales (UID828)	99.42	0.06	pseudomycoides(98.3403)	No subspecies	pseudomycoides(99.0032)	0/3()	0/4()	3/3(nheA;nheB;nheC)	4/4(hblA;hblB;hblC;hblD)	0/1()	0/1()	0/5()	0/3()	1/9(bpsE)	0()	2140[No clonal complex](7/7)	Group_I(pseudomycoides)	B. pseudomycoides	pseudomycoides	2014
GCF_015845125.1	GCF_015845125.1	Assembly	261	257	199	147	80	36	6182425	6178990	6002122	5611983	4460607	2879681	261	133070	6182425	35.24	45172	22507	41	88	3.3	g__Bacillus (UID902)	98.87	0.52	cereus s.s.(98.2869)	No subspecies	frankland(98.2869)	0/3()	0/4()	3/3(nheA;nheB;nheC)	0/4()	1/1(cytK-2)	1/1(sph)	0/5()	0/3()	2/9(bpsE;bpsH)	5(Cry14Ab1;Cry21Aa3;Cry21Da1;Cry21Fa1;Cry21Ga1)	545[ST-18 complex](7/7)	Group_IV(cereus_sensu_stricto)	B. cereus s.s. biovar Thuringiensis; B. Thuringiensis	bombysepticus	2011
GCF_002580575.1	GCF_002580575.1	Assembly	261	200	157	124	69	32	5782529	5754498	5643471	5412280	4457151	3129014	261	258620	5782529	34.96	53911	26040	28	65	19.84	g__Bacillus (UID901)	99.34	0.38	toyonensis(99.302)	No subspecies	toyonensis(99.302)	0/3()	0/4()	3/3(nheA;nheB;nheC)	4/4(hblA;hblB;hblC;hblD)	0/1()	1/1(sph)	0/5()	0/3()	1/9(bpsE)	0()	223[ST-111 complex](7/7)	Group_V(toyonensis)	B. toyonensis	toyonensis	2014
GCF_002147555.1	GCF_002147555.1	Assembly	261	256	196	143	82	41	7039360	7036644	6871383	6494654	5491614	3957605	261	343334	7039360	34.8	56612	28563	33	75	2.12	g__Bacillus (UID902)	98.92	0.31	cereus s.s.(98.5816)	No subspecies	frankland(98.5816)	0/3()	0/4()	3/3(nheA;nheB;nheC)	4/4(hblA;hblB;hblC;hblD)	1/1(cytK-2)	1/1(sph)	0/5()	0/3()	1/9(bpsE)	16(Cry1Aa24;Cry1Ab-like;Cry1Ac12;Cry1Ca10;Cry1Ca11;Cry1Ca2;Cry1Ca6_1;Cry1Cb-like;Cry1Cb3;Cry1Da1/Cry1Da2;Cry1H-like;Cry1I-like;Cry1Ia10/Cry1Ia14/Cry1Ia19/Cry1Ia2/Cry1Ia34/Cry1Ia36/Cry1Ia39/Cry1Ia40;Cry2Ah4;Cry9Ea1/Cry9Ea2/Cry9Ea9;Vip3Aa53)	15[ST-8 complex](7/7)	Group_IV(cereus_sensu_stricto)	B. cereus s.s. biovar Thuringiensis; B. Thuringiensis	bombysepticus	NA
GCF_002893585.1	GCF_002893585.1	Assembly	261	174	111	87	54	37	6212571	6152980	6022961	5858311	5367673	4724486	261	435071	6212571	34.81	107660	55990	17	36	0	g__Bacillus (UID902)	98.92	0.18	cereus s.s.(97.2351)	No subspecies	frankland(97.2351)	0/3()	0/4()	3/3(nheA;nheB;nheC)	4/4(hblA;hblB;hblC;hblD)	1/1(cytK-2)	1/1(sph)	0/5()	0/3()	2/9(bpsE;bpsH)	4(Cry41Ab1;Cry8Ga2/Cry8Ga3;Vip1Ad1;Vip2Ag1)	1134[No clonal complex](7/7)	Group_IV(cereus_sensu_stricto)	B. cereus s.s. biovar Thuringiensis; B. Thuringiensis	cereus	2003
GCF_002014615.1	GCF_002014615.1	Assembly	261	164	111	86	46	28	5849665	5803705	5662216	5470782	4808968	4159354	261	667850	5849665	35.44	107889	44568	12	33	0	o__Bacillales (UID828)	99.42	0.06	pseudomycoides(98.3782)	No subspecies	pseudomycoides(99.9441)	0/3()	0/4()	3/3(nheA;nheB;nheC)	3/4(hblA;hblB;hblC)	0/1()	0/1()	0/5()	0/3()	1/9(bpsE)	0()	83[No clonal complex](7/7)	Group_I(pseudomycoides)	B. pseudomycoides	pseudomycoides	2006
GCF_002562715.1	GCF_002562715.1	Assembly	259	191	142	105	63	36	6069811	6039634	5922029	5655328	4924623	3967271	259	331748	6069811	34.7	78939	33617	21	51	6.31	g__Bacillus (UID902)	99.23	0.35	cereus s.s.(98.9071)	No subspecies	frankland(98.9071)	0/3()	0/4()	3/3(nheA;nheB;nheC)	4/4(hblA;hblB;hblC;hblD)	1/1(cytK-2)	1/1(sph)	0/5()	0/3()	2/9(bpsE;bpsH)	0()	2040[No clonal complex](7/7)	Group_IV(cereus_sensu_stricto)	B. cereus s.s.	bombysepticus	2014
GCF_002911925.1	GCF_002911925.1	Assembly	257	206	162	133	74	33	5869577	5847830	5740885	5537064	4532867	3111825	257	376806	5869577	35.01	54627	26857	30	69	0	g__Bacillus (UID902)	98.92	0.97	cereus s.s.(98.7758)	No subspecies	frankland(98.7758)	0/3()	0/4()	3/3(nheA;nheB;nheC)	4/4(hblA;hblB;hblC;hblD)	1/1(cytK-2)	1/1(sph)	0/5()	0/3()	1/9(bpsE)	22(Cry1Aa24;Cry1Ab-like;Cry1Ab33;Cry1Ab35;Cry1Bd1;Cry1Ca10;Cry1Ca11;Cry1Ca2;Cry1Cb-like;Cry1Cb1;Cry1Cb3;Cry1Fb1/Cry1Fb5;Cry1Ga1;Cry1Gb2;Cry1H-like;Cry1I-like;Cry1Ib3;Cry2Ad1;Cry2Ah4;Cry9Aa1;Vip1Ac1;Vip2Ae3)	25[ST-8 complex](7/7)	Group_IV(cereus_sensu_stricto)	B. cereus s.s. biovar Thuringiensis; B. Thuringiensis	bombysepticus	2013
GCF_002147605.1	GCF_002147605.1	Assembly	257	247	186	137	81	42	6896209	6889339	6706439	6354932	5427871	3978775	257	275593	6896209	34.77	58741	29361	33	72	0.15	g__Bacillus (UID902)	98.92	0.31	cereus s.s.(98.65100000000001)	No subspecies	frankland(98.65100000000001)	0/3()	0/4()	3/3(nheA;nheB;nheC)	4/4(hblA;hblB;hblC;hblD)	1/1(cytK-2)	1/1(sph)	0/5()	0/3()	1/9(bpsE)	15(Cry1-like;Cry1Aa24;Cry1Ca10;Cry1Ca11;Cry1Ca2;Cry1Ca6_1;Cry1Cb-like;Cry1Cb3;Cry1Da1/Cry1Da2;Cry1H-like;Cry1I-like;Cry2Ah4;Cry9Aalike;Cry9Ea1/Cry9Ea2/Cry9Ea9;Vip3Aa53)	15[ST-8 complex](7/7)	Group_IV(cereus_sensu_stricto)	B. cereus s.s. biovar Thuringiensis; B. Thuringiensis	bombysepticus	NA
GCF_002555145.1	GCF_002555145.1	Assembly	257	173	112	77	43	32	5663439	5626606	5475593	5214516	4713509	4271519	257	525267	5663439	35.34	121069	53537	14	32	5.56	o__Bacillales (UID828)	99.42	0.1	pseudomycoides(98.4335)	No subspecies	pseudomycoides(99.3508)	0/3()	0/4()	1/3(nheC)	3/4(hblA;hblB;hblD)	0/1()	0/1()	0/5()	0/3()	1/9(bpsE)	0()	2133[No clonal complex](7/7)	Group_I(pseudomycoides)	B. pseudomycoides	pseudomycoides	2014
GCF_002911945.1	GCF_002911945.1	Assembly	256	197	155	128	81	45	6594082	6565164	6464329	6265569	5531561	4283819	256	271951	6594082	34.69	61818	34793	27	62	0.36	g__Bacillus (UID902)	99.23	1.23	mosaicus(98.6372)	No subspecies	anthracis(98.8311)	0/3()	0/4()	3/3(nheA;nheB;nheC)	4/4(hblA;hblB;hblC;hblD)	1/1(cytK-2)	1/1(sph)	2/5(capB;capC)	0/3()	1/9(bpsE)	3(Cry1Cb-like;Cry7Ab4;Vip4Aa1)	107[No clonal complex](7/7)	Group_III(mosaicus)	B. mosaicus biovar Thuringiensis; B. Thuringiensis	anthracis	2013
GCF_002571985.1	GCF_002571985.1	Assembly	256	189	130	99	64	35	5647584	5616612	5464884	5223340	4649218	3584004	256	232055	5647584	35.35	73184	35911	23	51	7.65	o__Bacillales (UID828)	99.43	1.06	pseudomycoides(96.3445)	No subspecies	pseudomycoides(96.05)	0/3()	0/4()	0/3()	4/4(hblA;hblB;hblC;hblD)	0/1()	0/1()	0/5()	0/3()	1/9(bpsE)	0()	2138[No clonal complex](6/7)	Group_I(pseudomycoides)	B. pseudomycoides	pseudomycoides	2014
GCF_002556345.1	GCF_002556345.1	Assembly	256	176	121	91	58	27	5484218	5451731	5322537	5105148	4610322	3507809	256	315758	5484218	35.36	103582	36686	17	42	14.62	o__Bacillales (UID828)	99.43	1.01	pseudomycoides(96.3541)	No subspecies	pseudomycoides(96.0339)	0/3()	0/4()	0/3()	4/4(hblA;hblB;hblC;hblD)	0/1()	0/1()	0/5()	0/3()	1/9(bpsE)	0()	2136[No clonal complex](5/7)	Group_I(pseudomycoides)	B. pseudomycoides	pseudomycoides	2014
GCF_000712615.1	GCF_000712615.1	Assembly	256	144	98	69	44	30	5599858	5541039	5438387	5232598	4856731	4333427	256	821271	5599858	35.72	117614	58425	12	28	0	o__Bacillales (UID828)	99.43	0.57	gaemokensis(99.985)	No subspecies	gaemokensis*(99.985)	0/3()	0/4()	3/3(nheA;nheB;nheC)	4/4(hblA;hblB;hblC;hblD)	0/1()	1/1(sph)	0/5()	0/3()	1/9(bpsE)	1(Cry22Ba1)	768[No clonal complex](7/7)	Group_gaemokensis	B. gaemokensis biovar Thuringiensis; B. Thuringiensis	gaemokensis	2011
GCF_002552375.1	GCF_002552375.1	Assembly	255	194	137	106	62	36	5569570	5543446	5403335	5172336	4457542	3485081	255	387836	5569570	35.37	61546	35335	24	53	14.78	o__Bacillales (UID828)	99.43	1.01	pseudomycoides(96.3402)	No subspecies	pseudomycoides(96.1385)	0/3()	0/4()	0/3()	4/4(hblA;hblB;hblC;hblD)	0/1()	0/1()	0/5()	0/3()	1/9(bpsE)	0()	2136[No clonal complex](7/7)	Group_I(pseudomycoides)	B. pseudomycoides	pseudomycoides	2014
GCF_002807445.1	GCF_002807445.1	Assembly	255	56	40	36	27	21	5713243	5635828	5595228	5566128	5424685	5222135	255	592997	5713243	35.04	316336	149286	6	13	0.18	g__Bacillus (UID902)	99.23	0.98	cereus s.s.(97.1156)	No subspecies	frankland(97.1156)	0/3()	0/4()	3/3(nheA;nheB;nheC)	4/4(hblA;hblB;hblC;hblD)	1/1(cytK-2)	1/1(sph)	0/5()	0/3()	2/9(bpsE;bpsH)	0()	1969[ST-142 complex](7/7)	Group_IV(cereus_sensu_stricto)	B. cereus s.s.	cereus	NA
GCF_002555975.1	GCF_002555975.1	Assembly	255	207	155	122	69	28	5867337	5846185	5702607	5460611	4642320	3154062	255	390181	5867337	34.98	57941	29925	24	61	13.69	g__Bacillus (UID901)	99.34	0.47	toyonensis(99.3319)	No subspecies	toyonensis(99.3319)	0/3()	0/4()	3/3(nheA;nheB;nheC)	4/4(hblA;hblB;hblC;hblD)	0/1()	1/1(sph)	0/5()	0/3()	2/9(bpsE;bpsH)	0()	1491[ST-111 complex](7/7)	Group_V(toyonensis)	B. toyonensis	toyonensis	2014
GCF_001913475.1	GCF_001913475.1	Assembly	255	232	175	121	72	36	5632865	5615871	5459096	5064377	4277678	2925491	255	227424	5632865	34.87	52489	26948	34	70	18.92	g__Bacillus (UID902)	99.13	0.41	cereus s.s.(98.2816)	No subspecies	frankland(98.2816)	0/3()	0/4()	3/3(nheA;nheB;nheC)	4/4(hblA;hblB;hblC;hblD)	1/1(cytK-2)	1/1(sph)	0/5()	0/3()	1/9(bpsE)	0()	1951[No clonal complex](7/7)	Group_IV(cereus_sensu_stricto)	B. cereus s.s.	bombysepticus	2015
GCF_002563145.1	GCF_002563145.1	Assembly	255	156	118	101	63	38	6178940	6136641	6042196	5916311	5271038	4365521	255	320452	6178940	34.65	89607	43556	19	44	13.4	g__Bacillus (UID901)	99.34	0	cereus s.s.(96.4123)	No subspecies	berliner(98.4256)	0/3()	0/4()	3/3(nheA;nheB;nheC)	4/4(hblA;hblB;hblC;hblD)	1/1(cytK-2)	1/1(sph)	0/5()	0/3()	1/9(bpsE)	0()	206[No clonal complex](7/7)	Group_IV(cereus_sensu_stricto)	B. cereus s.s.	thuringiensis	2014
GCF_002574125.1	GCF_002574125.1	Assembly	253	198	151	120	76	41	6076801	6049347	5928292	5696210	4964687	3775212	253	348218	6076801	34.65	63701	29169	29	61	7.06	g__Bacillus (UID901)	99.34	0.07	cereus s.s.(96.292)	No subspecies	berliner(98.6331)	0/3()	0/4()	3/3(nheA;nheB;nheC)	4/4(hblA;hblB;hblC;hblD)	1/1(cytK-2)	1/1(sph)	0/5()	0/3()	2/9(bpsE;bpsH)	0()	1587[No clonal complex](7/7)	Group_IV(cereus_sensu_stricto)	B. cereus s.s.	thuringiensis	2014
GCF_002569205.1	GCF_002569205.1	Assembly	253	163	106	77	54	37	5672220	5635541	5488449	5262500	4917025	4286583	253	277871	5672220	35.34	100701	51069	18	37	3.24	o__Bacillales (UID828)	99.42	0	pseudomycoides(99.4411)	No subspecies	pseudomycoides(98.3357)	0/3()	0/4()	3/3(nheA;nheB;nheC)	4/4(hblA;hblB;hblC;hblD)	0/1()	0/1()	0/5()	0/3()	1/9(bpsE)	0()	Unknown(unknown ST)	Group_I(pseudomycoides)	B. pseudomycoides	pseudomycoides	2014
GCF_002014665.1	GCF_002014665.1	Assembly	252	195	142	97	55	34	5370551	5344812	5199887	4875294	4192021	3428663	252	273311	5370551	35.15	73866	29402	22	49	0	g__Bacillus (UID902)	98.19	0.57	cereus s.s.(97.1335)	No subspecies	frankland(97.1335)	0/3()	0/4()	3/3(nheA;nheB;nheC)	4/4(hblA;hblB;hblC;hblD)	1/1(cytK-2)	1/1(sph)	0/5()	0/3()	1/9(bpsE)	0()	4[ST-142 complex](7/7)	Group_IV(cereus_sensu_stricto)	B. cereus s.s.	cereus	2015
GCF_009872715.1	GCF_009872715.1	Assembly	252	179	132	99	52	29	4889705	4854751	4737064	4494220	3713065	2894410	252	252289	4889705	35.44	56907	25894	21	51	0	g__Bacillus (UID902)	96.76	0.52	mosaicus(99.9936)	anthracis(99.9974)	anthracis(98.6199)	0/3()	0/4()	3/3(nheA;nheB;nheC)	0/4()	0/1()	1/1(sph)	0/5()	0/3()	1/9(bpsE)	0()	1[No clonal complex](7/7)	Group_III(mosaicus)	B. mosaicus subsp. anthracis; B. anthracis	anthracis	NA
GCF_002567125.1	GCF_002567125.1	Assembly	252	167	107	82	46	29	6048333	6013379	5858130	5679318	5095349	4423345	252	672526	6048333	35.06	141156	45872	12	32	4.17	g__Bacillus (UID901)	98.02	0.18	mycoides(99.1813)	No subspecies	nitratireducens(98.3607)	0/3()	0/4()	3/3(nheA;nheB;nheC)	4/4(hblA;hblB;hblC;hblD)	0/1()	1/1(sph)	0/5()	0/3()	1/9(bpsE)	1(Cry78Aa1)	2054[No clonal complex](7/7)	Group_VIII(mycoides)	B. mycoides biovar Thuringiensis; B. Thuringiensis	nitratireducens	2014
GCF_000969665.1	GCF_000969665.1	Assembly	250	250	132	103	57	36	5870350	5870350	5598295	5386742	4601563	3851830	250	185224	5870350	34.87	93529	32467	22	50	0	g__Bacillus (UID902)	95.22	0	cereus s.s.(98.6793)	No subspecies	frankland(98.6793)	0/3()	0/4()	3/3(nheA;nheB;nheC)	4/4(hblA;hblB;hblC;hblD)	1/1(cytK-2)	1/1(sph)	0/5()	0/3()	1/9(bpsE)	10(Cry1Ab-like;Cry1Ac1/Cry1Ac10/Cry1Ac7/Cry1Ac8/Cry1Ac9;Cry1Ac12;Cry1Ac13;Cry1Ah2;Cry1Cb-like;Cry1Cb3;Cry1H-like;Cry2Ah4;Vip3Aa53)	8[ST-8 complex](7/7)	Group_IV(cereus_sensu_stricto)	B. cereus s.s. biovar Thuringiensis; B. Thuringiensis	bombysepticus	2010
GCF_002567815.1	GCF_002567815.1	Assembly	247	92	74	67	49	36	5838039	5780616	5736193	5686120	5374424	4873831	247	370668	5838039	34.8	133224	72542	13	28	3.79	g__Bacillus (UID902)	98.92	0.31	cereus s.s.(98.7548)	No subspecies	frankland(98.7548)	0/3()	0/4()	3/3(nheA;nheB;nheC)	4/4(hblA;hblB;hblC;hblD)	1/1(cytK-2)	1/1(sph)	0/5()	0/3()	2/9(bpsE;bpsH)	0()	Unknown(unknown ST)	Group_IV(cereus_sensu_stricto)	B. cereus s.s.	bombysepticus	2014
GCF_002580615.1	GCF_002580615.1	Assembly	247	178	113	74	41	32	5720478	5690973	5520180	5243203	4763322	4439037	247	649867	5720478	35.39	123198	56452	13	30	6.68	o__Bacillales (UID828)	99.42	0.1	pseudomycoides(98.3666)	No subspecies	pseudomycoides(99.2782)	0/3()	0/4()	3/3(nheA;nheB;nheC)	2/4(hblA;hblD)	0/1()	0/1()	0/5()	0/3()	1/9(bpsE)	0()	Unknown(unknown ST)	Group_I(pseudomycoides)	B. pseudomycoides	pseudomycoides	2014
GCF_002589745.1	GCF_002589745.1	Assembly	247	194	146	126	74	38	6426240	6401237	6271310	6127310	5219997	3969361	247	398777	6426240	34.63	68931	31327	26	61	7.45	g__Bacillus (UID901)	99.34	0	cereus s.s.(95.9189)	No subspecies	berliner(97.0729)	0/3()	0/4()	3/3(nheA;nheB;nheC)	3/4(hblA;hblC;hblD)	1/1(cytK-2)	1/1(sph)	0/5()	0/3()	1/9(bpsE)	1(Cry68Aa1)	783[No clonal complex](7/7)	Group_IV(cereus_sensu_stricto)	B. cereus s.s. biovar Thuringiensis; B. Thuringiensis	thuringiensis	2014
GCF_002572075.1	GCF_002572075.1	Assembly	247	182	126	92	59	35	5706323	5678288	5538559	5287735	4795801	3890104	247	272037	5706323	35.34	81284	41658	20	44	7.06	o__Bacillales (UID828)	99.42	0	pseudomycoides(98.4211)	No subspecies	pseudomycoides(99.0083)	0/3()	0/4()	3/3(nheA;nheB;nheC)	4/4(hblA;hblB;hblC;hblD)	0/1()	0/1()	0/5()	0/3()	1/9(bpsE)	0()	2140[No clonal complex](7/7)	Group_I(pseudomycoides)	B. pseudomycoides	pseudomycoides	2014
GCF_002558795.1	GCF_002558795.1	Assembly	246	51	45	39	30	25	5664943	5603817	5588885	5543052	5396107	5182754	246	815601	5664943	34.91	293257	115698	5	14	5.37	g__Bacillus (UID901)	99.23	0.29	cereus s.s.(96.4725)	No subspecies	berliner(98.5997)	0/3()	0/4()	3/3(nheA;nheB;nheC)	4/4(hblA;hblB;hblC;hblD)	1/1(cytK-2)	1/1(sph)	0/5()	0/3()	1/9(bpsE)	0()	229[ST-97 complex](7/7)	Group_IV(cereus_sensu_stricto)	B. cereus s.s.	thuringiensis	2014
GCF_002561885.1	GCF_002561885.1	Assembly	244	210	154	127	71	37	5822599	5807450	5667648	5467983	4525071	3349837	244	226335	5822599	34.85	59858	26223	29	65	10.25	g__Bacillus (UID902)	99.23	0.77	cereus s.s.(99.4174)	No subspecies	frankland(99.4174)	0/3()	0/4()	3/3(nheA;nheB;nheC)	4/4(hblA;hblB;hblC;hblD)	1/1(cytK-2)	1/1(sph)	0/5()	0/3()	1/9(bpsE)	0()	1954[No clonal complex](7/7)	Group_IV(cereus_sensu_stricto)	B. cereus s.s.	bombysepticus	2014
GCF_002147725.1	GCF_002147725.1	Assembly	244	238	178	136	81	40	6852066	6847933	6678511	6370139	5460070	3953470	244	343339	6852066	34.76	57014	30986	31	70	0	g__Bacillus (UID902)	98.92	0.31	cereus s.s.(98.5807)	No subspecies	frankland(98.5807)	0/3()	0/4()	3/3(nheA;nheB;nheC)	4/4(hblA;hblB;hblC;hblD)	1/1(cytK-2)	1/1(sph)	0/5()	0/3()	1/9(bpsE)	17(Cry1Aa24;Cry1Ab-like;Cry1Ac12;Cry1Ca10;Cry1Ca11;Cry1Ca2;Cry1Ca6_1;Cry1Cb-like;Cry1Cb3;Cry1Da1/Cry1Da2;Cry1H-like;Cry1I-like;Cry1Ia10/Cry1Ia14/Cry1Ia19/Cry1Ia2/Cry1Ia34/Cry1Ia36/Cry1Ia39/Cry1Ia40;Cry2Ah4;Cry9Da2;Cry9Ea1/Cry9Ea2/Cry9Ea9;Vip3Aa53)	15[ST-8 complex](7/7)	Group_IV(cereus_sensu_stricto)	B. cereus s.s. biovar Thuringiensis; B. Thuringiensis	bombysepticus	NA
GCF_002555415.1	GCF_002555415.1	Assembly	244	112	85	70	46	27	5695468	5651730	5593763	5486620	5082551	4422744	244	446641	5695468	35.32	147433	58913	11	25	8.22	o__Bacillales (UID828)	99.42	0.29	pseudomycoides(98.3957)	No subspecies	pseudomycoides(98.7187)	0/3()	0/4()	3/3(nheA;nheB;nheC)	3/4(hblA;hblC;hblD)	0/1()	0/1()	0/5()	0/3()	1/9(bpsE)	0()	2128[No clonal complex](7/7)	Group_I(pseudomycoides)	B. pseudomycoides	pseudomycoides	2014
GCF_002562645.1	GCF_002562645.1	Assembly	243	194	135	98	51	32	5895777	5874548	5719133	5446606	4705305	3956074	243	497505	5895777	35.1	93250	39253	18	43	5.43	g__Bacillus (UID901)	98.18	0.67	mycoides(99.1887)	No subspecies	nitratireducens(98.3533)	0/3()	0/4()	3/3(nheA;nheB;nheC)	4/4(hblA;hblB;hblC;hblD)	0/1()	1/1(sph)	0/5()	0/3()	2/9(bpsD;bpsE)	0()	934[No clonal complex](6/7)	Group_VIII(mycoides)	B. mycoides	nitratireducens	2014
GCF_002021545.1	GCF_002021545.1	Assembly	243	228	172	137	73	38	6443875	6432844	6275743	6033686	4939309	3707579	243	222656	6443875	34.69	60099	26922	30	69	16.45	g__Bacillus (UID902)	98.92	0.62	cereus s.s.(98.6189)	No subspecies	frankland(98.6189)	0/3()	0/4()	3/3(nheA;nheB;nheC)	4/4(hblA;hblB;hblC;hblD)	1/1(cytK-2)	1/1(sph)	0/5()	0/3()	1/9(bpsE)	13(Cry1Ab11;Cry1Ab12/Cry1Ab13/Cry1Ab15/Cry1Ab29/Cry1Ab3/Cry1Ab4/Cry1Ab9;Cry1Ab33;Cry1Ac6;Cry1Af1;Cry1Cb-like;Cry1Cb3;Cry1H-like;Cry1I-like;Cry1Ia10/Cry1Ia14/Cry1Ia19/Cry1Ia2/Cry1Ia34/Cry1Ia36/Cry1Ia39/Cry1Ia40;Cry2Aa25;Cry2Ah4;Vip3Aa53)	8[ST-8 complex](7/7)	Group_IV(cereus_sensu_stricto)	B. cereus s.s. biovar Thuringiensis; B. Thuringiensis	bombysepticus	2015
GCF_008829775.1	GCF_008829775.1	Assembly	243	243	131	103	57	34	6036694	6036694	5784220	5585977	4790979	3958361	243	227081	6036694	34.84	99509	31524	20	48	1.36	g__Bacillus (UID902)	98.92	0.31	cereus s.s.(98.792)	No subspecies	frankland(98.792)	0/3()	0/4()	3/3(nheA;nheB;nheC)	4/4(hblA;hblB;hblC;hblD)	1/1(cytK-2)	1/1(sph)	0/5()	0/3()	1/9(bpsE)	9(Cry1Aa6;Cry1Ab33;Cry1Cb-like;Cry1H-like;Cry1I-like;Cry1Ia10/Cry1Ia14/Cry1Ia19/Cry1Ia2/Cry1Ia34/Cry1Ia36/Cry1Ia39/Cry1Ia40;Cry2Ah4;Vip3Aa53;Vip3Aa62)	8[ST-8 complex](7/7)	Group_IV(cereus_sensu_stricto)	B. cereus s.s. biovar Thuringiensis; B. Thuringiensis	bombysepticus	2015
GCF_002582595.1	GCF_002582595.1	Assembly	242	173	118	87	55	31	5998024	5966225	5834632	5601001	5073025	4211836	242	465912	5998024	35.13	92878	40527	14	38	10.67	g__Bacillus (UID901)	98.95	1.91	mycoides(94.6557)	No subspecies	proteolyticus*(98.9571)	0/3()	0/4()	3/3(nheA;nheB;nheC)	4/4(hblA;hblB;hblC;hblD)	0/1()	1/1(sph)	0/5()	0/3()	1/9(bpsE)	0()	Unknown(unknown ST)	Group_VIII(mycoides)	B. mycoides	proteolyticus	2014
GCF_002550895.1	GCF_002550895.1	Assembly	242	189	127	101	53	30	6156778	6133621	5975497	5782754	5016139	4231359	242	389973	6156778	35.11	111152	35658	15	40	7.36	g__Bacillus (UID901)	98.02	0.72	mycoides(99.1761)	No subspecies	nitratireducens(98.3039)	0/3()	0/4()	3/3(nheA;nheB;nheC)	4/4(hblA;hblB;hblC;hblD)	0/1()	1/1(sph)	0/5()	0/3()	1/9(bpsE)	1(Cry78Aa1)	2054[No clonal complex](7/7)	Group_VIII(mycoides)	B. mycoides biovar Thuringiensis; B. Thuringiensis	nitratireducens	2014
GCF_003444735.1	GCF_003444735.1	Assembly	242	181	131	102	70	41	5962817	5932875	5816586	5593454	5014440	3958854	242	346328	5962817	34.7	68195	39245	25	53	9.84	g__Bacillus (UID902)	99.23	0.4	cereus s.s.(98.8526)	No subspecies	frankland(98.8526)	0/3()	0/4()	3/3(nheA;nheB;nheC)	4/4(hblA;hblB;hblC;hblD)	1/1(cytK-2)	1/1(sph)	0/5()	0/3()	2/9(bpsE;bpsH)	5(Cry22Aa3;Cry22Ba1;Cry64Ba1;Cry64Ca1;Vip4Aa1)	2372[No clonal complex](7/7)	Group_IV(cereus_sensu_stricto)	B. cereus s.s. biovar Thuringiensis; B. Thuringiensis	bombysepticus	2009
GCF_002147895.1	GCF_002147895.1	Assembly	242	229	161	121	74	43	6414879	6406887	6208198	5917879	5093001	3970715	242	235609	6414879	35.14	64570	30518	30	64	0.03	g__Bacillus (UID901)	98.68	0.38	cereus s.s.(95.8657)	No subspecies	berliner(97.094)	0/3()	0/4()	3/3(nheA;nheB;nheC)	0/4()	0/1()	1/1(sph)	0/5()	0/3()	2/9(bpsE;bpsH)	2(Cry19Ba1;Cry20Ba2)	1463[No clonal complex](7/7)	Group_IV(cereus_sensu_stricto)	B. cereus s.s. biovar Thuringiensis; B. Thuringiensis	thuringiensis	NA
GCF_002550445.1	GCF_002550445.1	Assembly	242	174	127	97	57	33	5742877	5714143	5590912	5371077	4763128	3834457	242	251906	5742877	35.41	98573	37658	19	44	4.82	o__Bacillales (UID828)	99.42	0	pseudomycoides(99.1394)	No subspecies	pseudomycoides(98.2234)	0/3()	0/4()	3/3(nheA;nheB;nheC)	3/4(hblA;hblC;hblD)	0/1()	0/1()	0/5()	0/3()	1/9(bpsE)	0()	969[No clonal complex](7/7)	Group_I(pseudomycoides)	B. pseudomycoides	pseudomycoides	2014
GCF_002569985.1	GCF_002569985.1	Assembly	240	182	119	85	56	35	5488723	5464555	5288055	5031810	4582251	3803246	240	424106	5488723	35.41	81662	39833	19	42	10.91	o__Bacillales (UID828)	99.43	0.14	pseudomycoides(96.3632)	No subspecies	pseudomycoides(96.2193)	0/3()	0/4()	0/3()	4/4(hblA;hblB;hblC;hblD)	0/1()	0/1()	0/5()	0/3()	1/9(bpsE)	0()	2130[No clonal complex](7/7)	Group_I(pseudomycoides)	B. pseudomycoides	pseudomycoides	2014
GCF_003063985.1	GCF_003063985.1	Assembly	239	87	18	15	13	12	5673784	5572143	5452507	5430461	5399759	5351075	239	1769613	5673784	34.95	1198119	267228	2	5	0	g__Bacillus (UID902)	99.23	2.03	mosaicus(99.9708)	anthracis(99.9695)	anthracis(98.5184)	3/3(cya;lef;pagA)	0/4()	3/3(nheA;nheB;nheC)	0/4()	0/1()	1/1(sph)	5/5(capA;capB;capC;capD;capE)	3/3(hasA;hasB;hasC)	1/9(bpsE)	0()	2[No clonal complex](7/7)	Group_III(mosaicus)	B. mosaicus subsp. anthracis biovar Anthracis; B. anthracis biovar Anthracis; B. Anthracis	anthracis	2007
GCF_002555005.1	GCF_002555005.1	Assembly	239	168	106	82	56	29	5204562	5173845	5013402	4844845	4432239	3452914	239	559780	5204562	35.46	77716	36337	17	40	8.49	o__Bacillales (UID828)	99.43	0.72	pseudomycoides(96.2312)	No subspecies	pseudomycoides(96.1536)	0/3()	0/4()	1/3(nheC)	2/4(hblA;hblB)	0/1()	0/1()	0/5()	0/3()	1/9(bpsE)	0()	1346[No clonal complex](7/7)	Group_I(pseudomycoides)	B. pseudomycoides	pseudomycoides	2014
GCF_002577805.1	GCF_002577805.1	Assembly	239	98	77	66	54	36	5875416	5827541	5777649	5698657	5477756	4831023	239	457857	5875416	34.83	137347	69454	13	29	6.77	g__Bacillus (UID901)	99.34	0.07	cereus s.s.(96.4458)	No subspecies	berliner(98.4635)	0/3()	0/4()	3/3(nheA;nheB;nheC)	4/4(hblA;hblB;hblC;hblD)	1/1(cytK-2)	1/1(sph)	0/5()	0/3()	2/9(bpsE;bpsH)	0()	1578[ST-97 complex](7/7)	Group_IV(cereus_sensu_stricto)	B. cereus s.s.	thuringiensis	2014
GCF_000935235.1	GCF_000935235.1	Assembly	238	205	152	127	68	29	5594243	5570869	5437613	5251257	4155463	2783563	238	468557	5594243	34.86	49800	24503	30	70	0	g__Bacillus (UID902)	98.84	2.7	cereus s.s.(97.4918)	No subspecies	frankland(97.4918)	0/3()	0/4()	3/3(nheA;nheB;nheC)	4/4(hblA;hblB;hblC;hblD)	1/1(cytK-2)	1/1(sph)	0/5()	0/3()	2/9(bpsE;bpsH)	0()	2080[No clonal complex](7/7)	Group_IV(cereus_sensu_stricto)	B. cereus s.s.	cereus	2010
GCF_002555495.1	GCF_002555495.1	Assembly	238	173	116	93	64	39	6287513	6257570	6122380	5954278	5463267	4549414	238	266106	6287513	34.88	97632	48107	20	43	12.56	g__Bacillus (UID901)	99.34	1.52	toyonensis(98.3792)	No subspecies	toyonensis(98.3792)	0/3()	0/4()	3/3(nheA;nheB;nheC)	4/4(hblA;hblB;hblC;hblD)	0/1()	1/1(sph)	2/5(capB;capC)	0/3()	1/9(bpsE)	0()	Unknown(unknown ST)	Group_V(toyonensis)	B. toyonensis	toyonensis	2014
GCF_002572465.1	GCF_002572465.1	Assembly	238	167	115	82	49	28	5303175	5271145	5142829	4916860	4387763	3635811	238	361032	5303175	35.47	93047	36337	15	36	7.56	o__Bacillales (UID828)	99.43	1.06	pseudomycoides(96.2746)	No subspecies	pseudomycoides(96.13600000000001)	0/3()	0/4()	1/3(nheC)	4/4(hblA;hblB;hblC;hblD)	0/1()	0/1()	0/5()	0/3()	1/9(bpsE)	0()	1346[No clonal complex](7/7)	Group_I(pseudomycoides)	B. pseudomycoides	pseudomycoides	2014
GCF_002557225.1	GCF_002557225.1	Assembly	238	144	117	99	63	36	5971255	5933317	5863227	5716809	5142196	4124566	238	420824	5971255	34.92	79347	43935	19	44	7.69	g__Bacillus (UID901)	99.34	0.82	toyonensis(99.0784)	No subspecies	toyonensis(99.0784)	0/3()	0/4()	3/3(nheA;nheB;nheC)	4/4(hblA;hblB;hblC;hblD)	0/1()	1/1(sph)	0/5()	0/3()	2/9(bpsE;bpsH)	1(Cry22Ba1)	Unknown(unknown ST)	Group_V(toyonensis)	B. toyonensis biovar Thuringiensis; B. Thuringiensis	toyonensis	2014
GCF_002555785.1	GCF_002555785.1	Assembly	238	153	110	87	54	38	5595470	5560109	5458761	5288082	4789912	4215108	238	308442	5595470	35.37	91003	51941	18	38	14.24	o__Bacillales (UID828)	99.43	0.78	pseudomycoides(96.3244)	No subspecies	pseudomycoides(96.1256)	0/3()	0/4()	0/3()	4/4(hblA;hblB;hblC;hblD)	0/1()	0/1()	0/5()	0/3()	1/9(bpsE)	0()	2138[No clonal complex](7/7)	Group_I(pseudomycoides)	B. pseudomycoides	pseudomycoides	2014
GCF_002556385.1	GCF_002556385.1	Assembly	238	163	105	75	36	29	5732941	5701716	5547964	5333096	4761528	4497840	238	820127	5732941	35.37	148299	56451	11	26	4.12	o__Bacillales (UID828)	99.42	0.1	pseudomycoides(98.3223)	No subspecies	pseudomycoides(99.2488)	0/3()	0/4()	3/3(nheA;nheB;nheC)	2/4(hblA;hblD)	0/1()	0/1()	0/5()	0/3()	1/9(bpsE)	0()	Unknown(unknown ST)	Group_I(pseudomycoides)	B. pseudomycoides	pseudomycoides	2014
GCF_009647215.1	GCF_009647215.1	Assembly	237	36	29	27	22	18	5176788	5115909	5098149	5087807	5009438	4854588	237	677031	5176788	35.31	319481	206572	6	11	0	g__Bacillus (UID902)	99.23	0.35	mosaicus(97.5757)	No subspecies	anthracis(97.6278)	0/3()	0/4()	3/3(nheA;nheB;nheC)	4/4(hblA;hblB;hblC;hblD)	0/1()	1/1(sph)	0/5()	0/3()	1/9(bpsE)	0()	75[ST-365 complex](7/7)	Group_III(mosaicus)	B. mosaicus	anthracis	NA
GCF_002575085.1	GCF_002575085.1	Assembly	236	193	139	103	63	39	5639811	5621658	5481923	5227213	4553377	3723054	236	226966	5639811	35.1	66960	33580	24	53	9.82	g__Bacillus (UID901)	97.73	1.08	paramycoides(98.044)	No subspecies	paramycoides(98.044)	0/3()	0/4()	3/3(nheA;nheB;nheC)	4/4(hblA;hblB;hblC;hblD)	0/1()	1/1(sph)	0/5()	0/3()	1/9(bpsE)	0()	Unknown(unknown ST)	Group_VI(mycoides/paramycoides)	B. paramycoides	paramycoides	2014
GCF_002021435.1	GCF_002021435.1	Assembly	236	212	162	121	75	28	5581162	5563395	5417443	5107272	4355629	2693077	236	380206	5581162	35	49005	27413	30	69	18.65	g__Bacillus (UID901)	99.27	0.48	cereus s.s.(96.2618)	No subspecies	berliner(98.1806)	0/3()	0/4()	3/3(nheA;nheB;nheC)	4/4(hblA;hblB;hblC;hblD)	1/1(cytK-2)	1/1(sph)	0/5()	0/3()	1/9(bpsE)	0()	1009[No clonal complex](7/7)	Group_IV(cereus_sensu_stricto)	B. cereus s.s.	thuringiensis	2015
GCF_002551615.1	GCF_002551615.1	Assembly	236	159	105	84	58	39	6589068	6555610	6427670	6271027	5831533	5164598	236	573142	6589068	34.71	142222	55951	14	35	6.97	g__Bacillus (UID901)	99.34	0.48	cereus s.s.(95.9146)	No subspecies	berliner(96.5555)	0/3()	0/4()	3/3(nheA;nheB;nheC)	4/4(hblA;hblB;hblC;hblD)	1/1(cytK-2)	1/1(sph)	2/5(capB;capC)	0/3()	2/9(bpsE;bpsH)	1(Vip1Ad1)	197[ST-23 complex](7/7)	Group_IV(cereus_sensu_stricto)	B. cereus s.s. biovar Thuringiensis; B. Thuringiensis	thuringiensisS	2013
GCF_002577365.1	GCF_002577365.1	Assembly	235	191	137	106	69	40	5664261	5645274	5506809	5293544	4679254	3647700	235	334065	5664261	35.15	66652	36629	27	54	3.8	g__Bacillus (UID901)	97.58	0.77	mycoides(93.1934)	No subspecies	UnknownGeneFlowUnit12*(99.84899999999999)	0/3()	0/4()	3/3(nheA;nheB;nheC)	4/4(hblA;hblB;hblC;hblD)	0/1()	1/1(sph)	0/5()	0/3()	1/9(bpsE)	0()	Unknown(unknown ST)	Group_VI(mycoides/paramycoides)	B. mycoides	mycoidesB	2014
GCF_008829805.1	GCF_008829805.1	Assembly	235	235	149	121	72	40	6302905	6302905	6112334	5904632	5072586	3853011	235	350931	6302905	34.74	64949	34697	28	61	0.54	g__Bacillus (UID902)	98.92	0.31	cereus s.s.(98.71600000000001)	No subspecies	frankland(98.71600000000001)	0/3()	0/4()	3/3(nheA;nheB;nheC)	4/4(hblA;hblB;hblC;hblD)	1/1(cytK-2)	1/1(sph)	0/5()	0/3()	1/9(bpsE)	17(Cry1Aa24;Cry1Aa6;Cry1Ac13;Cry1Ca10;Cry1Ca11;Cry1Ca2;Cry1Ca6_1;Cry1Cb-like;Cry1Cb3;Cry1Da1/Cry1Da2;Cry1H-like;Cry1I-like;Cry1Ia10/Cry1Ia14/Cry1Ia19/Cry1Ia2/Cry1Ia34/Cry1Ia36/Cry1Ia39/Cry1Ia40;Cry1Ib6;Cry2Ah4;Cry9Ea1/Cry9Ea2/Cry9Ea9;Vip3Aa53)	15[ST-8 complex](7/7)	Group_IV(cereus_sensu_stricto)	B. cereus s.s. biovar Thuringiensis; B. Thuringiensis	bombysepticus	2015
GCF_002921215.1	GCF_002921215.1	Assembly	235	235	149	119	63	36	6350733	6350733	6143969	5924003	4964255	4006760	235	223041	6350733	34.74	84578	30994	24	56	0	g__Bacillus (UID902)	98.92	0.31	cereus s.s.(98.68)	No subspecies	frankland(98.68)	0/3()	0/4()	3/3(nheA;nheB;nheC)	4/4(hblA;hblB;hblC;hblD)	1/1(cytK-2)	1/1(sph)	0/5()	0/3()	1/9(bpsE)	11(Cry1Ab-like;Cry1Ac12;Cry1Ac13;Cry1Ac21/Cry1Ac29;Cry1Ah2;Cry1Cb-like;Cry1H-like;Cry1I-like;Cry1Ia10/Cry1Ia14/Cry1Ia19/Cry1Ia2/Cry1Ia34/Cry1Ia36/Cry1Ia39/Cry1Ia40;Cry2Ah4;Vip3Aa53)	8[ST-8 complex](7/7)	Group_IV(cereus_sensu_stricto)	B. cereus s.s. biovar Thuringiensis; B. Thuringiensis	bombysepticus	2010
GCF_002565795.1	GCF_002565795.1	Assembly	235	181	141	118	66	33	5908952	5886241	5773988	5605973	4784102	3598963	235	426132	5908952	34.75	64874	31744	23	54	7.45	g__Bacillus (UID902)	99.18	0	cereus s.s.(99.0533)	No subspecies	frankland(99.0533)	0/3()	0/4()	3/3(nheA;nheB;nheC)	4/4(hblA;hblB;hblC;hblD)	1/1(cytK-2)	1/1(sph)	0/5()	0/3()	2/9(bpsE;bpsH)	0()	168[No clonal complex](7/7)	Group_IV(cereus_sensu_stricto)	B. cereus s.s.	bombysepticus	2014
GCF_002580745.1	GCF_002580745.1	Assembly	235	152	105	82	41	32	5639348	5607236	5489838	5329022	4712885	4390236	235	653490	5639348	35.4	124869	59870	12	30	6.99	o__Bacillales (UID828)	99.42	0	pseudomycoides(98.745)	No subspecies	pseudomycoides(98.3379)	0/3()	0/4()	3/3(nheA;nheB;nheC)	4/4(hblA;hblB;hblC;hblD)	0/1()	0/1()	0/5()	0/3()	1/9(bpsE)	0()	Unknown(unknown ST)	Group_I(pseudomycoides)	B. pseudomycoides	pseudomycoides	2014
GCF_015881085.1	GCF_015881085.1	Assembly	234	220	146	112	64	42	6084545	6074014	5868526	5615261	4850043	4060454	234	321746	6084545	35.15	73416	32979	25	54	3.17	g__Bacillus (UID901)	98.84	0.17	cereus s.s.(96.1119)	No subspecies	berliner(98.0405)	0/3()	0/4()	3/3(nheA;nheB;nheC)	2/4(hblA;hblD)	1/1(cytK-2)	1/1(sph)	0/5()	0/3()	1/9(bpsE)	3(Cry14Aa1;Cry6Aa1/Cry6Aa2/Cry6Aa3;Cry6Ba1)	1009[No clonal complex](7/7)	Group_IV(cereus_sensu_stricto)	B. cereus s.s. biovar Thuringiensis; B. Thuringiensis	thuringiensis	2011
GCF_002570885.1	GCF_002570885.1	Assembly	233	170	117	102	71	42	6426699	6394594	6259554	6147257	5676925	4657625	233	308237	6426699	34.68	86655	44093	19	46	3.61	g__Bacillus (UID901)	99.27	0.7	cereus s.s.(96.2591)	No subspecies	berliner(98.6509)	0/3()	0/4()	3/3(nheA;nheB;nheC)	4/4(hblA;hblB;hblC;hblD)	1/1(cytK-2)	1/1(sph)	0/5()	0/3()	2/9(bpsE;bpsH)	0()	2393[No clonal complex](7/7)	Group_IV(cereus_sensu_stricto)	B. cereus s.s.	thuringiensis	2014
GCF_002559945.1	GCF_002559945.1	Assembly	233	156	119	103	72	38	6122598	6093250	6005801	5892875	5367115	4185801	233	304659	6122598	34.64	79419	40900	21	47	11.45	g__Bacillus (UID902)	99.18	0.62	cereus s.s.(98.9181)	No subspecies	frankland(98.9181)	0/3()	0/4()	3/3(nheA;nheB;nheC)	2/4(hblC;hblD)	1/1(cytK-2)	1/1(sph)	0/5()	0/3()	2/9(bpsE;bpsH)	0()	Unknown(unknown ST)	Group_IV(cereus_sensu_stricto)	B. cereus s.s.	bombysepticus	2014
GCF_002579115.1	GCF_002579115.1	Assembly	231	173	115	90	57	38	5527589	5501235	5365566	5183510	4696957	3976486	231	341798	5527589	35.38	81737	43669	19	42	19.7	o__Bacillales (UID828)	99.43	1.01	pseudomycoides(96.3038)	No subspecies	pseudomycoides(96.0374)	0/3()	0/4()	0/3()	4/4(hblA;hblB;hblC;hblD)	0/1()	0/1()	0/5()	0/3()	1/9(bpsE)	0()	2136[No clonal complex](5/7)	Group_I(pseudomycoides)	B. pseudomycoides	pseudomycoides	2014
GCF_002580565.1	GCF_002580565.1	Assembly	231	176	134	115	71	37	6033248	6009389	5905641	5771914	5030446	3827721	231	251897	6033248	34.86	69982	35211	24	54	13.06	g__Bacillus (UID901)	99.34	0.25	mosaicus(93.0827)	No subspecies	wiedmannii(96.0816)	0/3()	0/4()	3/3(nheA;nheB;nheC)	4/4(hblA;hblB;hblC;hblD)	0/1()	1/1(sph)	0/5()	0/3()	2/9(bpsE;bpsH)	0()	Unknown(unknown ST)	Group_II(mosaicus/luti)	B. mosaicus	wiedmannii	2014
GCF_001729445.1	GCF_001729445.1	Assembly	231	231	188	145	81	25	5372944	5372944	5231290	4914119	3853388	1882012	231	176526	5372944	34.99	39153	21997	44	89	0	g__Bacillus (UID902)	98	0.15	cereus s.s.(97.3802)	No subspecies	frankland(97.3802)	0/3()	0/4()	3/3(nheA;nheB;nheC)	4/4(hblA;hblB;hblC;hblD)	1/1(cytK-2)	1/1(sph)	0/5()	0/3()	2/9(bpsE;bpsH)	0()	Unknown(missing alleles)	Group_IV(cereus_sensu_stricto)	B. cereus s.s.	cereus	2014
GCF_900176955.1	GCF_900176955.1	Assembly	230	190	127	102	64	35	5908979	5888359	5709875	5517120	4864293	3810156	230	263773	5908979	34.92	84589	34216	22	50	7.07	g__Bacillus (UID902)	99	0.81	cereus s.s.(97.0278)	No subspecies	frankland(97.0278)	0/3()	0/4()	3/3(nheA;nheB;nheC)	4/4(hblA;hblB;hblC;hblD)	1/1(cytK-2)	1/1(sph)	0/5()	0/3()	3/9(bpsD;bpsE;bpsH)	0()	73[ST-142 complex](7/7)	Group_IV(cereus_sensu_stricto)	B. cereus s.s.	cereus	NA
GCF_016483205.1	GCF_016483205.1	Assembly	229	107	78	70	46	33	5575004	5532909	5461012	5399756	4952715	4510034	229	438477	5575004	35.14	137860	58402	12	28	0	g__Bacillus (UID901)	98.35	1.32	mycoides(92.8265)	No subspecies	UnknownGeneFlowUnit3(97.1321)	0/3()	0/4()	3/3(nheA;nheB;nheC)	4/4(hblA;hblB;hblC;hblD)	0/1()	1/1(sph)	0/5()	0/3()	2/9(bpsE;bpsH)	0()	635[ST-336 complex](5/7)	Group_VI(mycoides/paramycoides)	B. mycoides	cereusU	2019
GCF_002583715.1	GCF_002583715.1	Assembly	229	181	120	100	58	37	6249888	6229991	6076422	5933881	5214244	4467256	229	335686	6249888	34.89	94459	41467	19	42	4.4	g__Bacillus (UID901)	99.34	1.29	toyonensis(98.4668)	No subspecies	toyonensis(98.4668)	0/3()	0/4()	3/3(nheA;nheB;nheC)	4/4(hblA;hblB;hblC;hblD)	1/1(cytK-2)	1/1(sph)	2/5(capB;capC)	0/3()	2/9(bpsE;bpsH)	0()	Unknown(unknown ST)	Group_V(toyonensis)	B. toyonensis	toyonensis	2014
GCF_002568655.1	GCF_002568655.1	Assembly	229	160	108	89	58	36	5857425	5826360	5685771	5537314	5048026	4192378	229	294756	5857425	35.32	95005	48561	19	41	84.15	o__Bacillales (UID828)	99.42	0.06	pseudomycoides(99.2366)	No subspecies	pseudomycoides(98.2591)	0/3()	0/4()	3/3(nheA;nheB;nheC)	3/4(hblA;hblC;hblD)	0/1()	0/1()	0/5()	0/3()	1/9(bpsE)	0()	Unknown(unknown ST)	Group_I(pseudomycoides)	B. pseudomycoides	pseudomycoides	2014
GCF_002576515.1	GCF_002576515.1	Assembly	229	146	101	80	43	32	5697573	5659379	5545593	5389619	4851527	4435146	229	1095474	5697573	35.3	124714	56754	11	29	7.97	o__Bacillales (UID828)	99.42	0	pseudomycoides(98.7024)	No subspecies	pseudomycoides(98.3278)	0/3()	0/4()	3/3(nheA;nheB;nheC)	3/4(hblA;hblB;hblC)	0/1()	0/1()	0/5()	0/3()	1/9(bpsE)	0()	Unknown(unknown ST)	Group_I(pseudomycoides)	B. pseudomycoides	pseudomycoides	2014
GCF_003428195.1	GCF_003428195.1	Assembly	228	141	105	85	61	36	5783088	5744802	5646239	5510740	5084544	4143126	228	362948	5783088	35.22	110225	48649	17	40	1.71	o__Bacillales (UID828)	99.43	1.48	clarus(99.9895)	No subspecies	clarus*(99.9895)	0/3()	0/4()	3/3(nheA;nheB;nheC)	4/4(hblA;hblB;hblC;hblD)	0/1()	1/1(sph)	0/5()	0/3()	1/9(bpsE)	0()	1834[No clonal complex](7/7)	Group_clarus	B. clarus	mycoidesA	NA
GCF_002014715.1	GCF_002014715.1	Assembly	228	159	120	94	51	31	5956998	5927603	5826766	5634379	4970936	4272822	228	499415	5956998	35.14	114579	43422	14	36	0	g__Bacillus (UID901)	99.34	0.38	mycoides(93.838)	No subspecies	mycoides(98.8498)	0/3()	0/4()	3/3(nheA;nheB;nheC)	4/4(hblA;hblB;hblC;hblD)	0/1()	1/1(sph)	0/5()	0/3()	1/9(bpsE)	0()	222[No clonal complex](7/7)	Group_VI(mycoides/paramycoides)	B. mycoides	mycoides	2005
GCF_001729295.1	GCF_001729295.1	Assembly	228	228	190	146	63	24	5111906	5111906	4989855	4671186	3292145	1946123	228	174612	5111906	35.03	36092	19723	39	88	0	g__Bacillus (UID902)	98.3	0.08	cereus s.s.(98.7768)	No subspecies	frankland(98.7768)	0/3()	0/4()	3/3(nheA;nheB;nheC)	4/4(hblA;hblB;hblC;hblD)	1/1(cytK-2)	1/1(sph)	0/5()	0/3()	3/9(bpsD;bpsE;bpsH)	0()	139[ST-18 complex](7/7)	Group_IV(cereus_sensu_stricto)	B. cereus s.s.	bombysepticus	2014
GCF_002553315.1	GCF_002553315.1	Assembly	227	179	144	112	69	41	6251002	6229582	6126290	5901447	5211721	4214236	227	349972	6251002	34.83	77946	37594	24	52	12.8	g__Bacillus (UID901)	99.32	0	cereus s.s.(96.3959)	No subspecies	berliner(98.3961)	0/3()	0/4()	3/3(nheA;nheB;nheC)	4/4(hblA;hblB;hblC;hblD)	1/1(cytK-2)	1/1(sph)	0/5()	0/3()	1/9(bpsE)	0()	2019[No clonal complex](7/7)	Group_IV(cereus_sensu_stricto)	B. cereus s.s.	thuringiensis	2014
GCF_002567375.1	GCF_002567375.1	Assembly	226	166	129	99	58	34	5876175	5849498	5743228	5531725	4829724	3991430	226	508951	5876175	34.76	84297	37319	18	44	8.76	g__Bacillus (UID902)	99.23	0.97	cereus s.s.(99.3907)	No subspecies	frankland(99.3907)	0/3()	0/4()	3/3(nheA;nheB;nheC)	4/4(hblA;hblB;hblC;hblD)	1/1(cytK-2)	1/1(sph)	0/5()	0/3()	1/9(bpsE)	0()	1576[No clonal complex](6/7)	Group_IV(cereus_sensu_stricto)	B. cereus s.s.	bombysepticus	2014
GCF_002147425.1	GCF_002147425.1	Assembly	226	217	157	112	66	39	5889832	5885038	5715228	5380113	4555786	3582836	226	216004	5889832	35.23	65346	28867	28	61	0.03	g__Bacillus (UID901)	99.27	0.38	cereus s.s.(96.1925)	No subspecies	berliner(98.0516)	0/3()	0/4()	3/3(nheA;nheB;nheC)	4/4(hblA;hblB;hblC;hblD)	1/1(cytK-2)	1/1(sph)	0/5()	0/3()	1/9(bpsE)	0()	242[No clonal complex](7/7)	Group_IV(cereus_sensu_stricto)	B. cereus s.s.	thuringiensis	1981
GCF_002148105.1	GCF_002148105.1	Assembly	226	217	156	111	66	41	5906184	5901328	5723782	5391182	4605237	3711788	226	216290	5906184	35.3	65351	28872	28	60	0.29	g__Bacillus (UID901)	99.27	0.38	cereus s.s.(96.2004)	No subspecies	berliner(98.0566)	0/3()	0/4()	3/3(nheA;nheB;nheC)	4/4(hblA;hblB;hblC;hblD)	1/1(cytK-2)	1/1(sph)	0/5()	0/3()	1/9(bpsE)	0()	242[No clonal complex](7/7)	Group_IV(cereus_sensu_stricto)	B. cereus s.s.	thuringiensis	NA
GCF_002572375.1	GCF_002572375.1	Assembly	226	161	99	78	50	31	5679229	5653455	5511672	5361820	4961904	4267927	226	432897	5679229	35.33	123209	50885	15	31	3.91	o__Bacillales (UID828)	99.42	0.06	pseudomycoides(98.3294)	No subspecies	pseudomycoides(98.9912)	0/3()	0/4()	3/3(nheA;nheB;nheC)	4/4(hblA;hblB;hblC;hblD)	0/1()	0/1()	0/5()	0/3()	1/9(bpsE)	0()	2140[No clonal complex](7/7)	Group_I(pseudomycoides)	B. pseudomycoides	pseudomycoides	2014
GCF_002567215.1	GCF_002567215.1	Assembly	225	166	104	79	41	30	5975870	5953016	5797914	5620150	5024523	4589261	225	591811	5975870	35.11	127693	58240	13	29	6.43	g__Bacillus (UID901)	98.18	0.34	mycoides(99.1623)	No subspecies	nitratireducens(98.3457)	0/3()	0/4()	3/3(nheA;nheB;nheC)	4/4(hblA;hblB;hblC;hblD)	0/1()	1/1(sph)	0/5()	0/3()	2/9(bpsD;bpsE)	0()	934[No clonal complex](6/7)	Group_VIII(mycoides)	B. mycoides	nitratireducens	2014
GCF_000468975.2	GCF_000468975.2	Assembly	225	195	143	119	77	40	6156720	6136444	6004739	5837189	5116767	3728264	225	272576	6156720	34.8	59985	34894	29	61	1065.76	g__Bacillus (UID902)	98.61	0.31	cereus s.s.(98.7094)	No subspecies	frankland(98.7094)	0/3()	0/4()	3/3(nheA;nheB;nheC)	4/4(hblA;hblB;hblC;hblD)	1/1(cytK-2)	1/1(sph)	0/5()	0/3()	1/9(bpsE)	13(Cry1Ca10;Cry1Ca15/Cry1Ca7/Cry1Ca8/Cry1Ca9;Cry1Ca2;Cry1Cb-like;Cry1Cb3;Cry1Da1/Cry1Da2;Cry1H-like;Cry1I-like;Cry1Ia10/Cry1Ia14/Cry1Ia19/Cry1Ia2/Cry1Ia34/Cry1Ia36/Cry1Ia39/Cry1Ia40;Cry2Ah4;Cry9Da2;Cry9Ea1/Cry9Ea2/Cry9Ea9;Vip3Aa53)	15[ST-8 complex](7/7)	Group_IV(cereus_sensu_stricto)	B. cereus s.s. biovar Thuringiensis; B. Thuringiensis	bombysepticus	NA
GCF_001880125.1	GCF_001880125.1	Assembly	225	189	139	113	66	39	6408259	6390899	6262731	6077280	5294428	4345715	225	225851	6408259	34.71	99607	38043	22	50	42.21	g__Bacillus (UID902)	98.92	0.31	cereus s.s.(98.6899)	No subspecies	frankland(98.6899)	0/3()	0/4()	3/3(nheA;nheB;nheC)	4/4(hblA;hblB;hblC;hblD)	1/1(cytK-2)	1/1(sph)	0/5()	0/3()	1/9(bpsE)	11(Cry1Aa6;Cry1Ab33;Cry1Ah2;Cry1Cb-like;Cry1H-like;Cry1I-like;Cry1Ia10/Cry1Ia14/Cry1Ia19/Cry1Ia2/Cry1Ia34/Cry1Ia36/Cry1Ia39/Cry1Ia40;Cry1Ie4;Cry2Aa25;Cry2Ah4;Vip3Aa53)	8[ST-8 complex](7/7)	Group_IV(cereus_sensu_stricto)	B. cereus s.s. biovar Thuringiensis; B. Thuringiensis	bombysepticus	1993
GCF_001541995.1	GCF_001541995.1	Assembly	225	171	129	106	74	41	5690867	5652588	5545462	5374762	4824642	3686545	225	338897	5690867	35.31	70267	35728	28	55	0	g__Bacillus (UID902)	98.92	0.18	mosaicus(98.6517)	No subspecies	anthracis(99.1447)	0/3()	0/4()	3/3(nheA;nheB;nheC)	0/4()	1/1(cytK-2)	1/1(sph)	0/5()	0/3()	1/9(bpsE)	0()	145[No clonal complex](7/7)	Group_III(mosaicus)	B. mosaicus	anthracis	2013
GCF_002556045.1	GCF_002556045.1	Assembly	225	151	92	71	41	32	5770990	5741861	5582760	5425923	4963634	4626083	225	693796	5770990	35.36	125766	72547	13	28	37.79	o__Bacillales (UID828)	99.42	0.06	pseudomycoides(99.8446)	No subspecies	pseudomycoides(98.3381)	0/3()	0/4()	3/3(nheA;nheB;nheC)	4/4(hblA;hblB;hblC;hblD)	0/1()	0/1()	0/5()	0/3()	1/9(bpsE)	0()	Unknown(unknown ST)	Group_I(pseudomycoides)	B. pseudomycoides	pseudomycoides	2014
GCF_002553115.1	GCF_002553115.1	Assembly	225	162	102	76	43	29	5655638	5627922	5478478	5287394	4809546	4246610	225	500491	5655638	35.42	115265	53051	12	29	6.35	o__Bacillales (UID828)	99.42	0	pseudomycoides(99.3471)	No subspecies	pseudomycoides(98.3366)	0/3()	0/4()	3/3(nheA;nheB;nheC)	4/4(hblA;hblB;hblC;hblD)	0/1()	0/1()	0/5()	0/3()	1/9(bpsE)	0()	2134[No clonal complex](7/7)	Group_I(pseudomycoides)	B. pseudomycoides	pseudomycoides	2014
GCF_002554755.1	GCF_002554755.1	Assembly	222	185	139	115	62	37	6080212	6064490	5927036	5761597	4877341	4028673	222	321491	6080212	34.9	77525	33306	22	51	3.34	g__Bacillus (UID901)	99.34	1.29	toyonensis(98.4531)	No subspecies	toyonensis(98.4531)	0/3()	0/4()	3/3(nheA;nheB;nheC)	4/4(hblA;hblB;hblC;hblD)	1/1(cytK-2)	1/1(sph)	2/5(capB;capC)	0/3()	2/9(bpsE;bpsH)	0()	Unknown(unknown ST)	Group_V(toyonensis)	B. toyonensis	toyonensis	2014
GCF_002558595.1	GCF_002558595.1	Assembly	222	169	119	97	58	37	6150353	6122415	6001981	5834239	5149247	4388977	222	309454	6150353	34.64	89546	44686	18	42	4.49	g__Bacillus (UID901)	99.34	0.25	cereus s.s.(96.3751)	No subspecies	berliner(98.3902)	0/3()	0/4()	3/3(nheA;nheB;nheC)	4/4(hblA;hblB;hblC;hblD)	1/1(cytK-2)	1/1(sph)	0/5()	0/3()	2/9(bpsE;bpsH)	0()	2405[No clonal complex](7/7)	Group_IV(cereus_sensu_stricto)	B. cereus s.s.	thuringiensis	2014
GCF_002566925.1	GCF_002566925.1	Assembly	222	112	80	67	45	34	6307854	6268203	6185920	6092740	5727746	5318696	222	496375	6307854	34.67	176648	71668	11	24	2.58	g__Bacillus (UID902)	99.15	0.08	cereus s.s.(98.8674)	No subspecies	frankland(98.8674)	0/3()	0/4()	3/3(nheA;nheB;nheC)	4/4(hblA;hblB;hblC;hblD)	1/1(cytK-2)	1/1(sph)	0/5()	0/3()	1/9(bpsE)	0()	2035[No clonal complex](7/7)	Group_IV(cereus_sensu_stricto)	B. cereus s.s.	bombysepticus	2014
GCF_002569605.1	GCF_002569605.1	Assembly	221	160	116	94	60	41	5663048	5637813	5538221	5372174	4830983	4166604	221	231496	5663048	35.37	83854	48701	21	43	12.57	o__Bacillales (UID828)	99.43	1.13	pseudomycoides(96.2331)	No subspecies	pseudomycoides(96.0565)	0/3()	0/4()	0/3()	4/4(hblA;hblB;hblC;hblD)	0/1()	0/1()	0/5()	0/3()	1/9(bpsE)	0()	Unknown(unknown ST)	Group_I(pseudomycoides)	B. pseudomycoides	pseudomycoides	2014
GCF_002562365.1	GCF_002562365.1	Assembly	221	141	95	73	49	35	6063551	6025353	5904287	5744210	5373442	4832576	221	359864	6063551	34.89	149914	58265	14	30	4.68	g__Bacillus (UID902)	99.23	0.51	cereus s.s.(98.3166)	No subspecies	frankland(98.3166)	0/3()	0/4()	3/3(nheA;nheB;nheC)	4/4(hblA;hblB;hblC;hblD)	1/1(cytK-2)	1/1(sph)	0/5()	0/3()	1/9(bpsE)	0()	1870[ST-18 complex](6/7)	Group_IV(cereus_sensu_stricto)	B. cereus s.s.	bombysepticus	2014
GCF_002550285.1	GCF_002550285.1	Assembly	221	184	137	117	68	31	5884326	5867916	5738438	5603592	4792821	3385558	221	257894	5884326	34.96	60109	36238	24	56	6.73	g__Bacillus (UID901)	99.34	0.4	toyonensis(99.0225)	No subspecies	toyonensis(99.0225)	0/3()	0/4()	3/3(nheA;nheB;nheC)	4/4(hblA;hblB;hblC;hblD)	0/1()	1/1(sph)	0/5()	0/3()	1/9(bpsE)	1(Cry22Ba1)	1484[ST-111 complex](7/7)	Group_V(toyonensis)	B. toyonensis biovar Thuringiensis; B. Thuringiensis	toyonensis	2014
GCF_002911755.1	GCF_002911755.1	Assembly	221	139	91	76	50	37	6321394	6289578	6176024	6064482	5660599	5215040	221	588988	6321394	34.81	146007	76978	13	29	0	g__Bacillus (UID901)	99.34	0.11	cereus s.s.(96.2208)	No subspecies	berliner(98.5867)	0/3()	0/4()	3/3(nheA;nheB;nheC)	4/4(hblA;hblB;hblC;hblD)	1/1(cytK-2)	1/1(sph)	0/5()	0/3()	2/9(bpsE;bpsH)	11(Cry1Aa24;Cry1Ab-like;Cry1Ab1/Cry1Ab12/Cry1Ab13/Cry1Ab15/Cry1Ab23/Cry1Ab25/Cry1Ab29/Cry1Ab3/Cry1Ab4/Cry1Ab9;Cry1Ab33;Cry1Ba1/Cry1Ba5/Cry1Ba8;Cry1Cb-like;Cry1Cb3;Cry1H-like;Cry1Ib3;Vip1Ba2;Vip2Bb3/Vip2Bb4)	10[No clonal complex](7/7)	Group_IV(cereus_sensu_stricto)	B. cereus s.s. biovar Thuringiensis; B. Thuringiensis	thuringiensis	2013
GCF_002565905.1	GCF_002565905.1	Assembly	221	150	102	78	52	39	5962385	5930716	5817989	5645491	5218947	4734452	221	348870	5962385	34.89	110029	55329	17	35	75.96	g__Bacillus (UID901)	99.27	0	cereus s.s.(96.5108)	No subspecies	berliner(98.4523)	0/3()	0/4()	3/3(nheA;nheB;nheC)	4/4(hblA;hblB;hblC;hblD)	1/1(cytK-2)	1/1(sph)	0/5()	0/3()	2/9(bpsE;bpsH)	0()	2362[ST-97 complex](7/7)	Group_IV(cereus_sensu_stricto)	B. cereus s.s.	thuringiensis	2014
GCF_007676605.1	GCF_007676605.1	Assembly	220	82	59	42	24	14	6059720	6018131	5960581	5836967	5511033	5147721	220	1135001	6059720	35.14	586196	207487	4	9	30.12	g__Bacillus (UID901)	98.35	1.53	mycoides(99.7221)	No subspecies	nitratireducens(98.3619)	0/3()	0/4()	3/3(nheA;nheB;nheC)	4/4(hblA;hblB;hblC;hblD)	0/1()	1/1(sph)	0/5()	0/3()	1/9(bpsE)	0()	2126[No clonal complex](7/7)	Group_VIII(mycoides)	B. mycoides	nitratireducens	2018
GCF_002560875.1	GCF_002560875.1	Assembly	220	71	51	46	38	30	5895589	5844578	5805575	5771519	5641783	5314157	220	583976	5895589	35.02	211206	100252	10	19	5.95	g__Bacillus (UID901)	99.34	0.83	cereus s.s.(95.9285)	No subspecies	berliner(96.5001)	0/3()	0/4()	3/3(nheA;nheB;nheC)	4/4(hblA;hblB;hblC;hblD)	1/1(cytK-2)	1/1(sph)	0/5()	0/3()	1/9(bpsE)	0()	56[ST-23 complex](7/7)	Group_IV(cereus_sensu_stricto)	B. cereus s.s.	thuringiensisS	2014
GCF_002557245.1	GCF_002557245.1	Assembly	220	160	105	81	48	32	5869470	5841280	5715737	5541672	4999357	4413092	220	377295	5869470	35.42	145002	51083	13	32	23.39	o__Bacillales (UID828)	99.42	0	pseudomycoides(99.3063)	No subspecies	pseudomycoides(98.351)	0/3()	0/4()	3/3(nheA;nheB;nheC)	4/4(hblA;hblB;hblC;hblD)	0/1()	0/1()	0/5()	0/3()	1/9(bpsE)	0()	Unknown(unknown ST)	Group_I(pseudomycoides)	B. pseudomycoides	pseudomycoides	2014
GCF_002147085.1	GCF_002147085.1	Assembly	219	211	170	131	76	37	6270096	6263807	6124407	5858403	4909713	3544470	219	378546	6270096	35.03	56066	28889	30	69	0.1	g__Bacillus (UID902)	98.92	0.87	cereus s.s.(98.6983)	No subspecies	frankland(98.6983)	0/3()	0/4()	3/3(nheA;nheB;nheC)	4/4(hblA;hblB;hblC;hblD)	1/1(cytK-2)	1/1(sph)	0/5()	0/3()	1/9(bpsE)	25(Cry1Aa24;Cry1Ab-like;Cry1Ab33;Cry1Ab35;Cry1Bd1;Cry1Ca10;Cry1Ca11;Cry1Cb-like;Cry1Cb1;Cry1Cb3;Cry1Db1/Cry1Db2;Cry1Fb1/Cry1Fb5;Cry1Ga1;Cry1Gb2;Cry1H-like;Cry1I-like;Cry1Ib3;Cry2Ac12;Cry2Ah4;Cry9Aalike;Cry9Ba1;Cry9Ba2;Vip1Ac1;Vip2Ae3;Vip3Aa8)	25[ST-8 complex](7/7)	Group_IV(cereus_sensu_stricto)	B. cereus s.s. biovar Thuringiensis; B. Thuringiensis	bombysepticus	NA
GCF_002567185.1	GCF_002567185.1	Assembly	219	168	121	100	59	31	4930238	4910181	4781403	4614122	3929059	2899290	219	238017	4930238	35.4	59648	32333	24	51	82.88	g__Bacillus (UID901)	96.96	0.5	luti(94.0653)	No subspecies	luti*(91.9334)	0/3()	0/4()	3/3(nheA;nheB;nheC)	3/4(hblA;hblB;hblD)	0/1()	0/1()	0/5()	0/3()	1/9(bpsE)	0()	480[No clonal complex](7/7)	Group_VI(mycoides/paramycoides)*	B. luti	cereusAU	2014
GCF_007678925.1	GCF_007678925.1	Assembly	219	53	41	35	27	22	5229788	5181827	5156261	5110273	4972459	4773335	219	1132479	5229788	35.47	237473	114535	5	13	25.53	g__Bacillus (UID901)	97.36	0.38	luti(99.4994)	No subspecies	luti*(93.54799999999999)	0/3()	0/4()	3/3(nheA;nheB;nheC)	4/4(hblA;hblB;hblC;hblD)	0/1()	0/1()	0/5()	0/3()	1/9(bpsE)	0()	514[No clonal complex](7/7)	Group_II(mosaicus/luti)*	B. luti	sp002584985	2018
GCF_002147435.1	GCF_002147435.1	Assembly	219	205	163	123	64	39	6649920	6641911	6493480	6208314	5240217	4366055	219	282486	6649920	34.89	86726	30573	23	55	0.93	g__Bacillus (UID902)	98.61	0.31	cereus s.s.(98.6395)	No subspecies	frankland(98.6395)	0/3()	0/4()	3/3(nheA;nheB;nheC)	4/4(hblA;hblB;hblC;hblD)	1/1(cytK-2)	1/1(sph)	0/5()	0/3()	1/9(bpsE)	13(Cry1Aa8;Cry1Ab-like;Cry1Ab33;Cry1Ac1/Cry1Ac10/Cry1Ac7/Cry1Ac8/Cry1Ac9;Cry1Ac12;Cry1Ac13;Cry1Cb-like;Cry1Cb3;Cry1H-like;Cry1I-like;Cry1Ia10/Cry1Ia14/Cry1Ia19/Cry1Ia2/Cry1Ia34/Cry1Ia36/Cry1Ia39/Cry1Ia40;Cry2Ah4;Vip3Aa53)	8[ST-8 complex](7/7)	Group_IV(cereus_sensu_stricto)	B. cereus s.s. biovar Thuringiensis; B. Thuringiensis	bombysepticus	1984
GCF_002568585.1	GCF_002568585.1	Assembly	218	174	132	117	78	44	6248135	6228547	6126916	6015464	5372490	4114183	218	189311	6248135	34.72	74354	39212	28	57	10.44	g__Bacillus (UID901)	99.34	1.24	cereus s.s.(95.9281)	No subspecies	berliner(97.2086)	0/3()	0/4()	3/3(nheA;nheB;nheC)	2/4(hblC;hblD)	1/1(cytK-2)	1/1(sph)	0/5()	0/3()	1/9(bpsE)	0()	2364[No clonal complex](7/7)	Group_IV(cereus_sensu_stricto)	B. cereus s.s.	thuringiensis	2014
GCF_002571165.1	GCF_002571165.1	Assembly	218	161	118	103	69	36	6218749	6192222	6086173	5973017	5421661	4219226	218	269956	6218749	34.63	89512	43463	19	46	5.16	g__Bacillus (UID902)	99.18	0.71	cereus s.s.(98.6952)	No subspecies	frankland(98.6952)	0/3()	0/4()	3/3(nheA;nheB;nheC)	4/4(hblA;hblB;hblC;hblD)	1/1(cytK-2)	1/1(sph)	0/5()	0/3()	1/9(bpsE)	0()	1990[No clonal complex](7/7)	Group_IV(cereus_sensu_stricto)	B. cereus s.s.	bombysepticus	2014
GCF_002576655.1	GCF_002576655.1	Assembly	218	176	140	112	62	37	6178670	6158755	6071290	5868576	5076875	4175786	218	349533	6178670	34.66	83068	35184	21	48	5.32	g__Bacillus (UID901)	99.34	0.08	cereus s.s.(96.3929)	No subspecies	berliner(98.3362)	0/3()	0/4()	3/3(nheA;nheB;nheC)	4/4(hblA;hblB;hblC;hblD)	1/1(cytK-2)	1/1(sph)	0/5()	0/3()	1/9(bpsE)	1(Vip2Bb3/Vip2Bb4)	206[No clonal complex](7/7)	Group_IV(cereus_sensu_stricto)	B. cereus s.s. biovar Thuringiensis; B. Thuringiensis	thuringiensis	2014
GCF_002552625.1	GCF_002552625.1	Assembly	217	158	128	113	59	21	4857694	4834053	4765700	4651551	3719233	2316180	217	257006	4857694	35.67	48351	26249	24	57	8.34	o__Bacillales (UID828)	99.43	1.5	UnknownSpecies18(100.0)	No subspecies	pseudomycoides*(87.3838)	0/3()	0/4()	0/3()	3/4(hblA;hblC;hblD)	0/1()	0/1()	0/5()	0/3()	1/9(bpsE)	0()	2142[No clonal complex](7/7)	Group_gaemokensis*	B. UnknownSpecies18	sp002551815	2014
GCF_002566715.1	GCF_002566715.1	Assembly	217	150	102	86	58	43	6179733	6150989	6038585	5917186	5450694	4946285	217	354594	6179733	34.69	109440	63046	20	38	3.96	g__Bacillus (UID901)	99.01	1.02	cereus s.s.(96.3993)	No subspecies	berliner(98.4014)	0/3()	0/4()	3/3(nheA;nheB;nheC)	4/4(hblA;hblB;hblC;hblD)	1/1(cytK-2)	1/1(sph)	0/5()	0/3()	1/9(bpsE)	0()	206[No clonal complex](7/7)	Group_IV(cereus_sensu_stricto)	B. cereus s.s.	thuringiensis	2014
GCF_002199335.1	GCF_002199335.1	Assembly	217	202	156	128	79	38	5923882	5912433	5800325	5596438	4773263	3213118	217	276952	5923882	34.86	55080	32108	34	68	4.29	g__Bacillus (UID902)	99.23	0.71	cereus s.s.(96.9082)	No subspecies	frankland(96.9082)	0/3()	0/4()	3/3(nheA;nheB;nheC)	4/4(hblA;hblB;hblC;hblD)	1/1(cytK-2)	1/1(sph)	0/5()	0/3()	1/9(bpsE)	0()	1317[No clonal complex](7/7)	Group_IV(cereus_sensu_stricto)	B. cereus s.s.	cereus	2016
GCF_002558385.1	GCF_002558385.1	Assembly	217	173	132	107	67	41	6138536	6118176	6013782	5824766	5164228	4252213	217	243557	6138536	34.69	78821	37258	23	50	6.91	g__Bacillus (UID901)	99.34	0.68	cereus s.s.(96.5116)	No subspecies	berliner(98.4233)	0/3()	0/4()	3/3(nheA;nheB;nheC)	4/4(hblA;hblB;hblC;hblD)	1/1(cytK-2)	1/1(sph)	0/5()	0/3()	1/9(bpsE)	0()	2387[No clonal complex](7/7)	Group_IV(cereus_sensu_stricto)	B. cereus s.s.	thuringiensis	2014
GCF_002912065.1	GCF_002912065.1	Assembly	217	129	90	77	55	39	6052434	6018014	5922196	5832659	5504009	4913242	217	449970	6052434	34.89	123342	60885	16	33	0	g__Bacillus (UID901)	99.34	0	cereus s.s.(95.9873)	No subspecies	berliner(96.4895)	0/3()	0/4()	3/3(nheA;nheB;nheC)	4/4(hblA;hblB;hblC;hblD)	0/1()	1/1(sph)	0/5()	0/3()	1/9(bpsE)	7(Cry23Aa1;Cry37Aa1;Cry3Aa1/Cry3Aa7;Cry3Bb3;Vip1Ad1;Vip1Da1;Vip2Ba2)	23[ST-23 complex](7/7)	Group_IV(cereus_sensu_stricto)	B. cereus s.s. biovar Thuringiensis; B. Thuringiensis	thuringiensisS	2013
GCF_016483835.1	GCF_016483835.1	Assembly	216	106	75	65	43	34	6190024	6155238	6088366	6013705	5630322	5282454	216	575442	6190024	34.65	165162	81862	11	25	0	g__Bacillus (UID902)	98.92	0.19	cereus s.s.(96.694)	No subspecies	UnknownGeneFlowUnit2(98.868)	0/3()	0/4()	3/3(nheA;nheB;nheC)	4/4(hblA;hblB;hblC;hblD)	1/1(cytK-2)	1/1(sph)	0/5()	0/3()	1/9(bpsE)	2(Vip1Ad1;Vip2Ba2)	Unknown(unknown ST)	Group_IV(cereus_sensu_stricto)	B. cereus s.s. biovar Thuringiensis; B. Thuringiensis	thuringiensisK	2019
GCF_002578255.1	GCF_002578255.1	Assembly	216	150	98	74	46	33	6018765	5991965	5862303	5680041	5244555	4806275	216	423271	6018765	35.07	142739	66090	12	28	10.22	g__Bacillus (UID901)	98.02	0.17	mycoides(99.1667)	No subspecies	nitratireducens(98.34899999999999)	0/3()	0/4()	3/3(nheA;nheB;nheC)	4/4(hblA;hblB;hblC;hblD)	0/1()	1/1(sph)	0/5()	0/3()	1/9(bpsE)	1(Cry78Aa1)	2054[No clonal complex](7/7)	Group_VIII(mycoides)	B. mycoides biovar Thuringiensis; B. Thuringiensis	nitratireducens	2014
GCF_002554885.1	GCF_002554885.1	Assembly	216	139	90	68	49	36	5660575	5628829	5500090	5332792	5040430	4537786	216	925275	5660575	35.37	120358	59482	14	31	9.68	o__Bacillales (UID828)	99.42	0.06	pseudomycoides(99.4023)	No subspecies	pseudomycoides(98.3083)	0/3()	0/4()	3/3(nheA;nheB;nheC)	3/4(hblA;hblB;hblD)	0/1()	0/1()	0/5()	0/3()	1/9(bpsE)	0()	259[No clonal complex](7/7)	Group_I(pseudomycoides)	B. pseudomycoides	pseudomycoides	2014
GCF_002551795.1	GCF_002551795.1	Assembly	216	159	114	94	55	33	5641772	5619266	5512672	5356339	4788404	3990896	216	323128	5641772	35.27	93545	41190	18	39	3.97	o__Bacillales (UID828)	99.42	0	pseudomycoides(98.2854)	No subspecies	pseudomycoides(99.1079)	0/3()	0/4()	3/3(nheA;nheB;nheC)	3/4(hblA;hblC;hblD)	0/1()	0/1()	0/5()	0/3()	1/9(bpsE)	0()	2140[No clonal complex](7/7)	Group_I(pseudomycoides)	B. pseudomycoides	pseudomycoides	2014
GCF_002014895.1	GCF_002014895.1	Assembly	215	155	123	93	63	33	5659188	5636070	5551823	5337749	4873151	3775134	215	598007	5659188	35.06	71904	38590	18	44	0	g__Bacillus (UID902)	98.96	1	cereus s.s.(97.0826)	No subspecies	frankland(97.0826)	0/3()	0/4()	3/3(nheA;nheB;nheC)	4/4(hblA;hblB;hblC;hblD)	1/1(cytK-2)	1/1(sph)	0/5()	0/3()	1/9(bpsE)	0()	1099[ST-142 complex](7/7)	Group_IV(cereus_sensu_stricto)	B. cereus s.s.	cereus	2006
GCF_002147105.1	GCF_002147105.1	Assembly	215	207	173	136	82	34	6366929	6363330	6250605	5988241	5081198	3397045	215	379880	6366929	35.16	55304	28892	30	71	0.03	g__Bacillus (UID902)	98.92	0.87	cereus s.s.(98.6497)	No subspecies	frankland(98.6497)	0/3()	0/4()	3/3(nheA;nheB;nheC)	4/4(hblA;hblB;hblC;hblD)	1/1(cytK-2)	1/1(sph)	0/5()	0/3()	1/9(bpsE)	24(Cry1-like;Cry1Aa24;Cry1Ab-like;Cry1Ab33;Cry1Ab35;Cry1Bd1;Cry1Ca10;Cry1Ca11;Cry1Cb-like;Cry1Cb1;Cry1Fb1/Cry1Fb5;Cry1Gb2;Cry1H-like;Cry1I-like;Cry1Ib3;Cry2Ac12;Cry2Ah4;Cry9Aa1/Cry9Aa2/Cry9Aa3/Cry9Da3;Cry9Aalike;Cry9Ba1;Cry9Ba2;Vip1Ac1;Vip2Ae3;Vip3Aa53)	25[ST-8 complex](7/7)	Group_IV(cereus_sensu_stricto)	B. cereus s.s. biovar Thuringiensis; B. Thuringiensis	bombysepticus	1958
GCF_016483525.1	GCF_016483525.1	Assembly	215	85	67	57	43	33	5758577	5716703	5685260	5614776	5373547	4963632	215	800617	5758577	35.02	159429	81601	11	24	0	g__Bacillus (UID901)	99.01	0.35	mosaicus(94.3023)	No subspecies	UnknownGeneFlowUnit15*(99.65700000000001)	0/3()	0/4()	3/3(nheA;nheB;nheC)	4/4(hblA;hblB;hblC;hblD)	0/1()	1/1(sph)	0/5()	0/3()	1/9(bpsE)	0()	1766[No clonal complex](6/7)	Group_II(mosaicus/luti)	B. mosaicus	thuringiensisN	2019
GCF_001913615.1	GCF_001913615.1	Assembly	214	193	157	128	79	32	5459297	5445213	5365813	5140288	4303978	2573907	214	140243	5459297	35.07	48186	28965	36	72	0	g__Bacillus (UID902)	99.23	0.91	mosaicus(95.4385)	No subspecies	cereus(98.2277)	0/3()	0/4()	3/3(nheA;nheB;nheC)	0/4()	1/1(cytK-2)	1/1(sph)	0/5()	0/3()	1/9(bpsE)	0()	2082[No clonal complex](7/7)	Group_III(mosaicus)	B. mosaicus	paranthracis	2015
GCF_002564915.1	GCF_002564915.1	Assembly	214	166	113	90	44	27	5898114	5875775	5729998	5564213	4832993	4221223	214	352826	5898114	35.1	134030	39258	14	32	5.43	g__Bacillus (UID901)	98.18	0.34	mycoides(99.1259)	No subspecies	nitratireducens(98.3936)	0/3()	0/4()	3/3(nheA;nheB;nheC)	4/4(hblA;hblB;hblC;hblD)	0/1()	1/1(sph)	0/5()	0/3()	2/9(bpsD;bpsE)	0()	934[No clonal complex](6/7)	Group_VIII(mycoides)	B. mycoides	nitratireducens	2014
GCF_001880115.1	GCF_001880115.1	Assembly	214	191	148	124	77	39	6438270	6427735	6315386	6140783	5350373	3890415	214	345296	6438270	34.72	67785	35325	28	61	52.84	g__Bacillus (UID902)	98.92	0.31	cereus s.s.(98.6399)	No subspecies	frankland(98.6399)	0/3()	0/4()	3/3(nheA;nheB;nheC)	4/4(hblA;hblB;hblC;hblD)	1/1(cytK-2)	1/1(sph)	0/5()	0/3()	1/9(bpsE)	15(Cry1Ac13;Cry1Ac37;Cry1Ca10;Cry1Ca11;Cry1Ca2;Cry1Ca6_1;Cry1Cb-like;Cry1Cb3;Cry1H-like;Cry1I-like;Cry1Ia10/Cry1Ia14/Cry1Ia19/Cry1Ia2/Cry1Ia34/Cry1Ia36/Cry1Ia39/Cry1Ia40;Cry2Ah4;Cry9Da2;Cry9Ea1/Cry9Ea2/Cry9Ea9;Vip3Aa53)	15[ST-8 complex](7/7)	Group_IV(cereus_sensu_stricto)	B. cereus s.s. biovar Thuringiensis; B. Thuringiensis	bombysepticus	NA
GCF_002147575.1	GCF_002147575.1	Assembly	213	210	171	133	79	41	6815382	6813016	6696717	6434112	5567018	4131159	213	343344	6815382	34.87	71882	35905	29	65	0.01	g__Bacillus (UID902)	98.92	0.99	cereus s.s.(98.6024)	No subspecies	frankland(98.6024)	0/3()	0/4()	3/3(nheA;nheB;nheC)	4/4(hblA;hblB;hblC;hblD)	1/1(cytK-2)	1/1(sph)	0/5()	0/3()	1/9(bpsE)	20(Cry1-like;Cry1Aa12/Cry1Aa25/Cry1Aa3;Cry1Aa24;Cry1Aa8;Cry1Ab-like;Cry1Ab33;Cry1Ca10;Cry1Ca11;Cry1Ca2;Cry1Ca6_1;Cry1Cb-like;Cry1Cb3;Cry1Da1/Cry1Da2;Cry1H-like;Cry1I-like;Cry1Ia10/Cry1Ia14/Cry1Ia19/Cry1Ia2/Cry1Ia34/Cry1Ia36/Cry1Ia39/Cry1Ia40;Cry2Ah4;Cry9Da2;Cry9Ea1/Cry9Ea2/Cry9Ea9;Vip3Aa53)	15[ST-8 complex](7/7)	Group_IV(cereus_sensu_stricto)	B. cereus s.s. biovar Thuringiensis; B. Thuringiensis	bombysepticus	NA
GCF_002147645.1	GCF_002147645.1	Assembly	213	205	164	130	78	41	6562772	6557867	6434204	6193200	5326785	3923228	213	275589	6562772	34.86	59219	35769	30	65	0.08	g__Bacillus (UID902)	98.92	0.31	cereus s.s.(98.571)	No subspecies	frankland(98.571)	0/3()	0/4()	3/3(nheA;nheB;nheC)	4/4(hblA;hblB;hblC;hblD)	1/1(cytK-2)	1/1(sph)	0/5()	0/3()	1/9(bpsE)	15(Cry1-like;Cry1Aa24;Cry1Ca10;Cry1Ca11;Cry1Ca2;Cry1Ca6_1;Cry1Cb-like;Cry1Cb3;Cry1Da1/Cry1Da2;Cry1H-like;Cry1I-like;Cry1Ia10/Cry1Ia14/Cry1Ia19/Cry1Ia2/Cry1Ia34/Cry1Ia36/Cry1Ia39/Cry1Ia40;Cry2Ah4;Cry9Ea1/Cry9Ea2/Cry9Ea9;Vip3Aa53)	15[ST-8 complex](7/7)	Group_IV(cereus_sensu_stricto)	B. cereus s.s. biovar Thuringiensis; B. Thuringiensis	bombysepticus	NA
GCF_002572385.1	GCF_002572385.1	Assembly	213	137	84	59	40	29	5738096	5705524	5558721	5381001	5070849	4640170	213	924805	5738096	35.36	137714	65176	10	24	53.24	o__Bacillales (UID828)	99.42	0.16	pseudomycoides(99.4553)	No subspecies	pseudomycoides(98.3488)	0/3()	0/4()	3/3(nheA;nheB;nheC)	3/4(hblA;hblB;hblD)	0/1()	0/1()	0/5()	0/3()	1/9(bpsE)	1(Cry22Ba1)	259[No clonal complex](7/7)	Group_I(pseudomycoides)	B. pseudomycoides biovar Thuringiensis; B. Thuringiensis	pseudomycoides	2014
GCF_002568345.1	GCF_002568345.1	Assembly	212	98	73	63	49	33	6096415	6054923	5993135	5923300	5721343	5117901	212	532497	6096415	34.7	174494	64540	11	24	20.21	g__Bacillus (UID901)	99.34	2.41	cereus s.s.(96.367)	No subspecies	berliner(98.5806)	0/3()	0/4()	3/3(nheA;nheB;nheC)	4/4(hblA;hblB;hblC;hblD)	1/1(cytK-2)	1/1(sph)	0/5()	0/3()	2/9(bpsE;bpsH)	0()	1276[ST-97 complex](7/7)	Group_IV(cereus_sensu_stricto)	B. cereus s.s.	thuringiensis	2013
GCF_002589605.1	GCF_002589605.1	Assembly	212	162	130	108	64	33	5929387	5906783	5823522	5658398	4932387	3818795	212	365220	5929387	34.92	81901	36973	19	48	8.45	g__Bacillus (UID901)	99.34	0.82	toyonensis(98.99700000000001)	No subspecies	toyonensis(98.99700000000001)	0/3()	0/4()	3/3(nheA;nheB;nheC)	4/4(hblA;hblB;hblC;hblD)	0/1()	1/1(sph)	0/5()	0/3()	2/9(bpsE;bpsH)	0()	Unknown(unknown ST)	Group_V(toyonensis)	B. toyonensis	toyonensis	2014
GCF_002559495.1	GCF_002559495.1	Assembly	212	176	131	104	69	47	5870610	5853134	5748179	5551928	4934888	4129383	212	290743	5870610	34.75	69778	42966	27	53	4.36	g__Bacillus (UID902)	99.07	0.62	cereus s.s.(98.6925)	No subspecies	frankland(98.6925)	0/3()	0/4()	3/3(nheA;nheB;nheC)	2/4(hblC;hblD)	1/1(cytK-2)	1/1(sph)	0/5()	0/3()	2/9(bpsE;bpsH)	0()	Unknown(unknown ST)	Group_IV(cereus_sensu_stricto)	B. cereus s.s.	bombysepticus	2014
GCF_002562775.1	GCF_002562775.1	Assembly	211	165	116	91	56	33	4903427	4884603	4757304	4571273	3995057	3181684	211	228214	4903427	35.39	71818	33371	21	46	9.08	g__Bacillus (UID901)	96.98	0.72	luti*(91.6871)	No subspecies	toyonensis*(91.2635)	0/3()	0/4()	3/3(nheA;nheB;nheC)	0/4()	0/1()	0/1()	0/5()	0/3()	1/9(bpsE)	0()	Unknown(unknown ST)	Group_V(toyonensis)*	(Species unknown)	cereusK	2014
GCF_002575815.1	GCF_002575815.1	Assembly	210	166	134	108	70	39	6052354	6032842	5958388	5753073	5155863	3964405	210	247839	6052354	34.75	74449	42021	24	52	6.68	g__Bacillus (UID902)	99.18	1.03	cereus s.s.(98.7555)	No subspecies	frankland(98.7555)	0/3()	0/4()	3/3(nheA;nheB;nheC)	4/4(hblA;hblB;hblC;hblD)	1/1(cytK-2)	1/1(sph)	0/5()	0/3()	1/9(bpsE)	0()	1990[No clonal complex](7/7)	Group_IV(cereus_sensu_stricto)	B. cereus s.s.	bombysepticus	2014
GCF_002577255.1	GCF_002577255.1	Assembly	210	150	99	76	53	35	5883897	5859771	5721971	5548878	5169967	4485217	210	614666	5883897	34.78	114951	52903	14	34	75.58	g__Bacillus (UID901)	99.23	0.38	cereus s.s.(96.5007)	No subspecies	berliner(98.5073)	0/3()	0/4()	3/3(nheA;nheB;nheC)	2/4(hblC;hblD)	1/1(cytK-2)	1/1(sph)	0/5()	0/3()	1/9(bpsE)	0()	1277[No clonal complex](7/7)	Group_IV(cereus_sensu_stricto)	B. cereus s.s.	thuringiensis	2014
GCF_002118205.1	GCF_002118205.1	Assembly	209	169	100	64	40	26	5978754	5952102	5786240	5524384	5159531	4604175	209	2047745	5978754	35.07	128797	59989	7	24	14.25	g__Bacillus (UID901)	99.34	1.65	mycoides(93.7665)	No subspecies	mycoides(98.85)	0/3()	0/4()	3/3(nheA;nheB;nheC)	4/4(hblA;hblB;hblC;hblD)	0/1()	1/1(sph)	0/5()	0/3()	1/9(bpsE)	0()	712[No clonal complex](7/7)	Group_VI(mycoides/paramycoides)	B. mycoides	mycoides	2016
GCF_002572165.1	GCF_002572165.1	Assembly	209	153	116	93	60	38	5996855	5971737	5884285	5706544	5151462	4331738	209	382171	5996855	34.88	94432	46215	19	42	7.7	g__Bacillus (UID901)	99.34	0.93	toyonensis(98.9892)	No subspecies	toyonensis(98.9892)	0/3()	0/4()	3/3(nheA;nheB;nheC)	4/4(hblA;hblB;hblC;hblD)	0/1()	1/1(sph)	0/5()	0/3()	2/9(bpsE;bpsH)	1(Cry22Ba1)	Unknown(unknown ST)	Group_V(toyonensis)	B. toyonensis biovar Thuringiensis; B. Thuringiensis	toyonensis	2014
GCF_002146315.1	GCF_002146315.1	Assembly	209	206	165	126	76	38	6242131	6240861	6107620	5833382	5008568	3660916	209	378564	6242131	35.11	58253	29511	29	64	0	g__Bacillus (UID902)	98.92	0.87	cereus s.s.(98.6422)	No subspecies	frankland(98.6422)	0/3()	0/4()	3/3(nheA;nheB;nheC)	4/4(hblA;hblB;hblC;hblD)	1/1(cytK-2)	1/1(sph)	0/5()	0/3()	1/9(bpsE)	22(Cry1Aa24;Cry1Ab-like;Cry1Ab33;Cry1Ab35;Cry1Bd1;Cry1Ca10;Cry1Ca11;Cry1Cb-like;Cry1Cb1;Cry1Cb3;Cry1Fb1/Cry1Fb5;Cry1Ga1;Cry1Gb2;Cry1H-like;Cry1I-like;Cry1Ib3;Cry2Ac12;Cry2Ah4;Cry9Aalike;Vip1Ac1;Vip2Ae3;Vip3Aa53)	25[ST-8 complex](7/7)	Group_IV(cereus_sensu_stricto)	B. cereus s.s. biovar Thuringiensis; B. Thuringiensis	bombysepticus	1996
GCF_002576765.1	GCF_002576765.1	Assembly	209	156	114	93	65	44	6019480	5996942	5890471	5722030	5276250	4508952	209	422473	6019480	34.91	79858	48550	21	45	7.48	g__Bacillus (UID901)	99.34	0.28	cereus s.s.(96.2592)	No subspecies	berliner(98.8366)	0/3()	0/4()	3/3(nheA;nheB;nheC)	4/4(hblA;hblB;hblC;hblD)	1/1(cytK-2)	1/1(sph)	0/5()	0/3()	2/9(bpsE;bpsH)	0()	1148[ST-97 complex](7/7)	Group_IV(cereus_sensu_stricto)	B. cereus s.s.	thuringiensis	2014
GCF_002567995.1	GCF_002567995.1	Assembly	209	176	140	112	75	39	5859580	5846131	5748874	5558224	4964145	3634487	209	196626	5859580	34.89	60276	35740	27	57	9.3	g__Bacillus (UID901)	99.27	0.22	cereus s.s.(96.1212)	No subspecies	berliner(96.4874)	0/3()	0/4()	3/3(nheA;nheB;nheC)	0/4()	1/1(cytK-2)	1/1(sph)	0/5()	0/3()	2/9(bpsE;bpsH)	1(Cry78Aa1)	596[No clonal complex](7/7)	Group_IV(cereus_sensu_stricto)	B. cereus s.s. biovar Thuringiensis; B. Thuringiensis	thuringiensisS	2014
GCF_002581285.1	GCF_002581285.1	Assembly	209	137	92	69	44	31	5649678	5615810	5498177	5326918	4938710	4441295	209	472908	5649678	35.38	116266	63124	13	28	11.75	o__Bacillales (UID828)	99.42	0.06	pseudomycoides(99.39200000000001)	No subspecies	pseudomycoides(98.3557)	0/3()	0/4()	3/3(nheA;nheB;nheC)	3/4(hblA;hblC;hblD)	0/1()	0/1()	0/5()	0/3()	1/9(bpsE)	0()	969[No clonal complex](6/7)	Group_I(pseudomycoides)	B. pseudomycoides	pseudomycoides	2014
GCF_002565775.1	GCF_002565775.1	Assembly	208	160	115	94	64	32	5120427	5101880	5000206	4853731	4304235	3101129	208	285620	5120427	35.93	63089	35889	23	50	5.21	o__Bacillales (UID828)	99.43	1.44	UnknownSpecies13(99.4822)	No subspecies	pseudomycoides*(88.6358)	0/3()	0/4()	2/3(nheA;nheB)	0/4()	0/1()	0/1()	0/5()	0/3()	1/9(bpsE)	0()	Unknown(unknown ST)	Group_bingmayongensis*	B. UnknownSpecies13	cereusS	2014
GCF_002562585.1	GCF_002562585.1	Assembly	208	159	117	94	61	36	6019463	5997822	5886040	5710614	5164089	4239624	208	249248	6019463	34.74	87502	43089	19	43	5.76	g__Bacillus (UID902)	99.18	1.4	cereus s.s.(98.7547)	No subspecies	frankland(98.7547)	0/3()	0/4()	3/3(nheA;nheB;nheC)	4/4(hblA;hblB;hblC;hblD)	1/1(cytK-2)	1/1(sph)	0/5()	0/3()	1/9(bpsE)	0()	744[No clonal complex](7/7)	Group_IV(cereus_sensu_stricto)	B. cereus s.s.	bombysepticus	2014
GCF_015845305.1	GCF_015845305.1	Assembly	208	204	175	122	71	45	6907172	6904213	6823138	6418527	5598363	4613533	208	530863	6907172	35	74636	38300	25	58	1.36	g__Bacillus (UID901)	99.34	1.02	cereus s.s.(95.8399)	No subspecies	berliner(96.3815)	0/3()	0/4()	3/3(nheA;nheB;nheC)	4/4(hblA;hblB;hblC;hblD)	0/1()	1/1(sph)	0/5()	0/3()	1/9(bpsE)	22(Cry1-like;Cry1Aa24;Cry1Ab-like;Cry1Ab18/Cry1Ab24;Cry1Ab33;Cry1Bb1;Cry1Ca10;Cry1Cb-like;Cry1Cb3;Cry1Da3;Cry1H-like;Cry1Hb1/Cry1Hb2;Cry1I-like;Cry1Ib11;Cry1Ka1;Cry1Nb1;Cry2Ad1;Vip1Ba1;Vip1Ca1;Vip2Ac1/Vip2Ac2;Vip3Af1/Vip3Af3;Vip3Ag4/Vip3Ag6)	23[ST-23 complex](7/7)	Group_IV(cereus_sensu_stricto)	B. cereus s.s. biovar Thuringiensis; B. Thuringiensis	thuringiensisS	2011
GCF_007674195.1	GCF_007674195.1	Assembly	208	51	41	32	26	18	5796695	5749695	5726902	5664233	5559758	5232635	208	822127	5796695	35	416132	208200	6	11	20.01	g__Bacillus (UID901)	99.34	0.68	toyonensis(98.506)	No subspecies	toyonensis(98.506)	0/3()	0/4()	3/3(nheA;nheB;nheC)	4/4(hblA;hblB;hblC;hblD)	0/1()	1/1(sph)	0/5()	0/3()	1/9(bpsE)	0()	886[ST-111 complex](7/7)	Group_V(toyonensis)	B. toyonensis	toyonensis	2018
GCF_002559045.1	GCF_002559045.1	Assembly	208	150	121	98	64	41	5848120	5823567	5751462	5581049	5009785	4144599	208	261077	5848120	35.17	80961	42367	23	47	9.27	g__Bacillus (UID901)	99.01	0.53	mycoides(97.2803)	No subspecies	nitratireducens(97.2974)	0/3()	0/4()	3/3(nheA;nheB;nheC)	4/4(hblA;hblB;hblC;hblD)	0/1()	1/1(sph)	0/5()	0/3()	2/9(bpsD;bpsE)	0()	Unknown(unknown ST)	Group_VIII(mycoides)	B. mycoides	nitratireducens	2014
GCF_008829765.1	GCF_008829765.1	Assembly	208	208	117	99	52	32	5861113	5861113	5646877	5515070	4704976	3983369	208	280948	5861113	34.86	124696	35622	18	42	0.32	g__Bacillus (UID902)	98.61	0.31	cereus s.s.(98.8298)	No subspecies	frankland(98.8298)	0/3()	0/4()	3/3(nheA;nheB;nheC)	4/4(hblA;hblB;hblC;hblD)	1/1(cytK-2)	1/1(sph)	0/5()	0/3()	1/9(bpsE)	9(Cry1Aa6;Cry1Cb-like;Cry1H-like;Cry1I-like;Cry1Ia10/Cry1Ia14/Cry1Ia19/Cry1Ia2/Cry1Ia34/Cry1Ia36/Cry1Ia39/Cry1Ia40;Cry2Aa25;Cry2Aa7;Cry2Ah4;Vip3Aa53)	8[ST-8 complex](7/7)	Group_IV(cereus_sensu_stricto)	B. cereus s.s. biovar Thuringiensis; B. Thuringiensis	bombysepticus	2015
GCF_009647105.1	GCF_009647105.1	Assembly	208	37	32	29	24	20	5277181	5227480	5218206	5194039	5113672	4977912	208	654228	5277181	35.15	338156	159544	6	11	0	g__Bacillus (UID902)	99.23	0.23	cereus s.s.(97.5165)	No subspecies	frankland(97.5165)	0/3()	0/4()	3/3(nheA;nheB;nheC)	4/4(hblA;hblB;hblC;hblD)	1/1(cytK-2)	1/1(sph)	0/5()	0/3()	1/9(bpsE)	0()	46[No clonal complex](7/7)	Group_IV(cereus_sensu_stricto)	B. cereus s.s.	cereus	NA
GCF_002558275.1	GCF_002558275.1	Assembly	208	156	103	76	44	32	5982155	5961476	5825764	5628514	5126392	4713559	208	717976	5982155	35.11	130329	61476	13	29	5.67	g__Bacillus (UID901)	98.18	0.17	mycoides(99.1632)	No subspecies	nitratireducens(98.3116)	0/3()	0/4()	3/3(nheA;nheB;nheC)	4/4(hblA;hblB;hblC;hblD)	0/1()	1/1(sph)	0/5()	0/3()	1/9(bpsE)	1(Cry78Aa1)	Unknown(unknown ST)	Group_VIII(mycoides)	B. mycoides biovar Thuringiensis; B. Thuringiensis	nitratireducens	2014
GCF_002564815.1	GCF_002564815.1	Assembly	207	88	66	58	47	30	5798897	5758650	5708693	5646053	5476420	4859096	207	595809	5798897	35.22	136509	95791	11	23	3.4	g__Bacillus (UID901)	99.34	0.92	mycoides(95.4679)	No subspecies	nitratireducens(95.5469)	0/3()	0/4()	3/3(nheA;nheB;nheC)	4/4(hblA;hblB;hblC;hblD)	0/1()	1/1(sph)	0/5()	0/3()	1/9(bpsE)	0()	Unknown(unknown ST)	Group_VI(mycoides/paramycoides)	B. mycoides	nitratireducens	2014
GCF_001044855.1	GCF_001044855.1	Assembly	207	201	170	135	88	45	6759149	6755304	6661064	6404739	5591347	4013934	207	275589	6759149	34.86	61349	32859	34	71	6.47	g__Bacillus (UID902)	98.92	0.31	cereus s.s.(98.5686)	No subspecies	frankland(98.5686)	0/3()	0/4()	3/3(nheA;nheB;nheC)	4/4(hblA;hblB;hblC;hblD)	1/1(cytK-2)	1/1(sph)	0/5()	0/3()	1/9(bpsE)	20(Cry1-like;Cry1Aa12/Cry1Aa25/Cry1Aa3;Cry1Aa24;Cry1Aa8;Cry1Ab-like;Cry1Ab33;Cry1Ca10;Cry1Ca11;Cry1Ca2;Cry1Ca6_1;Cry1Cb-like;Cry1Cb3;Cry1Da1/Cry1Da2;Cry1H-like;Cry1I-like;Cry1Ia10/Cry1Ia14/Cry1Ia19/Cry1Ia2/Cry1Ia34/Cry1Ia36/Cry1Ia39/Cry1Ia40;Cry2Ah4;Cry9Da2;Cry9Ea1/Cry9Ea2/Cry9Ea9;Vip3Aa53)	15[ST-8 complex](7/7)	Group_IV(cereus_sensu_stricto)	B. cereus s.s. biovar Thuringiensis; B. Thuringiensis	bombysepticus	2002
GCF_015845275.1	GCF_015845275.1	Assembly	207	201	150	119	66	35	6441491	6436578	6292724	6072107	5155870	3967982	207	224315	6441491	34.92	85519	33405	24	56	2.93	g__Bacillus (UID902)	98.92	0.31	cereus s.s.(98.7139)	No subspecies	frankland(98.7139)	0/3()	0/4()	3/3(nheA;nheB;nheC)	4/4(hblA;hblB;hblC;hblD)	1/1(cytK-2)	1/1(sph)	0/5()	0/3()	1/9(bpsE)	14(Cry1Aa11/Cry1Aa16/Cry1Aa17;Cry1Aa8;Cry1Ab-like;Cry1Ac12;Cry1Ac13;Cry1Ac24;Cry1Cb-like;Cry1Cb3;Cry1H-like;Cry1I-like;Cry1Ia10/Cry1Ia14/Cry1Ia19/Cry1Ia2/Cry1Ia34/Cry1Ia36/Cry1Ia39/Cry1Ia40;Cry2Aa25;Cry2Ah4;Vip3Aa53)	8[ST-8 complex](7/7)	Group_IV(cereus_sensu_stricto)	B. cereus s.s. biovar Thuringiensis; B. Thuringiensis	bombysepticus	2011
GCF_015845195.1	GCF_015845195.1	Assembly	207	201	174	120	71	45	6849847	6845588	6762073	6365100	5574016	4598524	207	532168	6849847	35.05	76963	38007	25	58	0.54	g__Bacillus (UID901)	99.34	0.03	cereus s.s.(95.8761)	No subspecies	berliner(96.3613)	0/3()	0/4()	3/3(nheA;nheB;nheC)	4/4(hblA;hblB;hblC;hblD)	0/1()	1/1(sph)	0/5()	0/3()	1/9(bpsE)	23(Cry1-like;Cry1Aa24;Cry1Ab-like;Cry1Ab18/Cry1Ab24;Cry1Ab33;Cry1Bb1;Cry1Ca10;Cry1Ca11;Cry1Cb-like;Cry1Cb3;Cry1Da3;Cry1H-like;Cry1Hb1/Cry1Hb2;Cry1I-like;Cry1Ib11;Cry1Ka1;Cry1Nb1;Cry2Ad1;Vip1Ba1;Vip1Ca1;Vip2Ac1/Vip2Ac2;Vip3Af1/Vip3Af3;Vip3Ag4/Vip3Ag6)	23[ST-23 complex](7/7)	Group_IV(cereus_sensu_stricto)	B. cereus s.s. biovar Thuringiensis; B. Thuringiensis	thuringiensisS	2011
GCF_002564965.1	GCF_002564965.1	Assembly	206	151	105	84	48	35	5889898	5866144	5747162	5595712	5004426	4535271	206	430886	5889898	35.16	117099	54748	14	33	4.84	g__Bacillus (UID901)	98.35	0.83	mycoides(98.2335)	No subspecies	nitratireducens(98.1586)	0/3()	0/4()	3/3(nheA;nheB;nheC)	4/4(hblA;hblB;hblC;hblD)	0/1()	1/1(sph)	0/5()	0/3()	1/9(bpsE)	0()	2037[No clonal complex](7/7)	Group_VIII(mycoides)	B. mycoides	nitratireducens	2014
GCF_002574405.1	GCF_002574405.1	Assembly	206	161	110	87	49	31	5924082	5906663	5770031	5604823	4965435	4304656	206	472415	5924082	35.09	151167	47513	14	34	3.12	g__Bacillus (UID901)	98.02	0.17	mycoides(99.1601)	No subspecies	nitratireducens(98.4271)	0/3()	0/4()	3/3(nheA;nheB;nheC)	4/4(hblA;hblB;hblC;hblD)	0/1()	1/1(sph)	0/5()	0/3()	1/9(bpsE)	1(Cry78Aa1)	2054[No clonal complex](7/7)	Group_VIII(mycoides)	B. mycoides biovar Thuringiensis; B. Thuringiensis	nitratireducens	2014
GCF_002570875.1	GCF_002570875.1	Assembly	206	148	98	75	40	27	6054711	6029771	5895881	5733102	5179611	4720494	206	592264	6054711	35.06	212687	60894	9	24	2.81	g__Bacillus (UID901)	98.02	0.17	mycoides(99.1561)	No subspecies	nitratireducens(98.3699)	0/3()	0/4()	3/3(nheA;nheB;nheC)	4/4(hblA;hblB;hblC;hblD)	0/1()	1/1(sph)	0/5()	0/3()	1/9(bpsE)	1(Cry78Aa1)	2054[No clonal complex](7/7)	Group_VIII(mycoides)	B. mycoides biovar Thuringiensis; B. Thuringiensis	nitratireducens	2014
GCF_016483285.1	GCF_016483285.1	Assembly	206	105	68	53	30	26	6474183	6438511	6359091	6241887	5867864	5720219	206	983552	6474183	34.65	296172	107971	6	15	0	g__Bacillus (UID901)	99.27	0.11	cereus s.s.(95.8676)	No subspecies	berliner(96.4946)	0/3()	0/4()	3/3(nheA;nheB;nheC)	4/4(hblA;hblB;hblC;hblD)	1/1(cytK-2)	1/1(sph)	0/5()	0/3()	1/9(bpsE)	2(Vip1Ad1;Vip2Ad1)	12[ST-23 complex](7/7)	Group_IV(cereus_sensu_stricto)	B. cereus s.s. biovar Thuringiensis; B. Thuringiensis	thuringiensisS	2019
GCF_002199675.1	GCF_002199675.1	Assembly	206	174	129	112	72	31	5256296	5233527	5122058	4998144	4321333	2842413	206	184993	5256296	35.17	57403	31122	27	59	1.33	g__Bacillus (UID902)	98.92	0.06	mosaicus(97.1299)	No subspecies	anthracis(97.1948)	0/3()	0/4()	3/3(nheA;nheB;nheC)	0/4()	1/1(cytK-2)	1/1(sph)	0/5()	0/3()	1/9(bpsE)	0()	1988[No clonal complex](7/7)	Group_III(mosaicus)	B. mosaicus	anthracis	2016
GCF_002557465.1	GCF_002557465.1	Assembly	206	136	88	66	41	31	5603220	5575551	5450298	5286219	4885414	4456009	206	622727	5603220	35.41	121789	71792	13	27	7.78	o__Bacillales (UID828)	99.42	0.06	pseudomycoides(99.4348)	No subspecies	pseudomycoides(98.3065)	0/3()	0/4()	3/3(nheA;nheB;nheC)	3/4(hblA;hblB;hblD)	0/1()	0/1()	0/5()	0/3()	1/9(bpsE)	0()	259[No clonal complex](7/7)	Group_I(pseudomycoides)	B. pseudomycoides	pseudomycoides	2014
GCF_001982925.1	GCF_001982925.1	Assembly	205	193	148	122	69	37	5640514	5631582	5508031	5319135	4526370	3333381	205	235971	5640514	35.16	67304	32822	29	59	10.85	g__Bacillus (UID902)	99.05	1.3	mosaicus(95.3232)	cereus(97.5596)	cereus(99.0313)	0/3()	0/4()	3/3(nheA;nheB;nheC)	0/4()	0/1()	1/1(sph)	0/5()	0/3()	1/9(bpsE)	0()	205[ST-205 complex](7/7)	Group_III(mosaicus)	B. mosaicus subsp. cereus; B. cereus	paranthracis	2006
GCF_002569565.1	GCF_002569565.1	Assembly	205	142	88	65	47	27	5577644	5551165	5412857	5247010	4977233	4178928	205	499884	5577644	35.39	157281	48707	11	28	7.92	o__Bacillales (UID828)	99.42	0.06	pseudomycoides(99.4109)	No subspecies	pseudomycoides(98.4096)	0/3()	0/4()	3/3(nheA;nheB;nheC)	3/4(hblA;hblB;hblD)	0/1()	0/1()	0/5()	0/3()	1/9(bpsE)	0()	Unknown(unknown ST)	Group_I(pseudomycoides)	B. pseudomycoides	pseudomycoides	2014
GCF_002148045.1	GCF_002148045.1	Assembly	204	171	90	60	49	34	6391128	6371175	6184224	5966446	5803129	5257552	204	394819	6391128	34.89	168722	80318	13	27	0.81	g__Bacillus (UID902)	98.84	1.41	cereus s.s.(97.1039)	No subspecies	frankland(97.1039)	0/3()	0/4()	3/3(nheA;nheB;nheC)	4/4(hblA;hblB;hblC;hblD)	1/1(cytK-2)	1/1(sph)	0/5()	0/3()	1/9(bpsE)	7(Cry11Aa2;Cry11Ba1;Cry25Aa1;Cry60Aa1;Cry60Ba2/Cry60Ba3;Cyt2Ba5/Cyt2Ba6;Cyt2Bb1)	1462[ST-142 complex](7/7)	Group_IV(cereus_sensu_stricto)	B. cereus s.s. biovar Thuringiensis; B. Thuringiensis	cereus	NA
GCF_002575245.1	GCF_002575245.1	Assembly	204	155	101	75	46	28	6094700	6076294	5924779	5731454	5262025	4568389	204	1011789	6094700	35.01	139776	48738	11	29	7.12	g__Bacillus (UID901)	98.02	0.67	mycoides(99.3481)	No subspecies	nitratireducens(98.4172)	0/3()	0/4()	3/3(nheA;nheB;nheC)	4/4(hblA;hblB;hblC;hblD)	0/1()	1/1(sph)	0/5()	0/3()	1/9(bpsE)	1(Cry78Aa1)	Unknown(unknown ST)	Group_VIII(mycoides)	B. mycoides biovar Thuringiensis; B. Thuringiensis	nitratireducens	2014
GCF_002147395.1	GCF_002147395.1	Assembly	204	194	147	109	65	41	5778580	5771714	5636569	5357850	4584780	3722634	204	216081	5778580	35.26	65799	30839	27	57	1.02	g__Bacillus (UID901)	99.27	0.38	cereus s.s.(96.2191)	No subspecies	berliner(98.0664)	0/3()	0/4()	3/3(nheA;nheB;nheC)	4/4(hblA;hblB;hblC;hblD)	1/1(cytK-2)	1/1(sph)	0/5()	0/3()	1/9(bpsE)	0()	242[No clonal complex](7/7)	Group_IV(cereus_sensu_stricto)	B. cereus s.s.	thuringiensis	1979
GCF_002562795.1	GCF_002562795.1	Assembly	204	144	91	70	39	28	6009860	5984111	5842920	5680179	5184704	4795609	204	617769	6009860	35.12	167918	72774	10	24	8.09	g__Bacillus (UID901)	98.02	0.17	mycoides(99.185)	No subspecies	nitratireducens(98.3153)	0/3()	0/4()	3/3(nheA;nheB;nheC)	4/4(hblA;hblB;hblC;hblD)	0/1()	1/1(sph)	0/5()	0/3()	1/9(bpsE)	1(Cry78Aa1)	2054[No clonal complex](7/7)	Group_VIII(mycoides)	B. mycoides biovar Thuringiensis; B. Thuringiensis	nitratireducens	2014
GCF_002007035.1	GCF_002007035.1	Assembly	203	190	149	113	51	19	5401036	5393094	5269518	5006183	4065519	2900223	203	388626	5401036	35.28	63015	25339	16	51	0	g__Bacillus (UID902)	98.54	0.58	mosaicus(99.9892)	anthracis(99.9835)	anthracis(98.6616)	3/3(cya;lef;pagA)	0/4()	3/3(nheA;nheB;nheC)	0/4()	0/1()	1/1(sph)	0/5()	3/3(hasA;hasB;hasC)	1/9(bpsE)	0()	1[No clonal complex](6/7)	Group_III(mosaicus)	B. mosaicus subsp. anthracis biovar Anthracis; B. anthracis biovar Anthracis; B. Anthracis	anthracis	2016
GCF_002568645.1	GCF_002568645.1	Assembly	203	138	93	73	45	29	5840531	5811930	5694071	5540017	5115857	4496990	203	459242	5840531	35.3	163506	60465	13	27	34.17	o__Bacillales (UID828)	99.42	0.06	pseudomycoides(99.2443)	No subspecies	pseudomycoides(98.2729)	0/3()	0/4()	3/3(nheA;nheB;nheC)	3/4(hblA;hblC;hblD)	0/1()	0/1()	0/5()	0/3()	1/9(bpsE)	0()	Unknown(unknown ST)	Group_I(pseudomycoides)	B. pseudomycoides	pseudomycoides	2014
GCF_002555675.1	GCF_002555675.1	Assembly	203	149	102	79	47	31	5642363	5618020	5501759	5330246	4823209	4247518	203	372288	5642363	35.36	123400	53342	14	31	2.32	o__Bacillales (UID828)	99.42	0	pseudomycoides(98.4024)	No subspecies	pseudomycoides(98.5757)	0/3()	0/4()	3/3(nheA;nheB;nheC)	3/4(hblA;hblC;hblD)	0/1()	0/1()	0/5()	0/3()	1/9(bpsE)	1(Cry22Ba1)	2139[No clonal complex](7/7)	Group_I(pseudomycoides)	B. pseudomycoides biovar Thuringiensis; B. Thuringiensis	pseudomycoides	2014
GCF_002589695.1	GCF_002589695.1	Assembly	202	147	113	99	68	36	5672853	5648425	5557829	5454329	4920481	3769009	202	371413	5672853	35.07	79340	40766	21	47	8.51	g__Bacillus (UID901)	99.26	0	mosaicus(93.1558)	No subspecies	wiedmannii(97.0974)	0/3()	0/4()	3/3(nheA;nheB;nheC)	4/4(hblA;hblB;hblC;hblD)	0/1()	1/1(sph)	0/5()	0/3()	1/9(bpsE)	0()	1493[No clonal complex](7/7)	Group_II(mosaicus/luti)	B. mosaicus	wiedmannii	2014
GCF_002555585.1	GCF_002555585.1	Assembly	202	153	120	97	58	32	6139271	6118227	6025331	5860819	5202194	4245375	202	501246	6139271	34.94	105403	43353	16	40	6.58	g__Bacillus (UID901)	99.34	0	toyonensis(98.6142)	No subspecies	toyonensis(98.6142)	0/3()	0/4()	3/3(nheA;nheB;nheC)	4/4(hblA;hblB;hblC;hblD)	1/1(cytK-2)	1/1(sph)	0/5()	0/3()	2/9(bpsE;bpsH)	0()	231[ST-111 complex](7/7)	Group_V(toyonensis)	B. toyonensis	toyonensis	2014
GCF_002572225.1	GCF_002572225.1	Assembly	201	66	56	54	44	30	5817721	5775295	5751541	5738197	5572444	5061430	201	699470	5817721	34.96	165604	81742	10	21	3.45	g__Bacillus (UID901)	99.34	0.85	mosaicus(92.9879)	No subspecies	wiedmannii(96.1261)	0/3()	0/4()	3/3(nheA;nheB;nheC)	4/4(hblA;hblB;hblC;hblD)	0/1()	1/1(sph)	0/5()	0/3()	1/9(bpsE)	0()	1504[No clonal complex](7/7)	Group_II(mosaicus/luti)	B. mosaicus	wiedmannii	2014
GCF_002576845.1	GCF_002576845.1	Assembly	201	81	65	58	45	33	5924664	5883011	5839684	5788451	5544714	5042394	201	710170	5924664	34.89	126963	92902	12	25	5.35	g__Bacillus (UID902)	99.23	0.55	cereus s.s.(99.3998)	No subspecies	frankland(99.3998)	0/3()	0/4()	3/3(nheA;nheB;nheC)	4/4(hblA;hblB;hblC;hblD)	1/1(cytK-2)	1/1(sph)	0/5()	0/3()	1/9(bpsE)	0()	1954[No clonal complex](7/7)	Group_IV(cereus_sensu_stricto)	B. cereus s.s.	bombysepticus	2014
GCF_002581465.1	GCF_002581465.1	Assembly	201	148	98	78	47	36	5683476	5659149	5531759	5384556	4918861	4527144	201	324569	5683476	35.37	138300	56020	14	32	3.45	o__Bacillales (UID828)	99.42	0	pseudomycoides(98.4201)	No subspecies	pseudomycoides(98.6341)	0/3()	0/4()	3/3(nheA;nheB;nheC)	3/4(hblA;hblC;hblD)	0/1()	0/1()	0/5()	0/3()	1/9(bpsE)	1(Cry22Ba1)	2139[No clonal complex](7/7)	Group_I(pseudomycoides)	B. pseudomycoides biovar Thuringiensis; B. Thuringiensis	pseudomycoides	2014
GCF_002552635.1	GCF_002552635.1	Assembly	200	147	104	88	65	37	6235361	6211435	6112179	5991567	5625665	4634479	200	354237	6235361	34.64	120237	48368	16	38	4.96	g__Bacillus (UID902)	99.02	0.71	cereus s.s.(98.7491)	No subspecies	frankland(98.7491)	0/3()	0/4()	3/3(nheA;nheB;nheC)	4/4(hblA;hblB;hblC;hblD)	1/1(cytK-2)	1/1(sph)	0/5()	0/3()	1/9(bpsE)	0()	137[No clonal complex](7/7)	Group_IV(cereus_sensu_stricto)	B. cereus s.s.	bombysepticus	2014
GCF_001566445.1	GCF_001566445.1	Assembly	200	137	103	80	59	34	5492740	5466318	5378500	5200119	4869162	4031385	200	319048	5492740	35.37	101924	48711	17	36	0	g__Bacillus (UID902)	99.07	0.62	mosaicus(95.1691)	cereus(99.0052)	cereus(97.7373)	0/3()	4/4(cesA;cesB;cesC;cesD)	3/3(nheA;nheB;nheC)	0/4()	0/1()	1/1(sph)	0/5()	0/3()	1/9(bpsE)	0()	144[No clonal complex](7/7)	Group_III(mosaicus)	B. mosaicus subsp. cereus biovar Emeticus; B. cereus biovar Emeticus; B. Emeticus	paranthracis	2014
GCF_002147685.1	GCF_002147685.1	Assembly	200	196	159	124	77	41	6483654	6480922	6367669	6118891	5344187	3986473	200	275589	6483654	34.88	68927	36522	29	62	0.08	g__Bacillus (UID902)	98.92	0.31	cereus s.s.(98.5589)	No subspecies	frankland(98.5589)	0/3()	0/4()	3/3(nheA;nheB;nheC)	4/4(hblA;hblB;hblC;hblD)	1/1(cytK-2)	1/1(sph)	0/5()	0/3()	1/9(bpsE)	20(Cry1-like;Cry1Aa12/Cry1Aa25/Cry1Aa3;Cry1Aa24;Cry1Aa8;Cry1Ab-like;Cry1Ab33;Cry1Ca10;Cry1Ca11;Cry1Ca2;Cry1Ca6_1;Cry1Cb-like;Cry1Cb3;Cry1Da1/Cry1Da2;Cry1H-like;Cry1I-like;Cry1Ia10/Cry1Ia14/Cry1Ia19/Cry1Ia2/Cry1Ia34/Cry1Ia36/Cry1Ia39/Cry1Ia40;Cry2Ah4;Cry9Da2;Cry9Ea1/Cry9Ea2/Cry9Ea9;Vip3Aa53)	15[ST-8 complex](7/7)	Group_IV(cereus_sensu_stricto)	B. cereus s.s. biovar Thuringiensis; B. Thuringiensis	bombysepticus	NA
GCF_015845135.1	GCF_015845135.1	Assembly	200	195	135	98	65	42	6603078	6598921	6427605	6168527	5672834	4803643	200	405672	6603078	35.26	98281	43628	22	46	0.36	g__Bacillus (UID901)	98.61	0.26	cereus s.s.(96.1198)	No subspecies	berliner(98.0027)	0/3()	0/4()	3/3(nheA;nheB;nheC)	4/4(hblA;hblB;hblC;hblD)	1/1(cytK-2)	1/1(sph)	0/5()	0/3()	1/9(bpsE)	0()	Unknown(unknown ST)	Group_IV(cereus_sensu_stricto)	B. cereus s.s.	thuringiensis	2011
GCF_002557385.1	GCF_002557385.1	Assembly	200	137	91	72	48	31	5619311	5593102	5468042	5322742	4958023	4295809	200	453392	5619311	35.4	122144	55261	13	30	8.97	o__Bacillales (UID828)	99.42	0.06	pseudomycoides(99.4286)	No subspecies	pseudomycoides(98.3862)	0/3()	0/4()	3/3(nheA;nheB;nheC)	3/4(hblA;hblB;hblD)	0/1()	0/1()	0/5()	0/3()	1/9(bpsE)	0()	259[No clonal complex](7/7)	Group_I(pseudomycoides)	B. pseudomycoides	pseudomycoides	2014
GCF_002568765.1	GCF_002568765.1	Assembly	200	134	90	71	45	32	5627638	5600240	5496101	5354347	4960785	4458659	200	959248	5627638	35.43	122188	69252	13	28	12.88	o__Bacillales (UID828)	99.42	0.06	pseudomycoides(99.4039)	No subspecies	pseudomycoides(98.324)	0/3()	0/4()	3/3(nheA;nheB;nheC)	3/4(hblA;hblB;hblD)	0/1()	0/1()	0/5()	0/3()	1/9(bpsE)	0()	259[No clonal complex](7/7)	Group_I(pseudomycoides)	B. pseudomycoides	pseudomycoides	2014
GCF_002570235.1	GCF_002570235.1	Assembly	199	156	116	93	55	33	6029278	6011600	5901273	5737577	5137188	4344366	199	335656	6029278	34.91	117758	42322	16	37	11.78	g__Bacillus (UID901)	99.34	1.43	toyonensis(98.4623)	No subspecies	toyonensis(98.4623)	0/3()	0/4()	3/3(nheA;nheB;nheC)	4/4(hblA;hblB;hblC;hblD)	0/1()	1/1(sph)	0/5()	0/3()	2/9(bpsE;bpsH)	0()	Unknown(unknown ST)	Group_V(toyonensis)	B. toyonensis	toyonensis	2014
GCF_002147375.1	GCF_002147375.1	Assembly	199	197	167	132	78	39	6336696	6335622	6228832	5983558	5095517	3686579	199	379898	6336696	35.18	58722	29550	30	66	0	g__Bacillus (UID902)	98.92	0.87	cereus s.s.(98.6245)	No subspecies	frankland(98.6245)	0/3()	0/4()	3/3(nheA;nheB;nheC)	4/4(hblA;hblB;hblC;hblD)	1/1(cytK-2)	1/1(sph)	0/5()	0/3()	1/9(bpsE)	20(Cry1Aa24;Cry1Ab-like;Cry1Ab33;Cry1Ab35;Cry1Bd1;Cry1Ca10;Cry1Cb-like;Cry1Cb1;Cry1Gb2;Cry1H-like;Cry1I-like;Cry1Ib3;Cry2Ac12;Cry2Ah4;Cry9Aalike;Cry9Ba1;Vip1Ac1;Vip2Ae3;Vip3Aa53;Vip3Af1/Vip3Af3)	25[ST-8 complex](7/7)	Group_IV(cereus_sensu_stricto)	B. cereus s.s. biovar Thuringiensis; B. Thuringiensis	bombysepticus	1976
GCF_002558285.1	GCF_002558285.1	Assembly	199	148	115	99	69	39	5917042	5895675	5820966	5702206	5191146	4082824	199	247870	5917042	34.77	82568	44176	22	47	6.52	g__Bacillus (UID902)	99.18	0.72	cereus s.s.(98.7098)	No subspecies	frankland(98.7098)	0/3()	0/4()	3/3(nheA;nheB;nheC)	4/4(hblA;hblB;hblC;hblD)	1/1(cytK-2)	1/1(sph)	0/5()	0/3()	1/9(bpsE)	0()	1990[No clonal complex](7/7)	Group_IV(cereus_sensu_stricto)	B. cereus s.s.	bombysepticus	2014
GCF_002200125.1	GCF_002200125.1	Assembly	199	192	144	115	70	33	5700422	5695452	5569851	5366563	4632526	3268265	199	447518	5700422	35.25	58489	32755	26	58	9.98	g__Bacillus (UID902)	98.77	0.6	mosaicus(95.1522)	cereus(99.8669)	cereus(97.7434)	0/3()	4/4(cesA;cesB;cesC;cesD)	3/3(nheA;nheB;nheC)	0/4()	0/1()	1/1(sph)	0/5()	0/3()	1/9(bpsE)	0()	26[No clonal complex](7/7)	Group_III(mosaicus)	B. mosaicus subsp. cereus biovar Emeticus; B. cereus biovar Emeticus; B. Emeticus	paranthracis	2016
GCF_008829485.1	GCF_008829485.1	Assembly	199	199	116	94	54	33	5827350	5827350	5645291	5484838	4808221	4073399	199	280900	5827350	34.91	124612	39128	18	40	3.26	g__Bacillus (UID902)	98.61	0.31	cereus s.s.(98.7858)	No subspecies	frankland(98.7858)	0/3()	0/4()	3/3(nheA;nheB;nheC)	4/4(hblA;hblB;hblC;hblD)	1/1(cytK-2)	1/1(sph)	0/5()	0/3()	1/9(bpsE)	8(Cry1Ac13;Cry1Cb-like;Cry1H-like;Cry1I-like;Cry1Ia10/Cry1Ia14/Cry1Ia19/Cry1Ia2/Cry1Ia34/Cry1Ia36/Cry1Ia39/Cry1Ia40;Cry1Ia21;Cry2Aa1/Cry2Aa10/Cry2Aa19/Cry2Aa20/Cry2Aa21/Cry2Aa22/Cry2Aa23/Cry2Aa9;Vip3Aa53)	8[ST-8 complex](7/7)	Group_IV(cereus_sensu_stricto)	B. cereus s.s. biovar Thuringiensis; B. Thuringiensis	bombysepticus	2015
GCF_002556235.1	GCF_002556235.1	Assembly	199	136	90	68	46	33	5634527	5610058	5489116	5321199	4976119	4437970	199	924633	5634527	35.38	112372	58672	13	30	11.61	o__Bacillales (UID828)	99.42	0.06	pseudomycoides(99.3941)	No subspecies	pseudomycoides(98.4219)	0/3()	0/4()	3/3(nheA;nheB;nheC)	3/4(hblA;hblB;hblD)	0/1()	0/1()	0/5()	0/3()	1/9(bpsE)	0()	259[No clonal complex](7/7)	Group_I(pseudomycoides)	B. pseudomycoides	pseudomycoides	2014
GCF_001583875.1	GCF_001583875.1	Assembly	198	166	124	94	55	25	5860633	5846074	5723391	5518464	4866057	3761384	198	803312	5860633	34.97	133290	37195	14	40	0	g__Bacillus (UID902)	99.18	0.72	cereus s.s.(99.1113)	No subspecies	frankland(99.1113)	0/3()	0/4()	3/3(nheA;nheB;nheC)	4/4(hblA;hblB;hblC;hblD)	1/1(cytK-2)	1/1(sph)	0/5()	0/3()	2/9(bpsE;bpsH)	0()	1089[No clonal complex](7/7)	Group_IV(cereus_sensu_stricto)	B. cereus s.s.	bombysepticus	2012
GCF_002570485.1	GCF_002570485.1	Assembly	198	92	72	61	45	33	5681951	5645194	5593935	5516806	5227789	4768258	198	433970	5681951	35.22	147463	86733	13	25	9.24	g__Bacillus (UID901)	99.34	0.58	mycoides(95.4997)	No subspecies	nitratireducens(95.5775)	0/3()	0/4()	3/3(nheA;nheB;nheC)	4/4(hblA;hblB;hblC;hblD)	0/1()	1/1(sph)	0/5()	0/3()	1/9(bpsE)	0()	Unknown(unknown ST)	Group_VI(mycoides/paramycoides)	B. mycoides	nitratireducens	2014
GCF_002566395.1	GCF_002566395.1	Assembly	197	73	63	56	47	38	5771649	5730014	5705000	5654377	5499766	5125384	197	519771	5771649	34.89	132420	79175	13	26	3.55	g__Bacillus (UID901)	99.27	0.89	cereus s.s.(96.1059)	No subspecies	berliner(96.5325)	0/3()	0/4()	3/3(nheA;nheB;nheC)	0/4()	1/1(cytK-2)	1/1(sph)	0/5()	0/3()	2/9(bpsE;bpsH)	0()	213[No clonal complex](7/7)	Group_IV(cereus_sensu_stricto)	B. cereus s.s.	thuringiensisS	2014
GCF_002568725.1	GCF_002568725.1	Assembly	197	140	113	96	63	34	6016938	5993302	5935584	5806579	5269768	4152756	197	399333	6016938	34.94	93525	42715	17	42	5.72	g__Bacillus (UID901)	99.34	0.77	toyonensis(98.9841)	No subspecies	toyonensis(98.9841)	0/3()	0/4()	3/3(nheA;nheB;nheC)	4/4(hblA;hblB;hblC;hblD)	0/1()	1/1(sph)	0/5()	0/3()	2/9(bpsE;bpsH)	0()	1484[ST-111 complex](6/7)	Group_V(toyonensis)	B. toyonensis	toyonensis	2014
GCF_002571935.1	GCF_002571935.1	Assembly	197	159	112	87	57	40	5730822	5712414	5601941	5427985	4958896	4329924	197	289777	5730822	35.36	92778	51905	19	40	4.14	g__Bacillus (UID901)	99.34	0.07	toyonensis(98.5521)	No subspecies	toyonensis(98.5521)	0/3()	0/4()	3/3(nheA;nheB;nheC)	4/4(hblA;hblB;hblC;hblD)	0/1()	1/1(sph)	0/5()	0/3()	2/9(bpsE;bpsH)	0()	158[No clonal complex](6/7)	Group_V(toyonensis)	B. toyonensis	toyonensis	2014
GCF_002552125.1	GCF_002552125.1	Assembly	196	87	75	66	47	35	5903789	5867630	5837052	5767491	5459504	4982923	196	535751	5903789	34.97	151248	69069	12	26	1.76	g__Bacillus (UID901)	99.34	1.18	toyonensis(99.0631)	No subspecies	toyonensis(99.0631)	0/3()	0/4()	3/3(nheA;nheB;nheC)	4/4(hblA;hblB;hblC;hblD)	0/1()	1/1(sph)	0/5()	0/3()	2/9(bpsE;bpsH)	1(Cry22Ba1)	Unknown(unknown ST)	Group_V(toyonensis)	B. toyonensis biovar Thuringiensis; B. Thuringiensis	toyonensis	2013
GCF_002564655.1	GCF_002564655.1	Assembly	196	141	93	63	37	24	5871145	5848633	5720598	5507911	5126691	4679453	196	387743	5871145	35.15	184858	93349	11	20	5.55	g__Bacillus (UID901)	98.68	1	mycoides(99.1398)	No subspecies	nitratireducens(98.4595)	0/3()	0/4()	3/3(nheA;nheB;nheC)	4/4(hblA;hblB;hblC;hblD)	0/1()	1/1(sph)	0/5()	0/3()	1/9(bpsE)	0()	Unknown(unknown ST)	Group_VIII(mycoides)	B. mycoides	nitratireducens	2014
GCF_008416285.1	GCF_008416285.1	Assembly	196	196	134	102	55	28	5314253	5314253	5166435	4943680	4193572	3264350	196	310853	5314253	35.15	75887	28430	19	48	0	g__Bacillus (UID902)	99.23	0.49	mosaicus(98.1236)	No subspecies	anthracis(98.2177)	0/3()	0/4()	3/3(nheA;nheB;nheC)	0/4()	1/1(cytK-2)	1/1(sph)	0/5()	0/3()	1/9(bpsE)	0()	990[No clonal complex](7/7)	Group_III(mosaicus)	B. mosaicus	anthracis	2015
GCF_002561475.1	GCF_002561475.1	Assembly	196	155	120	105	67	36	6072917	6055093	5957888	5849854	5157744	4035826	196	280237	6072917	34.75	78038	37522	21	48	4.51	g__Bacillus (UID901)	99.34	0	cereus s.s.(96.3783)	No subspecies	berliner(98.50399999999999)	0/3()	0/4()	3/3(nheA;nheB;nheC)	4/4(hblA;hblB;hblC;hblD)	1/1(cytK-2)	1/1(sph)	0/5()	0/3()	2/9(bpsE;bpsH)	0()	1582[No clonal complex](7/7)	Group_IV(cereus_sensu_stricto)	B. cereus s.s.	thuringiensis	2014
GCF_002571915.1	GCF_002571915.1	Assembly	195	163	134	112	63	41	5962687	5948981	5877465	5706154	4930316	4119471	195	235766	5962687	34.99	78264	41116	24	49	9.21	g__Bacillus (UID901)	99.34	1.04	toyonensis(99.3757)	No subspecies	toyonensis(99.3757)	0/3()	0/4()	3/3(nheA;nheB;nheC)	4/4(hblA;hblB;hblC;hblD)	0/1()	1/1(sph)	0/5()	0/3()	2/9(bpsE;bpsH)	0()	2728[ST-111 complex](7/7)	Group_V(toyonensis)	B. toyonensis	toyonensis	2014
GCF_002807375.1	GCF_002807375.1	Assembly	194	78	61	60	50	34	5625466	5592615	5553249	5544809	5381228	4766216	194	487474	5625466	35.2	144042	84253	12	26	0.12	g__Bacillus (UID902)	98.77	2.08	mosaicus(95.1563)	cereus(99.8278)	cereus(97.6825)	0/3()	0/4()	3/3(nheA;nheB;nheC)	0/4()	0/1()	1/1(sph)	0/5()	0/3()	1/9(bpsE)	0()	26[No clonal complex](7/7)	Group_III(mosaicus)	B. mosaicus subsp. cereus; B. cereus	paranthracis	NA
GCF_002560375.1	GCF_002560375.1	Assembly	194	138	108	88	54	30	5705213	5679998	5603963	5476801	4871829	3992917	194	743918	5705213	35.1	100880	42346	15	37	9.22	g__Bacillus (UID901)	97.73	0.84	paramycoides(98.0248)	No subspecies	paramycoides(98.0248)	0/3()	0/4()	3/3(nheA;nheB;nheC)	4/4(hblA;hblB;hblC;hblD)	0/1()	1/1(sph)	0/5()	0/3()	1/9(bpsE)	0()	Unknown(unknown ST)	Group_VI(mycoides/paramycoides)	B. paramycoides	paramycoides	2014
GCF_002551565.1	GCF_002551565.1	Assembly	194	140	108	91	61	34	5895492	5869123	5801671	5674168	5196844	4141393	194	691852	5895492	34.92	96628	47446	17	40	7.79	g__Bacillus (UID901)	99.34	0.71	toyonensis(98.9841)	No subspecies	toyonensis(98.9841)	0/3()	0/4()	3/3(nheA;nheB;nheC)	4/4(hblA;hblB;hblC;hblD)	0/1()	1/1(sph)	0/5()	0/3()	2/9(bpsE;bpsH)	0()	Unknown(unknown ST)	Group_V(toyonensis)	B. toyonensis	toyonensis	2014
GCF_001566365.1	GCF_001566365.1	Assembly	194	157	114	86	52	28	5591569	5575072	5454129	5244396	4678836	3806849	194	418945	5591569	35.17	101838	39754	14	37	0	g__Bacillus (UID902)	98.77	0.46	mosaicus(95.2622)	cereus(99.0619)	cereus(97.6975)	0/3()	0/4()	3/3(nheA;nheB;nheC)	0/4()	0/1()	1/1(sph)	0/5()	0/3()	1/9(bpsE)	0()	164[No clonal complex](7/7)	Group_III(mosaicus)	B. mosaicus subsp. cereus; B. cereus	paranthracis	2014
GCF_002568175.1	GCF_002568175.1	Assembly	194	148	115	94	56	39	6159910	6137602	6056154	5914173	5332491	4755523	194	434506	6159910	34.66	102927	54649	16	37	6.82	g__Bacillus (UID901)	99.34	0.19	cereus s.s.(96.4417)	No subspecies	berliner(98.3885)	0/3()	0/4()	3/3(nheA;nheB;nheC)	4/4(hblA;hblB;hblC;hblD)	1/1(cytK-2)	1/1(sph)	0/5()	0/3()	1/9(bpsE)	0()	206[No clonal complex](7/7)	Group_IV(cereus_sensu_stricto)	B. cereus s.s.	thuringiensis	2014
GCF_002563275.1	GCF_002563275.1	Assembly	194	146	118	102	69	39	6225824	6207028	6145736	6031260	5496535	4470626	194	510091	6225824	34.7	82710	42775	19	44	2.99	g__Bacillus (UID901)	99.34	0.08	cereus s.s.(96.3636)	No subspecies	berliner(98.3999)	0/3()	0/4()	3/3(nheA;nheB;nheC)	4/4(hblA;hblB;hblC;hblD)	1/1(cytK-2)	1/1(sph)	0/5()	0/3()	1/9(bpsE)	0()	206[No clonal complex](7/7)	Group_IV(cereus_sensu_stricto)	B. cereus s.s.	thuringiensis	2013
GCF_002559205.1	GCF_002559205.1	Assembly	193	146	104	90	60	36	6259553	6239398	6138618	6032253	5519826	4704109	193	311993	6259553	34.65	121233	53005	17	36	4.79	g__Bacillus (UID902)	99.18	1.09	cereus s.s.(98.7102)	No subspecies	frankland(98.7102)	0/3()	0/4()	3/3(nheA;nheB;nheC)	4/4(hblA;hblB;hblC;hblD)	1/1(cytK-2)	1/1(sph)	0/5()	0/3()	1/9(bpsE)	0()	137[No clonal complex](7/7)	Group_IV(cereus_sensu_stricto)	B. cereus s.s.	bombysepticus	2014
GCF_000710255.1	GCF_000710255.1	Assembly	193	193	150	114	65	36	6386251	6386251	6247398	5991363	5132428	4111683	193	223321	6386251	34.74	96479	31507	22	54	0	g__Bacillus (UID902)	98.92	0.31	cereus s.s.(98.6515)	No subspecies	frankland(98.6515)	0/3()	0/4()	3/3(nheA;nheB;nheC)	4/4(hblA;hblB;hblC;hblD)	1/1(cytK-2)	1/1(sph)	0/5()	0/3()	1/9(bpsE)	13(Cry1Aa24;Cry1Ab-like;Cry1Ab1/Cry1Ab12/Cry1Ab13/Cry1Ab15/Cry1Ab23/Cry1Ab25/Cry1Ab29/Cry1Ab3/Cry1Ab4/Cry1Ab9;Cry1Ab33;Cry1Ac12;Cry1Ac4;Cry1Cb-like;Cry1H-like;Cry1I-like;Cry1Ia21;Cry2Aa25;Cry2Ah4;Vip3Aa53)	8[ST-8 complex](7/7)	Group_IV(cereus_sensu_stricto)	B. cereus s.s. biovar Thuringiensis; B. Thuringiensis	bombysepticus	1970
GCF_002561665.1	GCF_002561665.1	Assembly	192	136	104	89	59	40	6465077	6440935	6358173	6250373	5800213	5149036	192	388374	6465077	34.68	118888	61854	15	35	10.05	g__Bacillus (UID901)	99.34	0.91	cereus s.s.(96.441)	No subspecies	berliner(98.3779)	0/3()	0/4()	3/3(nheA;nheB;nheC)	4/4(hblA;hblB;hblC;hblD)	1/1(cytK-2)	1/1(sph)	0/5()	0/3()	1/9(bpsE)	0()	206[No clonal complex](7/7)	Group_IV(cereus_sensu_stricto)	B. cereus s.s.	thuringiensis	2014
GCF_002571845.1	GCF_002571845.1	Assembly	192	128	85	62	44	31	5593122	5567044	5451226	5271189	4997159	4503637	192	801059	5593122	35.4	137807	69688	11	26	7.85	o__Bacillales (UID828)	99.42	0.06	pseudomycoides(99.3976)	No subspecies	pseudomycoides(98.3296)	0/3()	0/4()	3/3(nheA;nheB;nheC)	3/4(hblA;hblB;hblD)	0/1()	0/1()	0/5()	0/3()	1/9(bpsE)	0()	259[No clonal complex](7/7)	Group_I(pseudomycoides)	B. pseudomycoides	pseudomycoides	2014
GCF_016483645.1	GCF_016483645.1	Assembly	191	74	60	53	36	27	5620110	5583972	5551163	5507313	5228164	4889652	191	786647	5620110	35.18	216870	95729	8	18	0	g__Bacillus (UID901)	98.68	0.78	mycoides(92.8419)	No subspecies	UnknownGeneFlowUnit3(97.2235)	0/3()	0/4()	3/3(nheA;nheB;nheC)	4/4(hblA;hblB;hblC;hblD)	0/1()	1/1(sph)	0/5()	0/3()	1/9(bpsE)	0()	434[No clonal complex](7/7)	Group_VI(mycoides/paramycoides)	B. mycoides	cereusU	2019
GCF_002582715.1	GCF_002582715.1	Assembly	191	103	80	67	48	35	5965575	5934547	5879862	5786232	5459908	4932616	191	580208	5965575	34.97	141227	75419	13	28	5.67	g__Bacillus (UID901)	99.34	0.65	toyonensis(99.0897)	No subspecies	toyonensis(99.0897)	0/3()	0/4()	3/3(nheA;nheB;nheC)	4/4(hblA;hblB;hblC;hblD)	0/1()	1/1(sph)	0/5()	0/3()	2/9(bpsE;bpsH)	0()	Unknown(unknown ST)	Group_V(toyonensis)	B. toyonensis	toyonensis	2014
GCF_008829745.1	GCF_008829745.1	Assembly	191	191	115	96	54	34	5820138	5820138	5648972	5514404	4791588	4067267	191	280948	5820138	34.91	125137	39230	18	41	0.45	g__Bacillus (UID902)	98.61	0.31	cereus s.s.(98.7872)	No subspecies	frankland(98.7872)	0/3()	0/4()	3/3(nheA;nheB;nheC)	4/4(hblA;hblB;hblC;hblD)	1/1(cytK-2)	1/1(sph)	0/5()	0/3()	1/9(bpsE)	9(Cry1Aa6;Cry1Cb-like;Cry1H-like;Cry1I-like;Cry1Ia10/Cry1Ia14/Cry1Ia19/Cry1Ia2/Cry1Ia34/Cry1Ia36/Cry1Ia39/Cry1Ia40;Cry2Aa25;Cry2Aa7;Cry2Ah4;Vip3Aa53)	8[ST-8 complex](7/7)	Group_IV(cereus_sensu_stricto)	B. cereus s.s. biovar Thuringiensis; B. Thuringiensis	bombysepticus	2015
GCF_009872925.1	GCF_009872925.1	Assembly	191	154	134	115	72	34	5041300	5028026	4971526	4828478	4103900	2696395	191	204768	5041300	35.34	53927	32065	31	61	0	g__Bacillus (UID902)	97.43	0.15	mosaicus(99.9937)	anthracis(99.9982)	anthracis(98.7257)	0/3()	0/4()	3/3(nheA;nheB;nheC)	0/4()	0/1()	1/1(sph)	0/5()	0/3()	1/9(bpsE)	0()	1[No clonal complex](7/7)	Group_III(mosaicus)	B. mosaicus subsp. anthracis; B. anthracis	anthracis	NA
GCF_016483425.1	GCF_016483425.1	Assembly	190	87	72	65	47	38	6235308	6202366	6172804	6117818	5826921	5497481	190	486525	6235308	34.74	165717	80889	13	26	0	g__Bacillus (UID901)	99.34	0.8	cereus s.s.(95.9025)	No subspecies	berliner(96.4827)	0/3()	0/4()	3/3(nheA;nheB;nheC)	4/4(hblA;hblB;hblC;hblD)	0/1()	1/1(sph)	0/5()	0/3()	1/9(bpsE)	0()	12[ST-23 complex](7/7)	Group_IV(cereus_sensu_stricto)	B. cereus s.s.	thuringiensisS	2019
GCF_002574515.1	GCF_002574515.1	Assembly	190	150	106	89	63	37	6103511	6086081	5977986	5850605	5430696	4469853	190	591980	6103511	34.7	101114	48207	18	40	3.6	g__Bacillus (UID902)	99.07	0.62	cereus s.s.(98.7137)	No subspecies	frankland(98.7137)	0/3()	0/4()	3/3(nheA;nheB;nheC)	4/4(hblA;hblB;hblC;hblD)	1/1(cytK-2)	1/1(sph)	0/5()	0/3()	2/9(bpsE;bpsH)	0()	Unknown(unknown ST)	Group_IV(cereus_sensu_stricto)	B. cereus s.s.	bombysepticus	2014
GCF_016483725.1	GCF_016483725.1	Assembly	189	48	36	36	32	27	6003049	5962648	5937342	5937342	5862159	5678771	189	683239	6003049	35	316666	144788	7	15	0	g__Bacillus (UID901)	99.34	0.33	mosaicus(93.2668)	No subspecies	UnknownGeneFlowUnit11*(99.2287)	0/3()	0/4()	3/3(nheA;nheB;nheC)	4/4(hblA;hblB;hblC;hblD)	0/1()	1/1(sph)	0/5()	0/3()	2/9(bpsE;bpsH)	0()	616[No clonal complex](7/7)	Group_II(mosaicus/luti)	B. mosaicus	wiedmannii	2019
GCF_002559115.1	GCF_002559115.1	Assembly	188	145	105	87	55	33	6031569	6011672	5905442	5777110	5246380	4329792	188	446796	6031569	34.74	115977	48067	17	38	4.18	g__Bacillus (UID902)	99.18	1.4	cereus s.s.(98.7325)	No subspecies	frankland(98.7325)	0/3()	0/4()	3/3(nheA;nheB;nheC)	4/4(hblA;hblB;hblC;hblD)	1/1(cytK-2)	1/1(sph)	0/5()	0/3()	1/9(bpsE)	0()	744[No clonal complex](7/7)	Group_IV(cereus_sensu_stricto)	B. cereus s.s.	bombysepticus	2014
GCF_002562115.1	GCF_002562115.1	Assembly	188	86	60	51	38	26	5093814	5057722	4989127	4930493	4718126	4274812	188	488368	5093814	35.36	201479	80200	9	19	7.5	g__Bacillus (UID901)	96.7	0.81	luti*(91.9559)	No subspecies	toyonensis*(91.3868)	0/3()	0/4()	3/3(nheA;nheB;nheC)	4/4(hblA;hblB;hblC;hblD)	0/1()	0/1()	0/5()	0/3()	1/9(bpsE)	0()	Unknown(unknown ST)	Group_VI(mycoides/paramycoides)*	(Species unknown)	cereusK	2014
GCF_002584675.1	GCF_002584675.1	Assembly	188	137	106	92	63	35	5978379	5956103	5875638	5771579	5304200	4272278	188	346777	5978379	34.69	87502	46153	17	40	4.45	g__Bacillus (UID902)	99.18	0.62	cereus s.s.(98.741)	No subspecies	frankland(98.741)	0/3()	0/4()	3/3(nheA;nheB;nheC)	4/4(hblA;hblB;hblC;hblD)	1/1(cytK-2)	1/1(sph)	2/5(capB;capC)	0/3()	1/9(bpsE)	0()	744[No clonal complex](7/7)	Group_IV(cereus_sensu_stricto)	B. cereus s.s.	bombysepticus	2014
GCF_002911745.1	GCF_002911745.1	Assembly	188	111	73	54	32	26	6326962	6295669	6208147	6064356	5707081	5475096	188	736039	6326962	34.71	232845	129395	9	18	0	g__Bacillus (UID902)	99.23	0.33	cereus s.s.(98.9861)	No subspecies	frankland(98.9861)	0/3()	0/4()	3/3(nheA;nheB;nheC)	4/4(hblA;hblB;hblC;hblD)	1/1(cytK-2)	1/1(sph)	2/5(capB;capC)	0/3()	2/9(bpsE;bpsH)	1(Cry8Ca1/Cry8Ca4)	1441[ST-18 complex](7/7)	Group_IV(cereus_sensu_stricto)	B. cereus s.s. biovar Thuringiensis; B. Thuringiensis	bombysepticus	2013
GCF_002582025.1	GCF_002582025.1	Assembly	188	146	115	91	58	40	5896276	5876451	5794716	5623626	5088138	4396863	188	295500	5896276	34.83	91859	49831	20	41	10.24	g__Bacillus (UID901)	99.34	0.33	toyonensis(99.3369)	No subspecies	toyonensis(99.3369)	0/3()	0/4()	3/3(nheA;nheB;nheC)	4/4(hblA;hblB;hblC;hblD)	0/1()	1/1(sph)	0/5()	0/3()	2/9(bpsE;bpsH)	0()	Unknown(unknown ST)	Group_V(toyonensis)	B. toyonensis	toyonensis	2014
GCF_002577465.1	GCF_002577465.1	Assembly	187	142	115	100	72	42	5975936	5957210	5894345	5776740	5325704	4201614	187	254062	5975936	34.77	77081	46153	23	48	8.85	g__Bacillus (UID902)	99.18	0.72	cereus s.s.(98.6873)	No subspecies	frankland(98.6873)	0/3()	0/4()	3/3(nheA;nheB;nheC)	4/4(hblA;hblB;hblC;hblD)	1/1(cytK-2)	1/1(sph)	0/5()	0/3()	1/9(bpsE)	0()	1990[No clonal complex](7/7)	Group_IV(cereus_sensu_stricto)	B. cereus s.s.	bombysepticus	2014
GCF_008829815.1	GCF_008829815.1	Assembly	187	187	111	93	52	35	5780906	5780906	5613803	5485593	4797625	4171666	187	280942	5780906	34.88	124490	43647	18	39	1.54	g__Bacillus (UID902)	98.61	0.31	cereus s.s.(98.84100000000001)	No subspecies	frankland(98.84100000000001)	0/3()	0/4()	3/3(nheA;nheB;nheC)	4/4(hblA;hblB;hblC;hblD)	1/1(cytK-2)	1/1(sph)	0/5()	0/3()	1/9(bpsE)	9(Cry1Aa6;Cry1Ac13;Cry1Cb-like;Cry1H-like;Cry1I-like;Cry1Ia10/Cry1Ia14/Cry1Ia19/Cry1Ia2/Cry1Ia34/Cry1Ia36/Cry1Ia39/Cry1Ia40;Cry2Aa25;Cry2Ah4;Vip3Aa53)	8[ST-8 complex](7/7)	Group_IV(cereus_sensu_stricto)	B. cereus s.s. biovar Thuringiensis; B. Thuringiensis	bombysepticus	2015
GCF_001756265.1	GCF_001756265.1	Assembly	187	177	124	104	59	32	5857539	5849598	5711340	5560137	4802993	3843225	187	346285	5857539	35.02	86053	35039	18	46	0	g__Bacillus (UID901)	99.34	0.16	mosaicus(93.071)	No subspecies	wiedmannii(96.1374)	0/3()	0/4()	3/3(nheA;nheB;nheC)	4/4(hblA;hblB;hblC;hblD)	0/1()	1/1(sph)	0/5()	0/3()	2/9(bpsE;bpsH)	0()	733[No clonal complex](7/7)	Group_II(mosaicus/luti)	B. mosaicus	wiedmannii	2014
GCF_003345105.1	GCF_003345105.1	Assembly	187	26	22	19	15	12	5370193	5305485	5298475	5278661	5206675	5073201	187	1161873	5370193	35.07	898825	262987	3	5	0	g__Bacillus (UID902)	99.23	0.15	mosaicus(99.9866)	anthracis(99.9854)	anthracis(98.705)	0/3()	0/4()	3/3(nheA;nheB;nheC)	0/4()	0/1()	1/1(sph)	0/5()	3/3(hasA;hasB;hasC)	1/9(bpsE)	0()	1[No clonal complex](7/7)	Group_III(mosaicus)	B. mosaicus subsp. anthracis; B. anthracis	anthracis	NA
GCF_002559985.1	GCF_002559985.1	Assembly	186	139	107	92	69	38	6092215	6070056	5988037	5872631	5505913	4333530	186	334565	6092215	34.69	85992	46353	19	43	4.04	g__Bacillus (UID902)	99.18	1.5	cereus s.s.(98.7195)	No subspecies	frankland(98.7195)	0/3()	0/4()	3/3(nheA;nheB;nheC)	4/4(hblA;hblB;hblC;hblD)	1/1(cytK-2)	1/1(sph)	0/5()	0/3()	1/9(bpsE)	0()	1990[No clonal complex](7/7)	Group_IV(cereus_sensu_stricto)	B. cereus s.s.	bombysepticus	2014
GCF_002014535.1	GCF_002014535.1	Assembly	186	135	98	77	46	30	6068254	6044162	5949151	5799238	5315102	4680911	186	728046	6068254	35.08	125578	58348	12	28	0	g__Bacillus (UID901)	99.01	0.89	mycoides(93.7416)	No subspecies	mycoides(97.7887)	0/3()	0/4()	3/3(nheA;nheB;nheC)	4/4(hblA;hblB;hblC;hblD)	0/1()	1/1(sph)	0/5()	0/3()	1/9(bpsE)	0()	673[No clonal complex](7/7)	Group_VI(mycoides/paramycoides)	B. mycoides	mycoides	2010
GCF_002572455.1	GCF_002572455.1	Assembly	186	143	112	89	56	35	6049278	6031305	5958324	5790201	5206946	4453154	186	513239	6049278	34.91	101051	46733	17	37	4.38	g__Bacillus (UID901)	99.34	0	toyonensis(98.4668)	No subspecies	toyonensis(98.4668)	0/3()	0/4()	3/3(nheA;nheB;nheC)	4/4(hblA;hblB;hblC;hblD)	0/1()	1/1(sph)	0/5()	0/3()	1/9(bpsE)	0()	1734[No clonal complex](7/7)	Group_V(toyonensis)	B. toyonensis	toyonensis	2014
GCF_001583975.1	GCF_001583975.1	Assembly	185	167	125	89	56	31	5920010	5908911	5785606	5516823	5002286	4099622	185	461604	5920010	35.04	100085	42601	15	39	0	g__Bacillus (UID902)	98.75	1.42	mosaicus(94.6796)	No subspecies	cereus(96.1009)	0/3()	0/4()	3/3(nheA;nheB;nheC)	4/4(hblA;hblB;hblC;hblD)	1/1(cytK-2)	1/1(sph)	0/5()	0/3()	1/9(bpsE)	2(Cry21Aa2/Cry21Aa3;Cry21Ga1)	1085[No clonal complex](7/7)	Group_II(mosaicus/luti)	B. mosaicus biovar Thuringiensis; B. Thuringiensis	tropicus	2012
GCF_001982805.1	GCF_001982805.1	Assembly	185	175	134	118	72	40	5649901	5642340	5534720	5408681	4611067	3445281	185	235101	5649901	35.06	61787	33934	29	60	4.48	g__Bacillus (UID902)	99.23	0.89	mosaicus(95.39399999999999)	cereus(97.5192)	cereus(98.4251)	0/3()	0/4()	3/3(nheA;nheB;nheC)	0/4()	1/1(cytK-2)	1/1(sph)	0/5()	0/3()	1/9(bpsE)	0()	2085[ST-205 complex](7/7)	Group_III(mosaicus)	B. mosaicus subsp. cereus; B. cereus	paranthracis	2006
GCF_002560615.1	GCF_002560615.1	Assembly	185	125	96	78	56	34	6354929	6327614	6260456	6133477	5757830	5012830	185	664021	6354929	34.92	140450	55499	11	30	5.79	g__Bacillus (UID901)	98.68	0.65	mosaicus(92.815)	No subspecies	UnknownGeneFlowUnit13*(99.0596)	0/3()	0/4()	3/3(nheA;nheB;nheC)	0/4()	0/1()	1/1(sph)	0/5()	0/3()	2/9(bpsE;bpsH)	3(Cry32Ya1;Cry78Aa1;Vip4Aa1)	Unknown(unknown ST)	Group_II(mosaicus/luti)	B. mosaicus biovar Thuringiensis; B. Thuringiensis	cereusAG	2014
GCF_002147235.1	GCF_002147235.1	Assembly	185	173	127	102	76	42	6178927	6172303	6052637	5877313	5409003	4117765	185	275591	6178927	35.03	74956	42484	25	54	0.02	g__Bacillus (UID902)	98.92	0.31	cereus s.s.(98.6228)	No subspecies	frankland(98.6228)	0/3()	0/4()	3/3(nheA;nheB;nheC)	4/4(hblA;hblB;hblC;hblD)	1/1(cytK-2)	1/1(sph)	0/5()	0/3()	1/9(bpsE)	14(Cry1Aa12/Cry1Aa25/Cry1Aa3;Cry1Aa24;Cry1Aa8;Cry1Ab-like;Cry1Ab33;Cry1Cb-like;Cry1Cb3;Cry1H-like;Cry1I-like;Cry1Ia10/Cry1Ia14/Cry1Ia19/Cry1Ia2/Cry1Ia34/Cry1Ia36/Cry1Ia39/Cry1Ia40;Cry2Ah4;Cry9Da2;Cry9Ea1/Cry9Ea2/Cry9Ea9;Vip3Aa53)	15[ST-8 complex](7/7)	Group_IV(cereus_sensu_stricto)	B. cereus s.s. biovar Thuringiensis; B. Thuringiensis	bombysepticus	NA
GCF_001044895.1	GCF_001044895.1	Assembly	184	179	154	131	78	35	5618923	5615446	5560818	5395776	4510269	2981506	184	214525	5618923	35.12	52377	29952	32	67	0.23	g__Bacillus (UID902)	98.74	2	mosaicus(95.0281)	cereus(99.0309)	cereus(97.7111)	0/3()	0/4()	3/3(nheA;nheB;nheC)	0/4()	0/1()	1/1(sph)	0/5()	0/3()	1/9(bpsE)	0()	164[No clonal complex](7/7)	Group_III(mosaicus)	B. mosaicus subsp. cereus; B. cereus	paranthracis	1993
GCF_002565455.1	GCF_002565455.1	Assembly	184	158	129	102	57	30	4679567	4666665	4583258	4391286	3634521	2677685	184	174438	4679567	35.94	58152	28875	24	53	15.92	o__Bacillales (UID828)	99.43	1.29	UnknownSpecies13(96.3249)	No subspecies	bingmayongensis*(88.8607)	0/3()	0/4()	2/3(nheA;nheB)	0/4()	0/1()	0/1()	0/5()	0/3()	1/9(bpsE)	0()	Unknown(unknown ST)	Group_gaemokensis*	B. UnknownSpecies13	cereusS	2014
GCF_002576575.1	GCF_002576575.1	Assembly	184	145	104	90	67	34	6006078	5988468	5886149	5780470	5422615	4149199	184	434171	6006078	34.75	85851	46354	17	42	4.16	g__Bacillus (UID902)	99.18	1.12	cereus s.s.(98.7239)	No subspecies	frankland(98.7239)	0/3()	0/4()	3/3(nheA;nheB;nheC)	4/4(hblA;hblB;hblC;hblD)	1/1(cytK-2)	1/1(sph)	0/5()	0/3()	1/9(bpsE)	0()	1990[No clonal complex](7/7)	Group_IV(cereus_sensu_stricto)	B. cereus s.s.	bombysepticus	2014
GCF_002746455.1	GCF_002746455.1	Assembly	183	135	73	58	43	28	5651163	5621811	5486329	5369878	5155182	4589679	183	457771	5651163	34.99	153281	82764	10	22	0	g__Bacillus (UID902)	96.37	1.62	mosaicus(93.4787)	No subspecies	UnknownGeneFlowUnit4*(93.8539)	0/3()	0/4()	3/3(nheA;nheB;nheC)	2/4(hblC;hblD)	0/1()	1/1(sph)	0/5()	0/3()	2/9(bpsE;bpsH)	0()	Unknown(unknown ST)	Group_II(mosaicus/luti)*	B. mosaicus	fungorum	2017
GCF_007681195.1	GCF_007681195.1	Assembly	183	83	64	60	46	35	5971064	5940854	5892715	5866612	5637894	5209972	183	952731	5971064	35.15	165396	68031	9	23	17.94	g__Bacillus (UID901)	99.67	1.27	mosaicus(92.7377)	No subspecies	mobilis*(96.6195)	0/3()	0/4()	3/3(nheA;nheB;nheC)	0/4()	0/1()	1/1(sph)	0/5()	0/3()	2/9(bpsE;bpsH)	0()	992[No clonal complex](7/7)	Group_II(mosaicus/luti)	B. mosaicus	mobilis	2018
GCF_002147255.1	GCF_002147255.1	Assembly	183	161	137	106	70	39	6707290	6699485	6633623	6411524	5767306	4737039	183	395661	6707290	34.75	92738	37618	20	46	0.75	g__Bacillus (UID902)	98.92	0.8	cereus s.s.(98.7323)	No subspecies	frankland(98.7323)	0/3()	0/4()	3/3(nheA;nheB;nheC)	4/4(hblA;hblB;hblC;hblD)	1/1(cytK-2)	1/1(sph)	0/5()	0/3()	2/9(bpsE;bpsH)	13(Cry1Ab-like;Cry1Ac12;Cry1Ac13;Cry1Ac4;Cry1Ah2;Cry1Ca10;Cry1Cb-like;Cry1Cb3;Cry1Ea5;Cry1H-like;Cry1I-like;Cry1Ia10/Cry1Ia14/Cry1Ia19/Cry1Ia2/Cry1Ia34/Cry1Ia36/Cry1Ia39/Cry1Ia40;Cry2Aa25)	13[ST-8 complex](7/7)	Group_IV(cereus_sensu_stricto)	B. cereus s.s. biovar Thuringiensis; B. Thuringiensis	bombysepticus	NA
GCF_002550725.1	GCF_002550725.1	Assembly	183	148	115	97	62	37	5838556	5822887	5743885	5608686	5072476	4127433	183	599015	5838556	34.95	76808	45049	18	43	5.21	g__Bacillus (UID901)	99.34	0.71	toyonensis(98.9176)	No subspecies	toyonensis(98.9176)	0/3()	0/4()	3/3(nheA;nheB;nheC)	4/4(hblA;hblB;hblC;hblD)	0/1()	1/1(sph)	0/5()	0/3()	2/9(bpsE;bpsH)	0()	Unknown(unknown ST)	Group_V(toyonensis)	B. toyonensis	toyonensis	2014
GCF_002530775.1	GCF_002530775.1	Assembly	183	164	123	104	71	33	5268910	5256317	5155602	5014875	4450311	3068003	183	176036	5268910	35.28	57974	33538	26	55	1.46	g__Bacillus (UID902)	99.23	0.31	mosaicus(95.3671)	cereus(97.6211)	cereus(98.86399999999999)	0/3()	0/4()	3/3(nheA;nheB;nheC)	0/4()	1/1(cytK-2)	1/1(sph)	0/5()	0/3()	1/9(bpsE)	0()	1989[ST-205 complex](7/7)	Group_III(mosaicus)	B. mosaicus subsp. cereus; B. cereus	paranthracis	2016
GCF_001583805.1	GCF_001583805.1	Assembly	182	146	110	95	66	35	5790900	5776322	5689225	5578577	5047975	3997204	182	438967	5790900	35.11	91863	35792	19	44	0	g__Bacillus (UID902)	99.07	4.91	mosaicus(97.9922)	No subspecies	anthracis(98.02)	0/3()	0/4()	3/3(nheA;nheB;nheC)	0/4()	1/1(cytK-2)	1/1(sph)	0/5()	0/3()	2/9(bpsE;bpsH)	0()	1050[No clonal complex](7/7)	Group_III(mosaicus)	B. mosaicus	anthracis	2012
GCF_002576045.1	GCF_002576045.1	Assembly	182	139	108	92	71	38	6013171	5995694	5916532	5799299	5446412	4205495	182	502549	6013171	34.76	77288	44395	20	45	3.76	g__Bacillus (UID902)	99.18	0.81	cereus s.s.(98.6725)	No subspecies	frankland(98.6725)	0/3()	0/4()	3/3(nheA;nheB;nheC)	4/4(hblA;hblB;hblC;hblD)	1/1(cytK-2)	1/1(sph)	0/5()	0/3()	1/9(bpsE)	0()	1990[No clonal complex](7/7)	Group_IV(cereus_sensu_stricto)	B. cereus s.s.	bombysepticus	2014
GCF_002574325.1	GCF_002574325.1	Assembly	182	127	97	80	57	35	6153481	6126773	6050537	5920647	5552680	4807373	182	510409	6153481	34.66	111251	58256	13	32	6.01	g__Bacillus (UID901)	99.34	0.17	cereus s.s.(96.4337)	No subspecies	berliner(98.4222)	0/3()	0/4()	3/3(nheA;nheB;nheC)	4/4(hblA;hblB;hblC;hblD)	1/1(cytK-2)	1/1(sph)	0/5()	0/3()	1/9(bpsE)	0()	206[No clonal complex](7/7)	Group_IV(cereus_sensu_stricto)	B. cereus s.s.	thuringiensis	2014
GCF_002584535.1	GCF_002584535.1	Assembly	182	134	100	80	49	30	5232193	5207993	5121486	4975551	4497940	3770920	182	588148	5232193	35.38	94787	47526	15	34	3	o__Bacillales (UID828)	99.43	0.1	UnknownSpecies17(100.0)	No subspecies	pseudomycoides*(90.1581)	0/3()	0/4()	0/3()	4/4(hblA;hblB;hblC;hblD)	0/1()	0/1()	0/5()	0/3()	1/9(bpsE)	0()	Unknown(unknown ST)	Group_I(pseudomycoides)*	B. UnknownSpecies17	cereusAW	2014
GCF_002568365.1	GCF_002568365.1	Assembly	181	144	119	104	75	38	5923871	5909292	5848249	5732057	5263461	3904906	181	298976	5923871	34.79	74382	41799	23	50	7.53	g__Bacillus (UID902)	99.18	1.03	cereus s.s.(98.7306)	No subspecies	frankland(98.7306)	0/3()	0/4()	3/3(nheA;nheB;nheC)	4/4(hblA;hblB;hblC;hblD)	1/1(cytK-2)	1/1(sph)	0/5()	0/3()	1/9(bpsE)	0()	1990[No clonal complex](7/7)	Group_IV(cereus_sensu_stricto)	B. cereus s.s.	bombysepticus	2014
GCF_002558815.1	GCF_002558815.1	Assembly	181	133	103	90	66	44	6373109	6351931	6277762	6172245	5776398	5006771	181	320594	6373109	34.67	113699	58256	19	40	2.26	g__Bacillus (UID901)	99.34	0.42	cereus s.s.(96.4292)	No subspecies	berliner(98.4202)	0/3()	0/4()	3/3(nheA;nheB;nheC)	4/4(hblA;hblB;hblC;hblD)	1/1(cytK-2)	1/1(sph)	0/5()	0/3()	1/9(bpsE)	0()	206[No clonal complex](7/7)	Group_IV(cereus_sensu_stricto)	B. cereus s.s.	thuringiensis	2014
GCF_008829845.1	GCF_008829845.1	Assembly	181	181	110	94	55	33	5778927	5778927	5627855	5514843	4828385	4029283	181	280907	5778927	34.88	124646	41846	18	40	0.59	g__Bacillus (UID902)	98.61	0.31	cereus s.s.(98.8236)	No subspecies	frankland(98.8236)	0/3()	0/4()	3/3(nheA;nheB;nheC)	4/4(hblA;hblB;hblC;hblD)	1/1(cytK-2)	1/1(sph)	0/5()	0/3()	1/9(bpsE)	9(Cry1Aa6;Cry1Ac13;Cry1Cb-like;Cry1H-like;Cry1I-like;Cry1Ia10/Cry1Ia14/Cry1Ia19/Cry1Ia2/Cry1Ia34/Cry1Ia36/Cry1Ia39/Cry1Ia40;Cry2Aa25;Cry2Ah4;Vip3Aa53)	8[ST-8 complex](7/7)	Group_IV(cereus_sensu_stricto)	B. cereus s.s. biovar Thuringiensis; B. Thuringiensis	bombysepticus	2015
GCF_002577565.1	GCF_002577565.1	Assembly	181	140	107	89	65	39	6058844	6041744	5973103	5835950	5410090	4445941	181	346224	6058844	34.82	82822	48749	18	41	6.6	g__Bacillus (UID901)	99.01	0	cereus s.s.(96.2439)	No subspecies	berliner(98.6251)	0/3()	0/4()	3/3(nheA;nheB;nheC)	4/4(hblA;hblB;hblC;hblD)	1/1(cytK-2)	1/1(sph)	0/5()	0/3()	2/9(bpsE;bpsH)	2(Cry22Ba1;Cry78Aa1)	1587[No clonal complex](7/7)	Group_IV(cereus_sensu_stricto)	B. cereus s.s. biovar Thuringiensis; B. Thuringiensis	thuringiensis	2014
GCF_002560465.1	GCF_002560465.1	Assembly	180	122	96	85	55	40	6166584	6137481	6069531	5985560	5493607	5009957	180	352028	6166584	34.67	125015	59596	16	34	3.83	g__Bacillus (UID901)	99.34	0.19	cereus s.s.(96.3922)	No subspecies	berliner(98.3785)	0/3()	0/4()	3/3(nheA;nheB;nheC)	4/4(hblA;hblB;hblC;hblD)	1/1(cytK-2)	1/1(sph)	0/5()	0/3()	1/9(bpsE)	0()	206[No clonal complex](7/7)	Group_IV(cereus_sensu_stricto)	B. cereus s.s.	thuringiensis	2014
GCF_002575155.1	GCF_002575155.1	Assembly	180	149	119	98	64	34	5497622	5483859	5402282	5241397	4666888	3574134	180	203666	5497622	35.12	74297	38878	22	47	6.91	g__Bacillus (UID902)	99.18	0.09	cereus s.s.(99.1485)	No subspecies	frankland(99.1485)	0/3()	0/4()	3/3(nheA;nheB;nheC)	4/4(hblA;hblB;hblC;hblD)	1/1(cytK-2)	1/1(sph)	0/5()	0/3()	1/9(bpsE)	0()	Unknown(unknown ST)	Group_IV(cereus_sensu_stricto)	B. cereus s.s.	bombysepticus	2014
GCF_002574395.1	GCF_002574395.1	Assembly	180	136	108	90	59	35	5999084	5978561	5911955	5786880	5283191	4383848	180	481412	5999084	34.71	97082	48202	16	38	2.18	g__Bacillus (UID902)	99.18	0	cereus s.s.(98.8751)	No subspecies	frankland(98.8751)	0/3()	0/4()	3/3(nheA;nheB;nheC)	4/4(hblA;hblB;hblC;hblD)	1/1(cytK-2)	1/1(sph)	0/5()	0/3()	2/9(bpsE;bpsH)	0()	Unknown(unknown ST)	Group_IV(cereus_sensu_stricto)	B. cereus s.s.	bombysepticus	2014
GCF_002562045.1	GCF_002562045.1	Assembly	179	124	92	76	57	35	6105078	6079536	6000338	5889408	5573151	4755209	179	478221	6105078	34.65	110002	60224	13	32	6.34	g__Bacillus (UID901)	99.34	2.11	cereus s.s.(96.3867)	No subspecies	berliner(98.454)	0/3()	0/4()	3/3(nheA;nheB;nheC)	4/4(hblA;hblB;hblC;hblD)	1/1(cytK-2)	1/1(sph)	0/5()	0/3()	2/9(bpsE;bpsH)	0()	1276[ST-97 complex](7/7)	Group_IV(cereus_sensu_stricto)	B. cereus s.s.	thuringiensis	2013
GCF_000399245.1	GCF_000399245.1	Assembly	179	179	144	120	69	35	5608415	5608415	5488817	5311496	4477551	3313735	179	218809	5608415	35.24	62991	28869	26	59	434.92	g__Bacillus (UID901)	98.24	1.04	mycoides(92.70299999999999)	No subspecies	UnknownGeneFlowUnit3(97.9776)	0/3()	4/4(cesA;cesB;cesC;cesD)	3/3(nheA;nheB;nheC)	4/4(hblA;hblB;hblC;hblD)	0/1()	1/1(sph)	0/5()	0/3()	1/9(bpsE)	0()	1012[No clonal complex](7/7)	Group_VI(mycoides/paramycoides)	B. mycoides biovar Emeticus; B. Emeticus	cereusU	NA
GCF_002561175.1	GCF_002561175.1	Assembly	179	103	62	53	41	30	6043272	6009772	5917316	5862632	5679633	5257277	179	869172	6043272	34.76	173987	97035	8	20	5.78	g__Bacillus (UID901)	99.17	0.91	cereus s.s.(95.9746)	No subspecies	berliner(96.5032)	0/3()	0/4()	3/3(nheA;nheB;nheC)	4/4(hblA;hblB;hblC;hblD)	0/1()	1/1(sph)	0/5()	0/3()	1/9(bpsE)	0()	23[ST-23 complex](7/7)	Group_IV(cereus_sensu_stricto)	B. cereus s.s.	thuringiensisS	2014
GCF_002574115.1	GCF_002574115.1	Assembly	179	138	107	93	64	42	5865637	5849768	5761522	5648285	5152712	4343782	179	260058	5865637	34.99	91574	48740	21	44	4.94	g__Bacillus (UID901)	98.02	0.11	cereus s.s.(96.3634)	No subspecies	berliner(98.7089)	0/3()	0/4()	3/3(nheA;nheB;nheC)	4/4(hblA;hblB;hblC;hblD)	1/1(cytK-2)	1/1(sph)	0/5()	0/3()	2/9(bpsE;bpsH)	14(Cry1Aa12/Cry1Aa25/Cry1Aa3;Cry1Aa24;Cry1Aa8;Cry1Ab-like;Cry1Ab33;Cry1Ba1/Cry1Ba5/Cry1Ba8;Cry1Cb-like;Cry1Cb3;Cry1H-like;Cry1I-like;Cry1Ia10/Cry1Ia14/Cry1Ia19/Cry1Ia2/Cry1Ia34/Cry1Ia36/Cry1Ia39/Cry1Ia40;Cry2Aa25;Cry2Ah4;Vip3Aa53)	10[No clonal complex](7/7)	Group_IV(cereus_sensu_stricto)	B. cereus s.s. biovar Thuringiensis; B. Thuringiensis	thuringiensis	2014
GCF_002579585.1	GCF_002579585.1	Assembly	179	142	111	97	67	40	6433760	6417835	6338721	6239767	5739287	4753004	179	319951	6433760	34.63	98509	48400	20	42	6.68	g__Bacillus (UID901)	99.34	0	cereus s.s.(95.9448)	No subspecies	berliner(97.0857)	0/3()	0/4()	3/3(nheA;nheB;nheC)	3/4(hblA;hblC;hblD)	1/1(cytK-2)	1/1(sph)	0/5()	0/3()	1/9(bpsE)	1(Cry68Aa1)	783[No clonal complex](7/7)	Group_IV(cereus_sensu_stricto)	B. cereus s.s. biovar Thuringiensis; B. Thuringiensis	thuringiensis	2014
GCF_001982855.1	GCF_001982855.1	Assembly	178	150	121	107	68	35	5303173	5282793	5221687	5125889	4451306	3226606	178	228165	5303173	35.04	61170	34987	25	53	0	g__Bacillus (UID902)	99.18	0.51	cereus s.s.(97.4948)	No subspecies	frankland(97.4948)	0/3()	0/4()	3/3(nheA;nheB;nheC)	2/4(hblC;hblD)	1/1(cytK-2)	1/1(sph)	0/5()	0/3()	1/9(bpsE)	0()	2078[No clonal complex](7/7)	Group_IV(cereus_sensu_stricto)	B. cereus s.s.	cereus	2006
GCF_002560715.1	GCF_002560715.1	Assembly	178	132	103	87	56	32	5849610	5828927	5752319	5634464	5137464	4267695	178	349914	5849610	34.72	116846	48229	15	35	13.68	g__Bacillus (UID902)	99.18	0.31	cereus s.s.(99.0826)	No subspecies	frankland(99.0826)	0/3()	0/4()	3/3(nheA;nheB;nheC)	4/4(hblA;hblB;hblC;hblD)	1/1(cytK-2)	1/1(sph)	2/5(capB;capC)	0/3()	2/9(bpsE;bpsH)	0()	168[No clonal complex](7/7)	Group_IV(cereus_sensu_stricto)	B. cereus s.s.	bombysepticus	2014
GCF_014712215.1	GCF_014712215.1	Assembly	178	170	137	109	65	37	5429451	5423527	5330704	5115988	4365766	3368765	178	223286	5429451	35.12	64674	30424	26	55	0	g__Bacillus (UID902)	99.23	0.15	mosaicus(99.9826)	anthracis(99.9949)	anthracis(98.4994)	3/3(cya;lef;pagA)	0/4()	3/3(nheA;nheB;nheC)	0/4()	0/1()	1/1(sph)	5/5(capA;capB;capC;capD;capE)	3/3(hasA;hasB;hasC)	1/9(bpsE)	0()	1[No clonal complex](7/7)	Group_III(mosaicus)	B. mosaicus subsp. anthracis biovar Anthracis; B. anthracis biovar Anthracis; B. Anthracis	anthracis	2009
GCF_002562695.1	GCF_002562695.1	Assembly	177	130	104	90	68	37	6018474	5996784	5936604	5834022	5497006	4364096	177	453334	6018474	34.74	87167	47757	17	41	3.89	g__Bacillus (UID902)	99.18	1.43	cereus s.s.(98.7108)	No subspecies	frankland(98.7108)	0/3()	0/4()	3/3(nheA;nheB;nheC)	4/4(hblA;hblB;hblC;hblD)	1/1(cytK-2)	1/1(sph)	0/5()	0/3()	1/9(bpsE)	0()	1990[No clonal complex](7/7)	Group_IV(cereus_sensu_stricto)	B. cereus s.s.	bombysepticus	2014
GCF_002560055.1	GCF_002560055.1	Assembly	177	119	92	77	58	42	5995797	5970426	5895704	5791122	5457212	4789914	177	226671	5995797	34.73	110173	58351	18	37	7.19	g__Bacillus (UID901)	99.27	0.65	cereus s.s.(96.1162)	No subspecies	berliner(96.5768)	0/3()	0/4()	3/3(nheA;nheB;nheC)	4/4(hblA;hblB;hblC;hblD)	1/1(cytK-2)	1/1(sph)	0/5()	0/3()	2/9(bpsE;bpsH)	0()	2374[No clonal complex](7/7)	Group_IV(cereus_sensu_stricto)	B. cereus s.s.	thuringiensisS	2014
GCF_002568045.1	GCF_002568045.1	Assembly	177	125	101	87	55	35	6207885	6183126	6125837	6021403	5470747	4781506	177	324007	6207885	34.65	147148	58246	14	33	2.45	g__Bacillus (UID901)	99.34	0	cereus s.s.(96.3388)	No subspecies	berliner(98.3365)	0/3()	0/4()	3/3(nheA;nheB;nheC)	4/4(hblA;hblB;hblC;hblD)	1/1(cytK-2)	1/1(sph)	0/5()	0/3()	1/9(bpsE)	0()	1575[No clonal complex](7/7)	Group_IV(cereus_sensu_stricto)	B. cereus s.s.	thuringiensis	2013
GCF_002552715.1	GCF_002552715.1	Assembly	177	133	83	65	40	30	5678597	5659310	5544054	5418985	5023016	4664856	177	467608	5678597	35.4	175466	69272	11	24	39.41	o__Bacillales (UID828)	99.42	0	pseudomycoides(98.32600000000001)	No subspecies	pseudomycoides(98.64299999999999)	0/3()	0/4()	3/3(nheA;nheB;nheC)	3/4(hblA;hblC;hblD)	0/1()	0/1()	0/5()	0/3()	1/9(bpsE)	1(Cry22Ba1)	2139[No clonal complex](7/7)	Group_I(pseudomycoides)	B. pseudomycoides biovar Thuringiensis; B. Thuringiensis	pseudomycoides	2013
GCF_002559645.1	GCF_002559645.1	Assembly	176	136	110	90	61	41	6097096	6080366	6018200	5880582	5387830	4639985	176	335331	6097096	34.73	95015	53064	19	40	7.17	g__Bacillus (UID902)	99.18	0.93	cereus s.s.(98.72)	No subspecies	frankland(98.72)	0/3()	0/4()	3/3(nheA;nheB;nheC)	4/4(hblA;hblB;hblC;hblD)	1/1(cytK-2)	1/1(sph)	0/5()	0/3()	1/9(bpsE)	0()	1990[No clonal complex](7/7)	Group_IV(cereus_sensu_stricto)	B. cereus s.s.	bombysepticus	2014
GCF_002562335.1	GCF_002562335.1	Assembly	176	131	99	82	59	35	6007860	5986559	5911080	5785346	5434246	4575513	176	347324	6007860	34.72	110416	53064	15	34	4.61	g__Bacillus (UID902)	99.18	0.62	cereus s.s.(98.7967)	No subspecies	frankland(98.7967)	0/3()	0/4()	3/3(nheA;nheB;nheC)	4/4(hblA;hblB;hblC;hblD)	1/1(cytK-2)	1/1(sph)	0/5()	0/3()	1/9(bpsE)	0()	1990[No clonal complex](7/7)	Group_IV(cereus_sensu_stricto)	B. cereus s.s.	bombysepticus	2014
GCF_015854565.1	GCF_015854565.1	Assembly	176	130	88	64	45	37	6178732	6164708	6024311	5854074	5540725	5262915	176	574158	6178732	35.28	141475	65623	11	27	12.87	g__Bacillus (UID901)	99.3	0.62	mosaicus(93.085)	No subspecies	wiedmannii(96.0698)	0/3()	0/4()	3/3(nheA;nheB;nheC)	2/4(hblC;hblD)	0/1()	1/1(sph)	0/5()	0/3()	2/9(bpsE;bpsH)	7(Cry14Aa1;Cry21Aa3;Cry21Ba1;Cry21Ca2;Cry34Aa1/Cry34Aa2/Cry34Aa3/Cry34Aa4;Cry35Aa1/Cry35Aa4;Cry38Aa1)	1461[No clonal complex](7/7)	Group_II(mosaicus/luti)	B. mosaicus biovar Thuringiensis; B. Thuringiensis	wiedmannii	2011
GCF_001044955.1	GCF_001044955.1	Assembly	176	175	157	131	87	49	6764924	6764153	6700253	6519812	5782585	4369843	176	275589	6764924	34.93	67058	38154	32	65	4.51	g__Bacillus (UID902)	98.92	0.31	cereus s.s.(98.5919)	No subspecies	frankland(98.5919)	0/3()	0/4()	3/3(nheA;nheB;nheC)	4/4(hblA;hblB;hblC;hblD)	1/1(cytK-2)	1/1(sph)	0/5()	0/3()	1/9(bpsE)	20(Cry1-like;Cry1Aa12/Cry1Aa25/Cry1Aa3;Cry1Aa24;Cry1Aa8;Cry1Ab-like;Cry1Ab33;Cry1Ca10;Cry1Ca11;Cry1Ca2;Cry1Ca6_1;Cry1Cb-like;Cry1Cb3;Cry1Da1/Cry1Da2;Cry1H-like;Cry1I-like;Cry1Ia10/Cry1Ia14/Cry1Ia19/Cry1Ia2/Cry1Ia34/Cry1Ia36/Cry1Ia39/Cry1Ia40;Cry2Ah4;Cry9Da2;Cry9Ea1/Cry9Ea2/Cry9Ea9;Vip3Aa53)	15[ST-8 complex](7/7)	Group_IV(cereus_sensu_stricto)	B. cereus s.s. biovar Thuringiensis; B. Thuringiensis	bombysepticus	NA
GCF_002583235.1	GCF_002583235.1	Assembly	176	104	79	73	55	40	5994566	5965253	5906777	5864208	5571499	4976835	176	323869	5994566	34.9	127988	68924	16	32	4.6	g__Bacillus (UID901)	99.27	0	cereus s.s.(96.4606)	No subspecies	berliner(98.3831)	0/3()	0/4()	3/3(nheA;nheB;nheC)	4/4(hblA;hblB;hblC;hblD)	1/1(cytK-2)	1/1(sph)	0/5()	0/3()	2/9(bpsE;bpsH)	0()	2362[ST-97 complex](7/7)	Group_IV(cereus_sensu_stricto)	B. cereus s.s.	thuringiensis	2013
GCF_002550095.1	GCF_002550095.1	Assembly	176	125	91	73	48	33	5679448	5659664	5583896	5445181	5056404	4511610	176	626007	5679448	35.31	123401	63092	13	29	9.19	o__Bacillales (UID828)	99.42	0	pseudomycoides(98.3849)	No subspecies	pseudomycoides(98.7804)	0/3()	0/4()	3/3(nheA;nheB;nheC)	3/4(hblA;hblC;hblD)	0/1()	0/1()	0/5()	0/3()	1/9(bpsE)	0()	2128[No clonal complex](7/7)	Group_I(pseudomycoides)	B. pseudomycoides	pseudomycoides	2014
GCF_002552335.1	GCF_002552335.1	Assembly	175	132	104	89	65	41	6002298	5983330	5913128	5791325	5423671	4510014	175	453419	6002298	34.76	91850	50836	20	41	6.9	g__Bacillus (UID902)	99.18	0.81	cereus s.s.(98.6781)	No subspecies	frankland(98.6781)	0/3()	0/4()	3/3(nheA;nheB;nheC)	4/4(hblA;hblB;hblC;hblD)	1/1(cytK-2)	1/1(sph)	0/5()	0/3()	1/9(bpsE)	0()	1990[No clonal complex](7/7)	Group_IV(cereus_sensu_stricto)	B. cereus s.s.	bombysepticus	2014
GCF_002147635.1	GCF_002147635.1	Assembly	175	165	126	102	76	43	6154848	6148103	6040988	5870974	5402626	4103655	175	275591	6154848	35.03	74956	45395	26	54	0.06	g__Bacillus (UID902)	98.92	0.31	cereus s.s.(98.6247)	No subspecies	frankland(98.6247)	0/3()	0/4()	3/3(nheA;nheB;nheC)	4/4(hblA;hblB;hblC;hblD)	1/1(cytK-2)	1/1(sph)	0/5()	0/3()	1/9(bpsE)	14(Cry1Aa12/Cry1Aa25/Cry1Aa3;Cry1Aa24;Cry1Aa8;Cry1Ab-like;Cry1Ab33;Cry1Cb-like;Cry1Cb3;Cry1H-like;Cry1I-like;Cry1Ia10/Cry1Ia14/Cry1Ia19/Cry1Ia2/Cry1Ia34/Cry1Ia36/Cry1Ia39/Cry1Ia40;Cry2Ah4;Cry9Da2;Cry9Ea1/Cry9Ea2/Cry9Ea9;Vip3Aa53)	15[ST-8 complex](7/7)	Group_IV(cereus_sensu_stricto)	B. cereus s.s. biovar Thuringiensis; B. Thuringiensis	bombysepticus	NA
GCF_002566555.1	GCF_002566555.1	Assembly	175	138	104	91	62	38	6304386	6286827	6215711	6121757	5619363	4812409	175	351857	6304386	34.69	121434	53094	16	37	11.17	g__Bacillus (UID901)	99.34	0.1	cereus s.s.(96.2073)	No subspecies	berliner(98.8447)	0/3()	0/4()	3/3(nheA;nheB;nheC)	4/4(hblA;hblB;hblC;hblD)	1/1(cytK-2)	1/1(sph)	0/5()	0/3()	2/9(bpsE;bpsH)	0()	1148[ST-97 complex](7/7)	Group_IV(cereus_sensu_stricto)	B. cereus s.s.	thuringiensis	2014
GCF_002567875.1	GCF_002567875.1	Assembly	175	117	91	80	54	35	6212408	6185901	6121595	6042863	5620251	4951316	175	370578	6212408	34.67	141429	60470	13	30	5.68	g__Bacillus (UID901)	99.34	0.08	cereus s.s.(96.4034)	No subspecies	berliner(98.3264)	0/3()	0/4()	3/3(nheA;nheB;nheC)	4/4(hblA;hblB;hblC;hblD)	1/1(cytK-2)	1/1(sph)	0/5()	0/3()	1/9(bpsE)	1(Vip2Bb3/Vip2Bb4)	206[No clonal complex](7/7)	Group_IV(cereus_sensu_stricto)	B. cereus s.s. biovar Thuringiensis; B. Thuringiensis	thuringiensis	2014
GCF_002911905.1	GCF_002911905.1	Assembly	175	91	56	41	34	27	6527750	6493107	6403463	6298491	6192439	5944495	175	1331545	6527750	34.66	264107	156390	6	14	0	g__Bacillus (UID902)	99.23	0	cereus s.s.(98.0233)	No subspecies	frankland(98.0233)	0/3()	0/4()	3/3(nheA;nheB;nheC)	4/4(hblA;hblB;hblC;hblD)	1/1(cytK-2)	1/1(sph)	0/5()	0/3()	2/9(bpsE;bpsH)	3(Cry1Cb-like;Cry1Cb3;Cry7Ab3/Cry7Ab7/Cry7Ab8)	59[No clonal complex](7/7)	Group_IV(cereus_sensu_stricto)	B. cereus s.s. biovar Thuringiensis; B. Thuringiensis	bombysepticus	2013
GCF_002158195.1	GCF_002158195.1	Assembly	174	130	91	73	50	31	5304417	5284387	5183464	5051326	4657899	3997685	174	544788	5304417	35.44	114498	50332	14	31	0	o__Bacillales (UID828)	99.43	1.12	pseudomycoides(96.2159)	No subspecies	pseudomycoides(96.1123)	0/3()	0/4()	1/3(nheC)	4/4(hblA;hblB;hblC;hblD)	0/1()	0/1()	0/5()	0/3()	1/9(bpsE)	0()	1346[No clonal complex](7/7)	Group_I(pseudomycoides)	B. pseudomycoides	pseudomycoides	2012
GCF_002576665.1	GCF_002576665.1	Assembly	174	125	99	86	62	35	6277239	6254972	6189038	6092133	5712936	4769484	174	344527	6277239	34.67	149500	56055	14	34	6.44	g__Bacillus (UID901)	99.34	0.87	cereus s.s.(96.3687)	No subspecies	berliner(98.4152)	0/3()	0/4()	3/3(nheA;nheB;nheC)	4/4(hblA;hblB;hblC;hblD)	1/1(cytK-2)	1/1(sph)	0/5()	0/3()	1/9(bpsE)	0()	206[No clonal complex](7/7)	Group_IV(cereus_sensu_stricto)	B. cereus s.s.	thuringiensis	2014
GCF_002147495.1	GCF_002147495.1	Assembly	174	156	114	88	60	37	5845901	5837737	5724858	5523744	5070513	4253760	174	265914	5845901	35.12	97052	47427	19	40	176.86	g__Bacillus (UID901)	98.95	0.44	cereus s.s.(95.9338)	No subspecies	berliner(96.5383)	0/3()	0/4()	3/3(nheA;nheB;nheC)	4/4(hblA;hblB;hblC;hblD)	0/1()	1/1(sph)	0/5()	0/3()	1/9(bpsE)	10(Cry1Aa24;Cry1Ca10;Cry1Ca11;Cry1Ca2;Cry1Cb-like;Cry1Cb3;Cry1Ea11/Cry1Ea3/Cry1Ea6/Cry1Ea7;Cry1Ea5;Cry1H-like;Cry1Hb1)	56[ST-23 complex](7/7)	Group_IV(cereus_sensu_stricto)	B. cereus s.s. biovar Thuringiensis; B. Thuringiensis	thuringiensisS	NA
GCF_002555605.1	GCF_002555605.1	Assembly	174	135	114	98	59	33	5948739	5930864	5878134	5747342	5081362	4101919	174	557988	5948739	35.06	101801	43005	19	41	6.2	g__Bacillus (UID901)	99.34	0.38	toyonensis(99.2656)	No subspecies	toyonensis(99.2656)	0/3()	0/4()	3/3(nheA;nheB;nheC)	4/4(hblA;hblB;hblC;hblD)	0/1()	1/1(sph)	0/5()	0/3()	1/9(bpsE)	0()	504[ST-111 complex](7/7)	Group_V(toyonensis)	B. toyonensis	toyonensis	2014
GCF_002014585.1	GCF_002014585.1	Assembly	174	127	95	78	57	33	6248992	6227736	6151427	6026838	5666896	4745714	174	540220	6248992	35.09	120658	53348	13	32	0	g__Bacillus (UID901)	99.01	0.29	mycoides(93.5265)	No subspecies	mycoides(97.5669)	0/3()	0/4()	3/3(nheA;nheB;nheC)	2/4(hblC;hblD)	0/1()	1/1(sph)	0/5()	0/3()	2/9(bpsE;bpsH)	3(Cry22Ba1;Cry32Qa1;Cry32Ya1)	1142[ST-196 complex](7/7)	Group_VI(mycoides/paramycoides)	B. mycoides biovar Thuringiensis; B. Thuringiensis	mycoides	2006
GCF_002551725.1	GCF_002551725.1	Assembly	174	139	115	87	54	34	6029620	6012894	5949753	5733624	5184199	4453184	174	428304	6029620	34.89	129182	48391	16	36	5.8	g__Bacillus (UID901)	99.34	0.25	toyonensis(99.2712)	No subspecies	toyonensis(99.2712)	0/3()	0/4()	3/3(nheA;nheB;nheC)	4/4(hblA;hblB;hblC;hblD)	0/1()	1/1(sph)	0/5()	0/3()	2/9(bpsE;bpsH)	0()	637[ST-111 complex](7/7)	Group_V(toyonensis)	B. toyonensis	toyonensis	2014
GCF_015071115.1	GCF_015071115.1	Assembly	173	143	106	92	58	36	6000813	5987953	5896513	5790714	5205133	4416599	173	674731	6000813	35.21	100239	48041	16	38	0	g__Bacillus (UID901)	98.35	2.4	mycoides*(92.4718)	No subspecies	UnknownGeneFlowUnit3*(94.6582)	0/3()	0/4()	3/3(nheA;nheB;nheC)	4/4(hblA;hblB;hblC;hblD)	0/1()	1/1(sph)	0/5()	0/3()	1/9(bpsE)	0()	Unknown(unknown ST)	Group_VI(mycoides/paramycoides)*	(Species unknown)	s	2017
GCF_002566755.1	GCF_002566755.1	Assembly	173	124	95	83	58	36	5852839	5833735	5756531	5660875	5251633	4506411	173	343980	5852839	34.82	117734	55255	15	34	4.49	g__Bacillus (UID902)	99.18	1	cereus s.s.(98.7782)	No subspecies	frankland(98.7782)	0/3()	0/4()	3/3(nheA;nheB;nheC)	4/4(hblA;hblB;hblC;hblD)	1/1(cytK-2)	1/1(sph)	0/5()	0/3()	1/9(bpsE)	0()	Unknown(unknown ST)	Group_IV(cereus_sensu_stricto)	B. cereus s.s.	bombysepticus	2014
GCF_002569335.1	GCF_002569335.1	Assembly	173	131	101	89	69	40	5999991	5981199	5908595	5815131	5493646	4453767	173	376365	5999991	34.79	90501	49412	19	41	2.58	g__Bacillus (UID901)	99.34	0.77	cereus s.s.(95.9306)	No subspecies	berliner(97.1036)	0/3()	0/4()	3/3(nheA;nheB;nheC)	2/4(hblC;hblD)	1/1(cytK-2)	1/1(sph)	0/5()	0/3()	1/9(bpsE)	1(Cry78Aa1)	1752[No clonal complex](6/7)	Group_IV(cereus_sensu_stricto)	B. cereus s.s. biovar Thuringiensis; B. Thuringiensis	thuringiensis	2014
GCF_009872735.1	GCF_009872735.1	Assembly	173	139	122	94	60	32	5104046	5091618	5043093	4844773	4261060	3255722	173	206400	5104046	35.27	73086	35852	21	46	0	g__Bacillus (UID902)	98.51	0.31	mosaicus(99.993)	anthracis(99.99799999999999)	anthracis(98.7197)	0/3()	0/4()	3/3(nheA;nheB;nheC)	0/4()	0/1()	1/1(sph)	0/5()	0/3()	1/9(bpsE)	0()	1[No clonal complex](7/7)	Group_III(mosaicus)	B. mosaicus subsp. anthracis; B. anthracis	anthracis	NA
GCF_002147935.1	GCF_002147935.1	Assembly	172	158	110	89	57	33	6185749	6178279	6056919	5904247	5395096	4510425	172	487545	6185749	35.18	105494	47459	14	36	0.03	g__Bacillus (UID901)	99.34	0.28	mosaicus(93.1039)	No subspecies	wiedmannii(97.4072)	0/3()	0/4()	3/3(nheA;nheB;nheC)	4/4(hblA;hblB;hblC;hblD)	1/1(cytK-2)	1/1(sph)	0/5()	0/3()	1/9(bpsE)	3(Cry32Ya1;Cry73Aa1;Vip4Aa1)	250[No clonal complex](7/7)	Group_II(mosaicus/luti)	B. mosaicus biovar Thuringiensis; B. Thuringiensis	wiedmannii	NA
GCF_002570325.1	GCF_002570325.1	Assembly	172	124	90	73	44	29	5734995	5715736	5635049	5505343	5059814	4556221	172	646962	5734995	35.29	147159	64489	11	25	7.08	o__Bacillales (UID828)	99.42	0.1	pseudomycoides(98.3644)	No subspecies	pseudomycoides(98.67399999999999)	0/3()	0/4()	3/3(nheA;nheB;nheC)	3/4(hblA;hblC;hblD)	0/1()	0/1()	0/5()	0/3()	1/9(bpsE)	0()	Unknown(unknown ST)	Group_I(pseudomycoides)	B. pseudomycoides	pseudomycoides	2014
GCF_002559875.1	GCF_002559875.1	Assembly	172	123	93	80	58	40	6233011	6212482	6136438	6041844	5664842	5030311	172	388389	6233011	34.7	118989	60488	16	34	3.4	g__Bacillus (UID901)	99.34	0.08	cereus s.s.(96.3663)	No subspecies	berliner(98.3627)	0/3()	0/4()	3/3(nheA;nheB;nheC)	4/4(hblA;hblB;hblC;hblD)	1/1(cytK-2)	1/1(sph)	0/5()	0/3()	1/9(bpsE)	0()	206[No clonal complex](7/7)	Group_IV(cereus_sensu_stricto)	B. cereus s.s.	thuringiensis	2014
GCF_002585635.1	GCF_002585635.1	Assembly	171	116	89	76	56	35	6272017	6246556	6177054	6090593	5735901	4914428	171	386508	6272017	34.68	131476	57549	13	32	6.03	g__Bacillus (UID901)	99.27	0.82	cereus s.s.(96.0736)	No subspecies	berliner(96.4742)	0/3()	0/4()	3/3(nheA;nheB;nheC)	4/4(hblA;hblB;hblC;hblD)	1/1(cytK-2)	1/1(sph)	0/5()	0/3()	2/9(bpsE;bpsH)	0()	2034[No clonal complex](7/7)	Group_IV(cereus_sensu_stricto)	B. cereus s.s.	thuringiensisS	2014
GCF_002582665.1	GCF_002582665.1	Assembly	171	117	96	73	49	32	5940822	5917050	5865910	5694133	5300555	4678925	171	550821	5940822	34.7	149077	58593	13	29	2.59	g__Bacillus (UID902)	99.18	0.66	cereus s.s.(99.024)	No subspecies	frankland(99.024)	0/3()	0/4()	3/3(nheA;nheB;nheC)	4/4(hblA;hblB;hblC;hblD)	1/1(cytK-2)	1/1(sph)	0/5()	0/3()	1/9(bpsE)	0()	1216[No clonal complex](7/7)	Group_IV(cereus_sensu_stricto)	B. cereus s.s.	bombysepticus	2014
GCF_002555685.1	GCF_002555685.1	Assembly	171	119	83	69	46	28	5805784	5785679	5703484	5597950	5222722	4615762	171	665126	5805784	35.26	147159	58913	9	24	9.3	o__Bacillales (UID828)	99.42	0	pseudomycoides(98.3811)	No subspecies	pseudomycoides(98.6879)	0/3()	0/4()	3/3(nheA;nheB;nheC)	3/4(hblA;hblC;hblD)	0/1()	0/1()	0/5()	0/3()	1/9(bpsE)	0()	2128[No clonal complex](7/7)	Group_I(pseudomycoides)	B. pseudomycoides	pseudomycoides	2014
GCF_001884065.1	GCF_001884065.1	Assembly	170	114	85	69	44	34	5859329	5838717	5762292	5640731	5241841	4872972	170	417517	5859329	35.15	131211	70403	13	26	0	g__Bacillus (UID901)	99.01	1.43	mycoides(94.6804)	No subspecies	proteolyticus(100.0)	0/3()	0/4()	3/3(nheA;nheB;nheC)	4/4(hblA;hblB;hblC;hblD)	0/1()	1/1(sph)	0/5()	0/3()	1/9(bpsE)	0()	765[No clonal complex](7/7)	Group_VIII(mycoides)	B. mycoides	proteolyticus	2002
GCF_002530575.1	GCF_002530575.1	Assembly	170	162	119	100	62	35	5705777	5699603	5594132	5458907	4823576	3849795	170	381007	5705777	35.26	77209	39502	20	45	4.12	g__Bacillus (UID902)	98.77	1.21	mosaicus(95.1161)	cereus(99.8854)	cereus(97.6945)	0/3()	4/4(cesA;cesB;cesC;cesD)	3/3(nheA;nheB;nheC)	0/4()	0/1()	1/1(sph)	0/5()	0/3()	1/9(bpsE)	0()	26[No clonal complex](7/7)	Group_III(mosaicus)	B. mosaicus subsp. cereus biovar Emeticus; B. cereus biovar Emeticus; B. Emeticus	paranthracis	2015
GCF_002559595.1	GCF_002559595.1	Assembly	170	126	97	84	56	33	5949927	5931411	5855651	5762570	5301275	4407374	170	517923	5949927	34.76	116063	48625	14	35	9.24	g__Bacillus (UID902)	99.18	1.09	cereus s.s.(98.7215)	No subspecies	frankland(98.7215)	0/3()	0/4()	3/3(nheA;nheB;nheC)	4/4(hblA;hblB;hblC;hblD)	1/1(cytK-2)	1/1(sph)	0/5()	0/3()	1/9(bpsE)	0()	744[No clonal complex](7/7)	Group_IV(cereus_sensu_stricto)	B. cereus s.s.	bombysepticus	2014
GCF_002563235.1	GCF_002563235.1	Assembly	170	126	99	86	57	35	5833255	5815620	5739347	5627751	5143211	4276200	170	354098	5833255	34.79	84605	48206	17	38	7.29	g__Bacillus (UID902)	99.18	0.93	cereus s.s.(98.7258)	No subspecies	frankland(98.7258)	0/3()	0/4()	3/3(nheA;nheB;nheC)	4/4(hblA;hblB;hblC;hblD)	1/1(cytK-2)	1/1(sph)	0/5()	0/3()	1/9(bpsE)	0()	744[No clonal complex](7/7)	Group_IV(cereus_sensu_stricto)	B. cereus s.s.	bombysepticus	2014
GCF_002558665.1	GCF_002558665.1	Assembly	170	116	81	62	40	30	6151000	6126827	6033070	5894041	5495539	5098352	170	672922	6151000	34.66	167445	74733	10	23	5.74	g__Bacillus (UID902)	99.15	0.83	cereus s.s.(98.4268)	No subspecies	frankland(98.4268)	0/3()	0/4()	3/3(nheA;nheB;nheC)	4/4(hblA;hblB;hblC;hblD)	1/1(cytK-2)	1/1(sph)	2/5(capB;capC)	0/3()	1/9(bpsE)	0()	1947[ST-18 complex](7/7)	Group_IV(cereus_sensu_stricto)	B. cereus s.s.	bombysepticus	2014
GCF_002562085.1	GCF_002562085.1	Assembly	170	132	104	93	66	37	6003279	5988119	5921721	5842405	5449399	4376358	170	346061	6003279	34.74	88697	48206	17	40	4.25	g__Bacillus (UID902)	99.18	0.72	cereus s.s.(98.7165)	No subspecies	frankland(98.7165)	0/3()	0/4()	3/3(nheA;nheB;nheC)	4/4(hblA;hblB;hblC;hblD)	1/1(cytK-2)	1/1(sph)	0/5()	0/3()	1/9(bpsE)	1(Vip2Ba2)	1990[No clonal complex](7/7)	Group_IV(cereus_sensu_stricto)	B. cereus s.s. biovar Thuringiensis; B. Thuringiensis	bombysepticus	2014
GCF_002572105.1	GCF_002572105.1	Assembly	170	129	106	94	67	41	5547928	5533028	5480755	5390313	4899509	3961743	170	382462	5547928	35.12	75627	46369	22	46	4.81	g__Bacillus (UID901)	99.34	0.5	mosaicus(93.01299999999999)	No subspecies	wiedmannii(96.6791)	0/3()	0/4()	3/3(nheA;nheB;nheC)	4/4(hblA;hblB;hblC;hblD)	0/1()	1/1(sph)	0/5()	0/3()	1/9(bpsE)	0()	2667[No clonal complex](6/7)	Group_II(mosaicus/luti)	B. mosaicus	wiedmannii	2014
GCF_002570585.1	GCF_002570585.1	Assembly	170	125	88	74	60	39	6078645	6058382	5970676	5871535	5613114	4839499	170	353838	6078645	34.7	96898	52937	15	34	10.41	g__Bacillus (UID901)	99.34	0.44	cereus s.s.(96.4225)	No subspecies	berliner(98.5142)	0/3()	0/4()	3/3(nheA;nheB;nheC)	4/4(hblA;hblB;hblC;hblD)	1/1(cytK-2)	1/1(sph)	0/5()	0/3()	2/9(bpsE;bpsH)	0()	1582[No clonal complex](7/7)	Group_IV(cereus_sensu_stricto)	B. cereus s.s.	thuringiensis	2014
GCF_009669205.1	GCF_009669205.1	Assembly	170	140	112	87	53	30	5350330	5337202	5264143	5075240	4529013	3636028	170	335825	5350330	35.13	98947	44920	16	38	32.33	g__Bacillus (UID902)	99.23	0.15	mosaicus(99.9802)	anthracis(99.978)	anthracis(98.7018)	3/3(cya;lef;pagA)	0/4()	3/3(nheA;nheB;nheC)	0/4()	0/1()	1/1(sph)	0/5()	3/3(hasA;hasB;hasC)	1/9(bpsE)	0()	1[No clonal complex](7/7)	Group_III(mosaicus)	B. mosaicus subsp. anthracis biovar Anthracis; B. anthracis biovar Anthracis; B. Anthracis	anthracis	2009
GCF_002583735.1	GCF_002583735.1	Assembly	170	120	81	69	43	26	5537602	5517479	5422103	5332978	4938311	4332427	170	659651	5537602	35.38	160115	72747	11	24	6.09	o__Bacillales (UID828)	99.42	0	pseudomycoides(98.4277)	No subspecies	pseudomycoides(99.1094)	0/3()	0/4()	3/3(nheA;nheB;nheC)	4/4(hblA;hblB;hblC;hblD)	0/1()	0/1()	0/5()	0/3()	1/9(bpsE)	0()	2140[No clonal complex](7/7)	Group_I(pseudomycoides)	B. pseudomycoides	pseudomycoides	2014
GCF_002565955.1	GCF_002565955.1	Assembly	169	123	84	71	43	30	5826284	5806543	5696906	5594709	5168601	4732356	169	450712	5826284	35.17	152899	70400	11	25	6.8	g__Bacillus (UID901)	98.68	1.27	mycoides(98.2098)	No subspecies	nitratireducens(98.0844)	0/3()	0/4()	3/3(nheA;nheB;nheC)	4/4(hblA;hblB;hblC;hblD)	0/1()	1/1(sph)	0/5()	0/3()	1/9(bpsE)	0()	769[No clonal complex](5/7)	Group_VIII(mycoides)	B. mycoides	nitratireducens	2014
GCF_902385475.1	GCF_902385475.1	Assembly	169	136	83	70	52	30	5512240	5488291	5368113	5274159	4938380	4177040	169	375284	5512240	35.52	133079	52415	13	30	0	g__Bacillus (UID901)	97.77	1.01	luti(93.8041)	No subspecies	luti*(96.5548)	0/3()	0/4()	3/3(nheA;nheB;nheC)	0/4()	0/1()	1/1(sph)	0/5()	0/3()	2/9(bpsE;bpsH)	0()	476[No clonal complex](6/7)	Group_II(mosaicus/luti)*	B. luti	luti	NA
GCF_002561375.1	GCF_002561375.1	Assembly	169	139	106	86	56	31	5853046	5838557	5751555	5611183	5135782	4189665	169	371750	5853046	34.91	115667	46102	14	36	11.53	g__Bacillus (UID901)	99.34	0.83	cereus s.s.(96.0112)	No subspecies	berliner(96.5701)	0/3()	0/4()	3/3(nheA;nheB;nheC)	4/4(hblA;hblB;hblC;hblD)	1/1(cytK-2)	1/1(sph)	0/5()	0/3()	1/9(bpsE)	0()	56[ST-23 complex](7/7)	Group_IV(cereus_sensu_stricto)	B. cereus s.s.	thuringiensisS	2014
GCF_012395305.1	GCF_012395305.1	Assembly	169	80	53	44	36	28	5668487	5630238	5567022	5509528	5384824	5092035	169	609447	5668487	35.11	230035	93953	7	17	13.6	g__Bacillus (UID902)	98.77	0.74	mosaicus(95.1024)	cereus(99.7852)	cereus(97.713)	0/3()	0/4()	3/3(nheA;nheB;nheC)	0/4()	0/1()	1/1(sph)	0/5()	0/3()	1/9(bpsE)	0()	26[No clonal complex](7/7)	Group_III(mosaicus)	B. mosaicus subsp. cereus; B. cereus	paranthracis	2019
GCF_002559735.1	GCF_002559735.1	Assembly	169	126	99	82	55	31	6120628	6102611	6035533	5912730	5483891	4621789	169	352116	6120628	34.62	164381	50721	12	31	7.7	g__Bacillus (UID902)	99.18	0.68	cereus s.s.(98.9472)	No subspecies	frankland(98.9472)	0/3()	0/4()	3/3(nheA;nheB;nheC)	4/4(hblA;hblB;hblC;hblD)	1/1(cytK-2)	1/1(sph)	0/5()	0/3()	2/9(bpsE;bpsH)	0()	Unknown(unknown ST)	Group_IV(cereus_sensu_stricto)	B. cereus s.s.	bombysepticus	2014
GCF_002583275.1	GCF_002583275.1	Assembly	169	127	84	63	40	30	5844242	5827576	5724776	5563480	5206719	4834908	169	397148	5844242	35.12	167677	81071	12	23	3.25	g__Bacillus (UID901)	98.35	0.67	mycoides(99.9813)	No subspecies	nitratireducens(98.3739)	0/3()	0/4()	3/3(nheA;nheB;nheC)	4/4(hblA;hblB;hblC;hblD)	0/1()	1/1(sph)	0/5()	0/3()	1/9(bpsE)	0()	2055[No clonal complex](7/7)	Group_VIII(mycoides)	B. mycoides	nitratireducens	2014
GCF_002556765.1	GCF_002556765.1	Assembly	169	117	91	72	45	35	5958263	5936436	5873739	5744239	5308688	4931897	169	319826	5958263	34.94	161356	70025	14	27	3.19	g__Bacillus (UID901)	99.34	0.38	toyonensis(98.6647)	No subspecies	toyonensis(98.6647)	0/3()	0/4()	3/3(nheA;nheB;nheC)	4/4(hblA;hblB;hblC;hblD)	1/1(cytK-2)	1/1(sph)	0/5()	0/3()	1/9(bpsE)	0()	505[ST-111 complex](7/7)	Group_V(toyonensis)	B. toyonensis	toyonensis	2014
GCF_002565105.1	GCF_002565105.1	Assembly	169	120	87	80	56	42	6115769	6095976	6009175	5963153	5576608	5022614	169	345827	6115769	34.69	115974	59796	16	35	4.2	g__Bacillus (UID901)	99.27	0.37	cereus s.s.(96.1345)	No subspecies	berliner(96.48899999999999)	0/3()	0/4()	3/3(nheA;nheB;nheC)	2/4(hblC;hblD)	1/1(cytK-2)	1/1(sph)	2/5(capB;capC)	0/3()	1/9(bpsE)	3(Cry43-like;Vip1Ad1;Vip4Aa1)	2381[No clonal complex](7/7)	Group_IV(cereus_sensu_stricto)	B. cereus s.s. biovar Thuringiensis; B. Thuringiensis	thuringiensisS	2014
GCF_002574285.1	GCF_002574285.1	Assembly	169	128	103	86	59	34	5759257	5742400	5669372	5547984	5126419	4155611	169	355944	5759257	34.84	95821	48201	17	38	8.68	g__Bacillus (UID902)	99.23	0.31	cereus s.s.(99.0885)	No subspecies	frankland(99.0885)	0/3()	0/4()	3/3(nheA;nheB;nheC)	4/4(hblA;hblB;hblC;hblD)	1/1(cytK-2)	1/1(sph)	0/5()	0/3()	2/9(bpsE;bpsH)	0()	Unknown(unknown ST)	Group_IV(cereus_sensu_stricto)	B. cereus s.s.	bombysepticus	2014
GCF_002078195.1	GCF_002078195.1	Assembly	169	159	123	101	69	41	5862070	5855022	5765208	5613603	5055630	4026822	169	275724	5862070	34.79	75971	43517	23	49	0	g__Bacillus (UID901)	99.34	0.17	cereus s.s.(95.9369)	No subspecies	berliner(96.6345)	0/3()	0/4()	3/3(nheA;nheB;nheC)	4/4(hblA;hblB;hblC;hblD)	0/1()	1/1(sph)	0/5()	0/3()	2/9(bpsE;bpsH)	0()	265[ST-23 complex](7/7)	Group_IV(cereus_sensu_stricto)	B. cereus s.s.	thuringiensisS	2006
GCF_000571955.1	GCF_000571955.1	Assembly	169	156	114	90	48	29	6510053	6500538	6391478	6208326	5473943	4797634	169	427627	6510053	34.72	161129	48330	13	31	6.82	g__Bacillus (UID901)	99.34	0.11	cereus s.s.(96.23)	No subspecies	berliner(98.56200000000001)	0/3()	0/4()	3/3(nheA;nheB;nheC)	4/4(hblA;hblB;hblC;hblD)	1/1(cytK-2)	1/1(sph)	0/5()	0/3()	2/9(bpsE;bpsH)	12(Cry1Aa6;Cry1Ab-like;Cry1Ba1/Cry1Ba5/Cry1Ba8;Cry1Ca11;Cry1Cb-like;Cry1H-like;Cry1Ia10/Cry1Ia14/Cry1Ia19/Cry1Ia2/Cry1Ia34/Cry1Ia36/Cry1Ia39/Cry1Ia40;Cry2Aa25;Cry2Ah4;Vip1Bb1/Vip1Bb3;Vip2Bb3/Vip2Bb4;Vip3Aa53)	10[No clonal complex](7/7)	Group_IV(cereus_sensu_stricto)	B. cereus s.s. biovar Thuringiensis; B. Thuringiensis	thuringiensis	NA
GCF_002560645.1	GCF_002560645.1	Assembly	169	125	98	87	56	41	6211040	6189695	6120236	6037254	5512245	4952587	169	375047	6211040	34.67	109497	58256	16	36	2.3	g__Bacillus (UID901)	99.34	0.08	cereus s.s.(96.3947)	No subspecies	berliner(98.4398)	0/3()	0/4()	3/3(nheA;nheB;nheC)	4/4(hblA;hblB;hblC;hblD)	1/1(cytK-2)	1/1(sph)	0/5()	0/3()	1/9(bpsE)	0()	206[No clonal complex](7/7)	Group_IV(cereus_sensu_stricto)	B. cereus s.s.	thuringiensis	2014
GCF_007682005.1	GCF_007682005.1	Assembly	168	88	72	59	43	27	5782815	5755837	5715626	5609870	5329804	4725201	168	803394	5782815	35.11	191241	76053	10	21	16.83	g__Bacillus (UID901)	97.73	2.34	paramycoides(98.0312)	No subspecies	paramycoides(98.0312)	0/3()	0/4()	3/3(nheA;nheB;nheC)	4/4(hblA;hblB;hblC;hblD)	0/1()	1/1(sph)	0/5()	0/3()	1/9(bpsE)	0()	Unknown(unknown ST)	Group_VI(mycoides/paramycoides)	B. paramycoides	paramycoides	2018
GCF_002561135.1	GCF_002561135.1	Assembly	168	129	102	84	59	36	6213017	6195652	6129367	6001016	5597585	4777826	168	352277	6213017	34.7	110917	51560	14	34	4.02	g__Bacillus (UID902)	99.18	0.74	cereus s.s.(98.9256)	No subspecies	frankland(98.9256)	0/3()	0/4()	3/3(nheA;nheB;nheC)	4/4(hblA;hblB;hblC;hblD)	1/1(cytK-2)	1/1(sph)	0/5()	0/3()	2/9(bpsE;bpsH)	0()	Unknown(unknown ST)	Group_IV(cereus_sensu_stricto)	B. cereus s.s.	bombysepticus	2014
GCF_001583705.1	GCF_001583705.1	Assembly	168	146	105	87	59	33	5768294	5757484	5663163	5516952	5056923	4061616	168	495167	5768294	35.07	90998	44239	15	39	0	g__Bacillus (UID902)	99.23	0.67	mosaicus(95.3668)	cereus(97.5045)	cereus(98.8903)	0/3()	0/4()	3/3(nheA;nheB;nheC)	0/4()	0/1()	1/1(sph)	0/5()	0/3()	1/9(bpsE)	0()	1084[ST-205 complex](7/7)	Group_III(mosaicus)	B. mosaicus subsp. cereus; B. cereus	paranthracis	2012
GCF_015071105.1	GCF_015071105.1	Assembly	168	136	112	86	51	29	6008774	5994895	5931175	5741453	5166014	4376554	168	599336	6008774	35.14	128948	46488	11	32	0	g__Bacillus (UID901)	99.34	0.45	mycoides(93.5577)	No subspecies	mycoides(97.6161)	0/3()	0/4()	3/3(nheA;nheB;nheC)	4/4(hblA;hblB;hblC;hblD)	0/1()	1/1(sph)	0/5()	0/3()	1/9(bpsE)	0()	Unknown(unknown ST)	Group_VI(mycoides/paramycoides)	B. mycoides	mycoides	2017
GCF_002552985.1	GCF_002552985.1	Assembly	168	126	98	86	64	42	6160538	6140077	6077455	5992786	5595399	4793204	168	351135	6160538	34.65	102173	58274	19	39	4.2	g__Bacillus (UID901)	98.02	0.1	cereus s.s.(96.2201)	No subspecies	berliner(98.7673)	0/3()	0/4()	3/3(nheA;nheB;nheC)	4/4(hblA;hblB;hblC;hblD)	1/1(cytK-2)	1/1(sph)	0/5()	0/3()	2/9(bpsE;bpsH)	0()	1148[ST-97 complex](7/7)	Group_IV(cereus_sensu_stricto)	B. cereus s.s.	thuringiensis	2014
GCF_002565345.1	GCF_002565345.1	Assembly	167	131	86	70	44	32	5860750	5848385	5728108	5607056	5199727	4792380	167	594559	5860750	35.1	167606	66196	11	25	5.03	g__Bacillus (UID901)	98.35	0.67	mycoides(99.9013)	No subspecies	nitratireducens(98.4543)	0/3()	0/4()	3/3(nheA;nheB;nheC)	4/4(hblA;hblB;hblC;hblD)	0/1()	1/1(sph)	0/5()	0/3()	1/9(bpsE)	0()	2055[No clonal complex](6/7)	Group_VIII(mycoides)	B. mycoides	nitratireducens	2014
GCF_002147965.1	GCF_002147965.1	Assembly	167	155	109	83	54	34	6326082	6319818	6190739	6007776	5562774	4870027	167	423266	6326082	35.03	135681	56066	14	32	1.03	g__Bacillus (UID902)	98.61	0.57	cereus s.s.(97.1214)	No subspecies	frankland(97.1214)	0/3()	0/4()	0/3()	4/4(hblA;hblB;hblC;hblD)	1/1(cytK-2)	1/1(sph)	0/5()	0/3()	2/9(bpsE;bpsH)	0()	142[ST-142 complex](7/7)	Group_IV(cereus_sensu_stricto)	B. cereus s.s.	cereus	NA
GCF_002567785.1	GCF_002567785.1	Assembly	167	134	106	94	71	33	4790353	4776916	4707936	4609240	4236903	2815422	167	161982	4790353	35.99	60439	39272	26	51	4.88	o__Bacillales (UID828)	99.43	0.57	UnknownSpecies13(99.5908)	No subspecies	bingmayongensis*(88.7794)	0/3()	0/4()	2/3(nheA;nheB)	0/4()	0/1()	0/1()	0/5()	0/3()	1/9(bpsE)	0()	Unknown(unknown ST)	Group_bingmayongensis*	B. UnknownSpecies13	cereusS	2014
GCF_002552775.1	GCF_002552775.1	Assembly	167	72	58	49	31	20	5840381	5808467	5773238	5710534	5423423	4987180	167	860114	5840381	34.93	340736	131228	5	13	5.79	g__Bacillus (UID901)	99.34	0.17	toyonensis(99.3143)	No subspecies	toyonensis(99.3143)	0/3()	0/4()	3/3(nheA;nheB;nheC)	4/4(hblA;hblB;hblC;hblD)	0/1()	1/1(sph)	0/5()	0/3()	2/9(bpsE;bpsH)	0()	223[ST-111 complex](7/7)	Group_V(toyonensis)	B. toyonensis	toyonensis	2014
GCF_001276195.1	GCF_001276195.1	Assembly	166	162	128	94	60	36	6719392	6716696	6617458	6364826	5773720	4967077	166	404370	6719392	34.75	109024	47381	17	38	0.79	g__Bacillus (UID902)	99.23	0.8	cereus s.s.(98.7522)	No subspecies	frankland(98.7522)	0/3()	0/4()	3/3(nheA;nheB;nheC)	4/4(hblA;hblB;hblC;hblD)	1/1(cytK-2)	1/1(sph)	0/5()	0/3()	2/9(bpsE;bpsH)	13(Cry1Ab-like;Cry1Ac12;Cry1Ac4;Cry1Ah2;Cry1Cb-like;Cry1Cb3;Cry1H-like;Cry1I-like;Cry1Ia10/Cry1Ia14/Cry1Ia19/Cry1Ia2/Cry1Ia34/Cry1Ia36/Cry1Ia39/Cry1Ia40;Cry2Aa25;Cry2Ah4;Vip3Aa53;Vip4Aa1)	13[ST-8 complex](7/7)	Group_IV(cereus_sensu_stricto)	B. cereus s.s. biovar Thuringiensis; B. Thuringiensis	bombysepticus	2015
GCF_002146595.1	GCF_002146595.1	Assembly	166	162	128	94	60	36	6719392	6716696	6617458	6364826	5773720	4967077	166	404370	6719392	34.75	109024	47381	17	38	0.79	g__Bacillus (UID902)	99.23	0.8	cereus s.s.(98.7522)	No subspecies	frankland(98.7522)	0/3()	0/4()	3/3(nheA;nheB;nheC)	4/4(hblA;hblB;hblC;hblD)	1/1(cytK-2)	1/1(sph)	0/5()	0/3()	2/9(bpsE;bpsH)	13(Cry1Ab-like;Cry1Ac12;Cry1Ac4;Cry1Ah2;Cry1Cb-like;Cry1Cb3;Cry1H-like;Cry1I-like;Cry1Ia10/Cry1Ia14/Cry1Ia19/Cry1Ia2/Cry1Ia34/Cry1Ia36/Cry1Ia39/Cry1Ia40;Cry2Aa25;Cry2Ah4;Vip3Aa53;Vip4Aa1)	13[ST-8 complex](7/7)	Group_IV(cereus_sensu_stricto)	B. cereus s.s. biovar Thuringiensis; B. Thuringiensis	bombysepticus	NA
GCF_002583575.1	GCF_002583575.1	Assembly	166	130	99	87	64	36	5713094	5696621	5621962	5531990	5153677	4161543	166	317560	5713094	35.04	104682	47134	18	39	3.29	g__Bacillus (UID902)	98.92	0.49	mosaicus(95.0374)	No subspecies	cereus(96.1474)	0/3()	0/4()	3/3(nheA;nheB;nheC)	0/4()	1/1(cytK-2)	1/1(sph)	0/5()	0/3()	1/9(bpsE)	0()	2153[No clonal complex](7/7)	Group_III(mosaicus)	B. mosaicus	paranthracis	2014
GCF_002577625.1	GCF_002577625.1	Assembly	166	119	92	78	51	40	6255908	6238368	6169928	6063754	5612437	5219082	166	648585	6255908	35.05	105107	60563	13	31	2.49	g__Bacillus (UID901)	98.9	0.31	cereus s.s.(96.4822)	No subspecies	berliner(98.4927)	0/3()	0/4()	3/3(nheA;nheB;nheC)	4/4(hblA;hblB;hblC;hblD)	1/1(cytK-2)	1/1(sph)	0/5()	0/3()	1/9(bpsE)	0()	2018[ST-97 complex](7/7)	Group_IV(cereus_sensu_stricto)	B. cereus s.s.	thuringiensis	2014
GCF_002577025.1	GCF_002577025.1	Assembly	166	121	90	73	53	34	6201854	6181156	6101242	5970862	5647440	4967155	166	375160	6201854	34.71	128723	77380	14	29	3.19	g__Bacillus (UID901)	99.34	0.08	cereus s.s.(96.3701)	No subspecies	berliner(98.40100000000001)	0/3()	0/4()	3/3(nheA;nheB;nheC)	4/4(hblA;hblB;hblC;hblD)	1/1(cytK-2)	1/1(sph)	0/5()	0/3()	2/9(bpsE;bpsH)	0()	1591[ST-97 complex](7/7)	Group_IV(cereus_sensu_stricto)	B. cereus s.s.	thuringiensis	2014
GCF_002568515.1	GCF_002568515.1	Assembly	166	110	86	73	50	34	6191468	6165207	6103473	6008310	5664143	5113413	166	522892	6191468	34.67	204896	65760	11	26	4.04	g__Bacillus (UID901)	99.34	0.08	cereus s.s.(96.4592)	No subspecies	berliner(98.4061)	0/3()	0/4()	3/3(nheA;nheB;nheC)	4/4(hblA;hblB;hblC;hblD)	1/1(cytK-2)	1/1(sph)	0/5()	0/3()	1/9(bpsE)	1(Vip2Bb3/Vip2Bb4)	1575[No clonal complex](7/7)	Group_IV(cereus_sensu_stricto)	B. cereus s.s. biovar Thuringiensis; B. Thuringiensis	thuringiensis	2014
GCF_002569895.1	GCF_002569895.1	Assembly	165	122	95	73	49	36	6112785	6092740	6020762	5852838	5460482	4964845	165	429056	6112785	34.92	134444	66099	15	30	2.6	g__Bacillus (UID901)	99.34	0.17	toyonensis(98.4191)	No subspecies	toyonensis(98.4191)	0/3()	0/4()	3/3(nheA;nheB;nheC)	4/4(hblA;hblB;hblC;hblD)	0/1()	1/1(sph)	2/5(capB;capC)	0/3()	1/9(bpsE)	0()	487[No clonal complex](7/7)	Group_V(toyonensis)	B. toyonensis	toyonensis	2014
GCF_002564345.1	GCF_002564345.1	Assembly	164	126	93	75	45	31	5825342	5809304	5717675	5594621	5057613	4533821	164	339403	5825342	35.14	135601	57562	14	29	5.87	g__Bacillus (UID901)	99.01	1.55	mycoides(98.3509)	No subspecies	nitratireducens(98.8939)	0/3()	0/4()	3/3(nheA;nheB;nheC)	4/4(hblA;hblB;hblC;hblD)	0/1()	1/1(sph)	0/5()	0/3()	1/9(bpsE)	0()	2053[No clonal complex](7/7)	Group_VIII(mycoides)	B. mycoides	nitratireducens	2014
GCF_002570105.1	GCF_002570105.1	Assembly	164	124	99	85	68	45	6433607	6415760	6351792	6245750	5972969	5092303	164	423439	6433607	34.6	102440	58196	20	41	6.42	g__Bacillus (UID901)	99.34	1.48	toyonensis(99.4276)	No subspecies	toyonensis(99.4276)	0/3()	0/4()	3/3(nheA;nheB;nheC)	4/4(hblA;hblB;hblC;hblD)	0/1()	1/1(sph)	0/5()	0/3()	2/9(bpsE;bpsH)	0()	1209[ST-111 complex](7/7)	Group_V(toyonensis)	B. toyonensis	toyonensis	2014
GCF_002555955.1	GCF_002555955.1	Assembly	164	123	97	87	57	41	6184130	6167314	6097246	6023738	5564698	4999410	164	633566	6184130	34.85	102195	60179	16	35	4.29	g__Bacillus (UID901)	99.34	1.43	toyonensis(98.3601)	No subspecies	toyonensis(98.3601)	0/3()	0/4()	3/3(nheA;nheB;nheC)	4/4(hblA;hblB;hblC;hblD)	0/1()	1/1(sph)	2/5(capB;capC)	0/3()	2/9(bpsE;bpsH)	0()	487[No clonal complex](7/7)	Group_V(toyonensis)	B. toyonensis	toyonensis	2014
GCF_002558235.1	GCF_002558235.1	Assembly	164	113	86	73	54	35	6259421	6237119	6166396	6072614	5731664	5011770	164	386827	6259421	34.66	160832	58304	15	30	7.08	g__Bacillus (UID901)	99.27	0.9	cereus s.s.(96.1563)	No subspecies	berliner(96.4453)	0/3()	0/4()	3/3(nheA;nheB;nheC)	4/4(hblA;hblB;hblC;hblD)	1/1(cytK-2)	1/1(sph)	0/5()	0/3()	2/9(bpsE;bpsH)	0()	2034[No clonal complex](7/7)	Group_IV(cereus_sensu_stricto)	B. cereus s.s.	thuringiensisS	2014
GCF_002585395.1	GCF_002585395.1	Assembly	164	106	84	71	48	35	5993285	5971261	5913208	5814951	5444176	4981791	164	587194	5993285	35	163756	60011	12	27	5.32	g__Bacillus (UID901)	99.34	0.82	toyonensis(99.0243)	No subspecies	toyonensis(99.0243)	0/3()	0/4()	3/3(nheA;nheB;nheC)	4/4(hblA;hblB;hblC;hblD)	0/1()	1/1(sph)	0/5()	0/3()	2/9(bpsE;bpsH)	1(Cry22Ba1)	Unknown(unknown ST)	Group_V(toyonensis)	B. toyonensis biovar Thuringiensis; B. Thuringiensis	toyonensis	2014
GCF_002555915.1	GCF_002555915.1	Assembly	164	132	103	84	55	34	5974930	5961211	5884732	5741790	5252848	4514877	164	845544	5974930	34.89	117042	50894	13	34	3.72	g__Bacillus (UID901)	99.34	0.56	toyonensis(99.3198)	No subspecies	toyonensis(99.3198)	0/3()	0/4()	3/3(nheA;nheB;nheC)	4/4(hblA;hblB;hblC;hblD)	0/1()	1/1(sph)	0/5()	0/3()	2/9(bpsE;bpsH)	0()	72[ST-111 complex](7/7)	Group_V(toyonensis)	B. toyonensis	toyonensis	2014
GCF_002574215.1	GCF_002574215.1	Assembly	163	127	98	88	54	36	5104950	5091372	5030361	4956633	4334111	3686102	163	244312	5104950	35.05	80927	48256	19	39	5.43	g__Bacillus (UID902)	97.84	2.62	mosaicus(93.6649)	No subspecies	UnknownGeneFlowUnit7*(93.8791)	0/3()	0/4()	3/3(nheA;nheB;nheC)	2/4(hblC;hblD)	0/1()	1/1(sph)	0/5()	0/3()	1/9(bpsE)	0()	2183[No clonal complex](7/7)	Group_II(mosaicus/luti)*	B. mosaicus	fungorum	2014
GCF_007676595.1	GCF_007676595.1	Assembly	163	84	60	43	26	17	6040430	6016393	5951444	5827765	5530916	5207036	163	1134413	6040430	35.15	323679	207485	5	11	30.58	g__Bacillus (UID901)	98.35	1.08	mycoides(99.6873)	No subspecies	nitratireducens(98.3466)	0/3()	0/4()	3/3(nheA;nheB;nheC)	4/4(hblA;hblB;hblC;hblD)	0/1()	1/1(sph)	0/5()	0/3()	1/9(bpsE)	0()	2126[No clonal complex](7/7)	Group_VIII(mycoides)	B. mycoides	nitratireducens	2018
GCF_002583125.1	GCF_002583125.1	Assembly	163	120	91	82	58	35	5835162	5817269	5732029	5664956	5251021	4346056	163	453514	5835162	34.78	116385	48624	16	36	3.63	g__Bacillus (UID902)	99.18	0.93	cereus s.s.(98.7466)	No subspecies	frankland(98.7466)	0/3()	0/4()	3/3(nheA;nheB;nheC)	4/4(hblA;hblB;hblC;hblD)	1/1(cytK-2)	1/1(sph)	0/5()	0/3()	1/9(bpsE)	0()	744[No clonal complex](7/7)	Group_IV(cereus_sensu_stricto)	B. cereus s.s.	bombysepticus	2014
GCF_002558915.1	GCF_002558915.1	Assembly	163	113	73	61	46	31	6052136	6027010	5925826	5851146	5614849	5033255	163	868189	6052136	34.72	176494	89332	11	23	6.63	g__Bacillus (UID901)	99.17	0.91	cereus s.s.(96.0022)	No subspecies	berliner(96.514)	0/3()	0/4()	3/3(nheA;nheB;nheC)	4/4(hblA;hblB;hblC;hblD)	0/1()	1/1(sph)	0/5()	0/3()	1/9(bpsE)	0()	23[ST-23 complex](7/7)	Group_IV(cereus_sensu_stricto)	B. cereus s.s.	thuringiensisS	2014
GCF_002555465.1	GCF_002555465.1	Assembly	163	89	64	54	36	28	6018597	5993019	5932779	5858380	5599061	5279520	163	562112	6018597	35.03	216032	131956	9	17	6.55	g__Bacillus (UID901)	99.34	0.4	toyonensis(98.7043)	No subspecies	toyonensis(98.7043)	0/3()	0/4()	3/3(nheA;nheB;nheC)	4/4(hblA;hblB;hblC;hblD)	0/1()	1/1(sph)	0/5()	0/3()	2/9(bpsE;bpsH)	0()	Unknown(unknown ST)	Group_V(toyonensis)	B. toyonensis	toyonensis	2014
GCF_002559125.1	GCF_002559125.1	Assembly	163	113	92	72	44	26	6270794	6248767	6200038	6060543	5618342	5001605	163	564471	6270794	34.66	191986	91904	10	22	4.78	g__Bacillus (UID902)	99.18	0.09	cereus s.s.(98.8964)	No subspecies	frankland(98.8964)	0/3()	0/4()	3/3(nheA;nheB;nheC)	4/4(hblA;hblB;hblC;hblD)	1/1(cytK-2)	1/1(sph)	0/5()	0/3()	2/9(bpsE;bpsH)	1(Vip2Ba2)	Unknown(unknown ST)	Group_IV(cereus_sensu_stricto)	B. cereus s.s. biovar Thuringiensis; B. Thuringiensis	bombysepticus	2014
GCF_000600315.1	GCF_000600315.1	Assembly	162	162	142	118	70	37	5818464	5818464	5753569	5582754	4778910	3627159	162	361795	5818464	34.99	58307	32680	24	56	332.36	g__Bacillus (UID902)	98.83	0.93	cereus s.s.(98.7572)	No subspecies	frankland(98.7572)	0/3()	0/4()	3/3(nheA;nheB;nheC)	4/4(hblA;hblB;hblC;hblD)	1/1(cytK-2)	1/1(sph)	0/5()	0/3()	1/9(bpsE)	23(Cry1-like;Cry1Aa24;Cry1Ab-like;Cry1Ab33;Cry1Ab35;Cry1Bd1;Cry1Ca10;Cry1Ca11;Cry1Ca2;Cry1Cb-like;Cry1Cb1;Cry1Cb3;Cry1Db1;Cry1Fb1/Cry1Fb5;Cry1Gb2;Cry1H-like;Cry1I-like;Cry1Ib3;Cry2Ac12;Cry2Ad2;Cry2Ah4;Vip2Ae3;Vip3Aa53)	25[ST-8 complex](7/7)	Group_IV(cereus_sensu_stricto)	B. cereus s.s. biovar Thuringiensis; B. Thuringiensis	bombysepticus	2011
GCF_002559545.1	GCF_002559545.1	Assembly	162	121	98	82	56	33	6102105	6083740	6029278	5909744	5483309	4657347	162	625440	6102105	34.64	111903	51509	12	32	6.98	g__Bacillus (UID902)	99.18	0.68	cereus s.s.(98.9362)	No subspecies	frankland(98.9362)	0/3()	0/4()	3/3(nheA;nheB;nheC)	4/4(hblA;hblB;hblC;hblD)	1/1(cytK-2)	1/1(sph)	0/5()	0/3()	2/9(bpsE;bpsH)	0()	Unknown(unknown ST)	Group_IV(cereus_sensu_stricto)	B. cereus s.s.	bombysepticus	2014
GCF_007673755.1	GCF_007673755.1	Assembly	162	71	39	33	26	16	5887825	5855217	5776565	5734532	5617757	5246644	162	1335985	5887825	35.15	408319	219630	4	8	29.79	g__Bacillus (UID901)	99.34	0.65	toyonensis(98.6269)	No subspecies	toyonensis(98.6269)	0/3()	0/4()	3/3(nheA;nheB;nheC)	4/4(hblA;hblB;hblC;hblD)	0/1()	1/1(sph)	0/5()	0/3()	2/9(bpsE;bpsH)	0()	158[No clonal complex](7/7)	Group_V(toyonensis)	B. toyonensis	toyonensis	2018
GCF_002562425.1	GCF_002562425.1	Assembly	162	128	100	92	64	37	5913212	5897816	5827329	5771877	5292236	4348585	162	434247	5913212	34.78	89967	48246	16	39	12.07	g__Bacillus (UID901)	99.23	0.41	cereus s.s.(96.4653)	No subspecies	berliner(98.4817)	0/3()	0/4()	3/3(nheA;nheB;nheC)	4/4(hblA;hblB;hblC;hblD)	1/1(cytK-2)	1/1(sph)	0/5()	0/3()	1/9(bpsE)	0()	146[No clonal complex](7/7)	Group_IV(cereus_sensu_stricto)	B. cereus s.s.	thuringiensis	2014
GCF_002577835.1	GCF_002577835.1	Assembly	162	122	84	72	54	40	5937636	5922216	5821334	5730742	5454621	4941440	162	354696	5937636	34.79	127441	62483	15	32	5.1	g__Bacillus (UID901)	98.9	0	cereus s.s.(96.4996)	No subspecies	berliner(98.5423)	0/3()	0/4()	3/3(nheA;nheB;nheC)	4/4(hblA;hblB;hblC;hblD)	1/1(cytK-2)	1/1(sph)	0/5()	0/3()	1/9(bpsE)	0()	204[ST-97 complex](7/7)	Group_IV(cereus_sensu_stricto)	B. cereus s.s.	thuringiensis	2014
GCF_002571245.1	GCF_002571245.1	Assembly	161	112	83	68	50	33	6094493	6072136	6009437	5894048	5628619	4978959	161	532232	6094493	34.68	173756	72186	12	26	4.09	g__Bacillus (UID901)	99.34	2.11	cereus s.s.(96.4026)	No subspecies	berliner(98.5936)	0/3()	0/4()	3/3(nheA;nheB;nheC)	4/4(hblA;hblB;hblC;hblD)	1/1(cytK-2)	1/1(sph)	0/5()	0/3()	2/9(bpsE;bpsH)	0()	1276[ST-97 complex](7/7)	Group_IV(cereus_sensu_stricto)	B. cereus s.s.	thuringiensis	2013
GCF_002560225.1	GCF_002560225.1	Assembly	161	131	109	94	64	34	5817247	5805649	5755795	5634519	5108051	3947479	161	290233	5817247	34.79	85933	46153	18	43	7.41	g__Bacillus (UID902)	99.18	1.03	cereus s.s.(98.7625)	No subspecies	frankland(98.7625)	0/3()	0/4()	3/3(nheA;nheB;nheC)	4/4(hblA;hblB;hblC;hblD)	1/1(cytK-2)	1/1(sph)	0/5()	0/3()	1/9(bpsE)	0()	1990[No clonal complex](7/7)	Group_IV(cereus_sensu_stricto)	B. cereus s.s.	bombysepticus	2014
GCF_002556435.1	GCF_002556435.1	Assembly	161	115	92	73	48	35	5908366	5887102	5836035	5698853	5299095	4855881	161	560168	5908366	34.99	130156	68264	13	28	4.33	g__Bacillus (UID901)	99.34	0.91	toyonensis(99.3215)	No subspecies	toyonensis(99.3215)	0/3()	0/4()	3/3(nheA;nheB;nheC)	4/4(hblA;hblB;hblC;hblD)	0/1()	1/1(sph)	0/5()	0/3()	2/9(bpsE;bpsH)	1(Cry22Ba1)	Unknown(unknown ST)	Group_V(toyonensis)	B. toyonensis biovar Thuringiensis; B. Thuringiensis	toyonensis	2014
GCF_002555485.1	GCF_002555485.1	Assembly	161	117	85	62	49	36	6042815	6024103	5956139	5781097	5581529	5146177	161	627730	6042815	34.9	137369	65773	10	26	76.55	g__Bacillus (UID901)	99.17	0.72	mosaicus(93.0356)	No subspecies	wiedmannii(95.9762)	0/3()	0/4()	3/3(nheA;nheB;nheC)	4/4(hblA;hblB;hblC;hblD)	0/1()	1/1(sph)	0/5()	0/3()	2/9(bpsE;bpsH)	0()	Unknown(unknown ST)	Group_II(mosaicus/luti)	B. mosaicus	wiedmannii	2014
GCF_002561265.1	GCF_002561265.1	Assembly	161	120	93	78	52	32	5831025	5810863	5735893	5630013	5196210	4421017	161	493178	5831025	35.19	129341	51252	13	32	4.65	g__Bacillus (UID901)	98.99	0.59	mycoides(94.3956)	No subspecies	UnknownGeneFlowUnit14*(99.8821)	0/3()	0/4()	3/3(nheA;nheB;nheC)	4/4(hblA;hblB;hblC;hblD)	0/1()	1/1(sph)	0/5()	0/3()	1/9(bpsE)	1(Cry70Bb1)	610[No clonal complex](7/7)	Group_VIII(mycoides)	B. mycoides biovar Thuringiensis; B. Thuringiensis	cereusAT	2014
GCF_002572395.1	GCF_002572395.1	Assembly	161	108	87	76	52	32	5970657	5948389	5905628	5832407	5463142	4675541	161	434294	5970657	34.92	151874	58203	13	29	6.78	g__Bacillus (UID901)	99.34	0.38	toyonensis(98.6353)	No subspecies	toyonensis(98.6353)	0/3()	0/4()	3/3(nheA;nheB;nheC)	4/4(hblA;hblB;hblC;hblD)	0/1()	1/1(sph)	0/5()	0/3()	2/9(bpsE;bpsH)	0()	231[ST-111 complex](7/7)	Group_V(toyonensis)	B. toyonensis	toyonensis	2014
GCF_002589375.1	GCF_002589375.1	Assembly	161	113	78	60	43	28	5983856	5962528	5871664	5746081	5446299	4876117	161	634477	5983856	35.13	177541	74447	11	22	19.57	g__Bacillus (UID901)	99.23	0.35	toyonensis(98.5808)	No subspecies	toyonensis(98.5808)	0/3()	0/4()	3/3(nheA;nheB;nheC)	4/4(hblA;hblB;hblC;hblD)	0/1()	1/1(sph)	0/5()	0/3()	2/9(bpsE;bpsH)	0()	158[No clonal complex](7/7)	Group_V(toyonensis)	B. toyonensis	toyonensis	2014
GCF_009935435.1	GCF_009935435.1	Assembly	161	161	161	126	75	39	6161002	6161002	6161002	5919947	5036984	3665895	161	275669	6161002	34.69	61135	34803	29	62	16.83	g__Bacillus (UID902)	97.96	0.31	cereus s.s.(98.6883)	No subspecies	frankland(98.6883)	0/3()	0/4()	3/3(nheA;nheB;nheC)	4/4(hblA;hblB;hblC;hblD)	1/1(cytK-2)	1/1(sph)	0/5()	0/3()	1/9(bpsE)	16(Cry1Ab33;Cry1Ac23;Cry1Ca10;Cry1Ca11;Cry1Ca2;Cry1Ca6_1;Cry1Cb-like;Cry1Cb3;Cry1Da1/Cry1Da2;Cry1H-like;Cry1I-like;Cry1Ia10/Cry1Ia14/Cry1Ia19/Cry1Ia2/Cry1Ia34/Cry1Ia36/Cry1Ia39/Cry1Ia40;Cry2Ah4;Cry9Da2;Cry9Ea1/Cry9Ea2/Cry9Ea9;Vip3Aa53)	15[ST-8 complex](7/7)	Group_IV(cereus_sensu_stricto)	B. cereus s.s. biovar Thuringiensis; B. Thuringiensis	bombysepticus	2016
GCF_002569715.1	GCF_002569715.1	Assembly	161	127	101	89	62	39	6055543	6038595	5975752	5887577	5471300	4641060	161	439272	6055543	34.89	104711	52105	17	38	5.02	g__Bacillus (UID901)	99.34	0.09	mosaicus(93.0154)	No subspecies	wiedmannii(95.97399999999999)	0/3()	0/4()	3/3(nheA;nheB;nheC)	4/4(hblA;hblB;hblC;hblD)	0/1()	1/1(sph)	0/5()	0/3()	2/9(bpsE;bpsH)	0()	2002[No clonal complex](7/7)	Group_II(mosaicus/luti)	B. mosaicus	wiedmannii	2014
GCF_002147535.1	GCF_002147535.1	Assembly	160	157	136	96	58	38	6745498	6743657	6687925	6404595	5744487	5060546	160	395663	6745498	34.73	109024	50043	17	38	0.04	g__Bacillus (UID902)	98.92	0.8	cereus s.s.(98.7332)	No subspecies	frankland(98.7332)	0/3()	0/4()	3/3(nheA;nheB;nheC)	4/4(hblA;hblB;hblC;hblD)	1/1(cytK-2)	1/1(sph)	0/5()	0/3()	2/9(bpsE;bpsH)	15(Cry1Ab-like;Cry1Ac12;Cry1Ac13;Cry1Ac4;Cry1Ah2;Cry1Ca10;Cry1Cb-like;Cry1Cb3;Cry1Ea5;Cry1H-like;Cry1Hb1;Cry1I-like;Cry1Ia10/Cry1Ia14/Cry1Ia19/Cry1Ia2/Cry1Ia34/Cry1Ia36/Cry1Ia39/Cry1Ia40;Cry2Aa25;Vip4Aa1)	13[ST-8 complex](7/7)	Group_IV(cereus_sensu_stricto)	B. cereus s.s. biovar Thuringiensis; B. Thuringiensis	bombysepticus	NA
GCF_007682195.1	GCF_007682195.1	Assembly	160	60	47	44	37	29	5776367	5744807	5715100	5691634	5572231	5253973	160	514623	5776367	35.37	217965	113080	8	18	18.63	g__Bacillus (UID901)	99.34	0.71	mosaicus(92.9506)	No subspecies	mobilis(96.8032)	0/3()	0/4()	3/3(nheA;nheB;nheC)	0/4()	0/1()	1/1(sph)	0/5()	0/3()	1/9(bpsE)	0()	Unknown(unknown ST)	Group_II(mosaicus/luti)	B. mosaicus	mobilis	2018
GCF_002582745.1	GCF_002582745.1	Assembly	160	111	87	57	37	23	6022597	6001993	5936997	5713407	5408580	4941936	160	592068	6022597	35.08	242210	97674	9	18	8.2	g__Bacillus (UID901)	97.69	0.34	mycoides(99.027)	No subspecies	nitratireducens(98.2995)	0/3()	0/4()	3/3(nheA;nheB;nheC)	4/4(hblA;hblB;hblC;hblD)	0/1()	1/1(sph)	0/5()	0/3()	2/9(bpsE;bpsH)	0()	934[No clonal complex](7/7)	Group_VIII(mycoides)	B. mycoides	nitratireducens	2014
GCF_009935235.1	GCF_009935235.1	Assembly	160	160	160	125	77	41	6166455	6166455	6166455	5923250	5095689	3694071	160	284544	6166455	34.69	61989	35891	30	62	26.17	g__Bacillus (UID902)	98.27	0.31	cereus s.s.(98.7241)	No subspecies	frankland(98.7241)	0/3()	0/4()	3/3(nheA;nheB;nheC)	4/4(hblA;hblB;hblC;hblD)	1/1(cytK-2)	1/1(sph)	0/5()	0/3()	1/9(bpsE)	16(Cry1Aa24;Cry1Ab33;Cry1Ca10;Cry1Ca11;Cry1Ca2;Cry1Ca6_1;Cry1Cb-like;Cry1Cb3;Cry1Da1/Cry1Da2;Cry1H-like;Cry1I-like;Cry1Ia10/Cry1Ia14/Cry1Ia19/Cry1Ia2/Cry1Ia34/Cry1Ia36/Cry1Ia39/Cry1Ia40;Cry2Ah4;Cry9Da2;Cry9Ea1/Cry9Ea2/Cry9Ea9;Vip3Aa53)	15[ST-8 complex](7/7)	Group_IV(cereus_sensu_stricto)	B. cereus s.s. biovar Thuringiensis; B. Thuringiensis	bombysepticus	2016
GCF_002550595.1	GCF_002550595.1	Assembly	159	122	101	88	64	36	5973460	5958649	5909967	5813298	5414354	4332850	159	347107	5973460	34.79	115984	48356	18	40	3.16	g__Bacillus (UID902)	99.18	1.3	cereus s.s.(98.7441)	No subspecies	frankland(98.7441)	0/3()	0/4()	3/3(nheA;nheB;nheC)	4/4(hblA;hblB;hblC;hblD)	1/1(cytK-2)	1/1(sph)	0/5()	0/3()	1/9(bpsE)	0()	744[No clonal complex](7/7)	Group_IV(cereus_sensu_stricto)	B. cereus s.s.	bombysepticus	2014
GCF_001583955.1	GCF_001583955.1	Assembly	159	120	93	82	58	34	5648355	5631453	5565548	5496999	5099017	4201991	159	556533	5648355	35.27	91692	49756	14	35	0	g__Bacillus (UID901)	98.68	0.97	mycoides(93.6918)	No subspecies	mycoides(97.7419)	0/3()	0/4()	3/3(nheA;nheB;nheC)	2/4(hblC;hblD)	0/1()	1/1(sph)	0/5()	0/3()	2/9(bpsE;bpsH)	0()	1090[No clonal complex](7/7)	Group_VI(mycoides/paramycoides)	B. mycoides	mycoides	2012
GCF_002577445.1	GCF_002577445.1	Assembly	159	101	64	53	39	31	6091726	6062322	5971078	5898728	5689235	5366316	159	873624	6091726	34.73	170828	95532	9	20	5.79	g__Bacillus (UID901)	99.17	0.91	cereus s.s.(95.9527)	No subspecies	berliner(96.4819)	0/3()	0/4()	3/3(nheA;nheB;nheC)	4/4(hblA;hblB;hblC;hblD)	0/1()	1/1(sph)	0/5()	0/3()	1/9(bpsE)	0()	23[ST-23 complex](7/7)	Group_IV(cereus_sensu_stricto)	B. cereus s.s.	thuringiensisS	2014
GCF_002550745.1	GCF_002550745.1	Assembly	159	127	106	91	61	43	6278357	6264030	6200360	6099756	5617683	4893493	159	592707	6278357	34.78	98590	53765	19	40	2.63	g__Bacillus (UID901)	99.34	0.78	cereus s.s.(95.9088)	No subspecies	berliner(96.5513)	0/3()	0/4()	3/3(nheA;nheB;nheC)	4/4(hblA;hblB;hblC;hblD)	1/1(cytK-2)	1/1(sph)	0/5()	0/3()	1/9(bpsE)	0()	1100[ST-23 complex](7/7)	Group_IV(cereus_sensu_stricto)	B. cereus s.s.	thuringiensisS	2014
GCF_002570225.1	GCF_002570225.1	Assembly	159	123	96	87	64	40	5544905	5531079	5466561	5393408	4989970	4129515	159	324118	5544905	35.05	89373	48423	20	41	2.43	g__Bacillus (UID902)	98.92	0.77	mosaicus(98.6655)	No subspecies	anthracis(98.9085)	0/3()	0/4()	3/3(nheA;nheB;nheC)	4/4(hblA;hblB;hblC;hblD)	1/1(cytK-2)	1/1(sph)	0/5()	0/3()	1/9(bpsE)	0()	1887[No clonal complex](7/7)	Group_III(mosaicus)	B. mosaicus	anthracis	2014
GCF_002560475.1	GCF_002560475.1	Assembly	159	109	83	79	63	38	5820591	5800453	5738217	5704232	5447529	4491897	159	379403	5820591	35.04	99849	57416	18	36	7.85	g__Bacillus (UID901)	99.34	0.02	mosaicus(94.0826)	No subspecies	UnknownGeneFlowUnit4*(97.2749)	0/3()	0/4()	3/3(nheA;nheB;nheC)	4/4(hblA;hblB;hblC;hblD)	0/1()	1/1(sph)	0/5()	0/3()	1/9(bpsE)	0()	Unknown(unknown ST)	Group_II(mosaicus/luti)	B. mosaicus	thuringiensisN	2014
GCF_001584105.1	GCF_001584105.1	Assembly	158	113	91	76	56	35	5590151	5569521	5508432	5399951	5102533	4310578	158	466025	5590151	35.14	119880	57890	14	33	0	g__Bacillus (UID902)	99.23	3.86	mosaicus(97.6456)	No subspecies	anthracis(97.6588)	0/3()	0/4()	3/3(nheA;nheB;nheC)	0/4()	0/1()	1/1(sph)	0/5()	0/3()	2/9(bpsE;bpsH)	0()	1082[ST-365 complex](7/7)	Group_III(mosaicus)	B. mosaicus	anthracis	2012
GCF_002583505.1	GCF_002583505.1	Assembly	158	73	62	54	35	28	6299488	6267568	6239143	6181789	5860164	5605050	158	1391415	6299488	34.77	243079	90256	6	17	9.67	g__Bacillus (UID901)	99.34	1.22	cereus s.s.(96.4424)	No subspecies	berliner(98.5073)	0/3()	0/4()	3/3(nheA;nheB;nheC)	4/4(hblA;hblB;hblC;hblD)	1/1(cytK-2)	1/1(sph)	0/5()	0/3()	1/9(bpsE)	0()	927[ST-97 complex](7/7)	Group_IV(cereus_sensu_stricto)	B. cereus s.s.	thuringiensis	2014
GCF_002564885.1	GCF_002564885.1	Assembly	158	120	90	80	56	35	6060332	6046952	5983537	5912083	5495126	4724583	158	391620	6060332	34.7	112087	64376	15	32	4.54	g__Bacillus (UID902)	99.18	1.17	cereus s.s.(98.76100000000001)	No subspecies	frankland(98.76100000000001)	0/3()	0/4()	3/3(nheA;nheB;nheC)	4/4(hblA;hblB;hblC;hblD)	1/1(cytK-2)	1/1(sph)	0/5()	0/3()	1/9(bpsE)	0()	1990[No clonal complex](7/7)	Group_IV(cereus_sensu_stricto)	B. cereus s.s.	bombysepticus	2014
GCF_002577105.1	GCF_002577105.1	Assembly	158	118	82	64	38	28	5866889	5852333	5764245	5626691	5236247	4907069	158	495159	5866889	35.16	216510	79925	9	20	7.36	g__Bacillus (UID901)	98.35	0.83	mycoides(98.338)	No subspecies	nitratireducens(98.1997)	0/3()	0/4()	3/3(nheA;nheB;nheC)	4/4(hblA;hblB;hblC;hblD)	0/1()	1/1(sph)	0/5()	0/3()	1/9(bpsE)	0()	2037[No clonal complex](7/7)	Group_VIII(mycoides)	B. mycoides	nitratireducens	2014
GCF_002911835.1	GCF_002911835.1	Assembly	158	89	65	51	41	29	6569850	6541751	6486420	6384443	6225042	5799575	158	1053815	6569850	34.81	241173	109494	8	17	0	g__Bacillus (UID901)	99.34	0.11	toyonensis(98.5384)	No subspecies	toyonensis(98.5384)	0/3()	0/4()	3/3(nheA;nheB;nheC)	4/4(hblA;hblB;hblC;hblD)	0/1()	1/1(sph)	0/5()	0/3()	2/9(bpsE;bpsH)	13(Cry10A-like;Cry30Fa1;Cry4A-like;Cry4Aa2/Cry4Aa3/Cry4Aa4;Cry54Aa2;Cry56Aa4;Cry68Aa1;Cry69Aa2;Cyt1Aa-like;Cyt1Aa8;Cyt1Da1/Cyt1Da2;Cyt2Aa1/Cyt2Aa2/Cyt2Aa4;Cyt2Ba5/Cyt2Ba6)	227[No clonal complex](7/7)	Group_V(toyonensis)	B. toyonensis biovar Thuringiensis; B. Thuringiensis	toyonensis	2013
GCF_002557995.1	GCF_002557995.1	Assembly	158	118	93	81	58	39	5708655	5692559	5635552	5552415	5174791	4498802	158	325396	5708655	35.1	107141	58379	17	36	2.86	g__Bacillus (UID902)	99.23	0.08	cereus s.s.(97.156)	No subspecies	frankland(97.156)	0/3()	0/4()	3/3(nheA;nheB;nheC)	4/4(hblA;hblB;hblC;hblD)	1/1(cytK-2)	1/1(sph)	0/5()	0/3()	2/9(bpsE;bpsH)	1(Cry5Ba1)	Unknown(unknown ST)	Group_IV(cereus_sensu_stricto)	B. cereus s.s. biovar Thuringiensis; B. Thuringiensis	cereus	2014
GCF_002558335.1	GCF_002558335.1	Assembly	158	109	83	73	49	32	6292044	6269964	6200213	6123854	5717465	5120810	158	659299	6292044	34.64	167261	66011	11	25	5.98	g__Bacillus (UID901)	99.34	0.02	cereus s.s.(96.3489)	No subspecies	berliner(98.7062)	0/3()	0/4()	3/3(nheA;nheB;nheC)	4/4(hblA;hblB;hblC;hblD)	1/1(cytK-2)	1/1(sph)	0/5()	0/3()	2/9(bpsE;bpsH)	0()	1581[No clonal complex](7/7)	Group_IV(cereus_sensu_stricto)	B. cereus s.s.	thuringiensis	2014
GCF_002560295.1	GCF_002560295.1	Assembly	157	123	99	87	65	39	5856760	5844113	5789265	5707278	5354988	4416546	157	390753	5856760	34.77	96846	51947	18	39	5.74	g__Bacillus (UID902)	99.18	0.93	cereus s.s.(98.7055)	No subspecies	frankland(98.7055)	0/3()	0/4()	3/3(nheA;nheB;nheC)	4/4(hblA;hblB;hblC;hblD)	1/1(cytK-2)	1/1(sph)	0/5()	0/3()	1/9(bpsE)	0()	1990[No clonal complex](7/7)	Group_IV(cereus_sensu_stricto)	B. cereus s.s.	bombysepticus	2014
GCF_014466795.1	GCF_014466795.1	Assembly	157	88	76	65	50	36	5475500	5445734	5414846	5334812	5109275	4606375	157	450392	5475500	35.13	124702	59539	11	28	0	g__Bacillus (UID902)	99.23	0.89	mosaicus(99.9859)	anthracis(99.9843)	anthracis(98.4795)	3/3(cya;lef;pagA)	0/4()	3/3(nheA;nheB;nheC)	0/4()	0/1()	1/1(sph)	5/5(capA;capB;capC;capD;capE)	3/3(hasA;hasB;hasC)	1/9(bpsE)	0()	1[No clonal complex](7/7)	Group_III(mosaicus)	B. mosaicus subsp. anthracis biovar Anthracis; B. anthracis biovar Anthracis; B. Anthracis	anthracis	2009
GCF_002552745.1	GCF_002552745.1	Assembly	157	109	75	60	35	27	5879605	5862282	5771636	5653781	5257678	4968210	157	611806	5879605	35.2	211752	90492	10	20	9.8	g__Bacillus (UID901)	98.35	0.83	mycoides(98.2756)	No subspecies	nitratireducens(98.1126)	0/3()	0/4()	3/3(nheA;nheB;nheC)	4/4(hblA;hblB;hblC;hblD)	0/1()	1/1(sph)	0/5()	0/3()	1/9(bpsE)	0()	2037[No clonal complex](7/7)	Group_VIII(mycoides)	B. mycoides	nitratireducens	2014
GCF_002574805.1	GCF_002574805.1	Assembly	157	71	59	54	46	38	5715824	5689827	5662641	5632746	5508797	5214950	157	335077	5715824	34.88	144424	97291	15	26	6.61	g__Bacillus (UID901)	99.27	0.83	cereus s.s.(96.1487)	No subspecies	berliner(96.6277)	0/3()	0/4()	3/3(nheA;nheB;nheC)	0/4()	1/1(cytK-2)	1/1(sph)	0/5()	0/3()	2/9(bpsE;bpsH)	0()	2025[No clonal complex](7/7)	Group_IV(cereus_sensu_stricto)	B. cereus s.s.	thuringiensisS	2014
GCF_002556955.1	GCF_002556955.1	Assembly	157	107	83	69	47	35	5894798	5874790	5811447	5700664	5359095	4961133	157	570277	5894798	34.97	137981	67710	12	26	2.99	g__Bacillus (UID901)	99.34	0.65	toyonensis(99.2722)	No subspecies	toyonensis(99.2722)	0/3()	0/4()	3/3(nheA;nheB;nheC)	4/4(hblA;hblB;hblC;hblD)	0/1()	1/1(sph)	0/5()	0/3()	1/9(bpsE)	0()	Unknown(unknown ST)	Group_V(toyonensis)	B. toyonensis	toyonensis	2014
GCF_002014695.1	GCF_002014695.1	Assembly	157	102	79	66	42	25	5400860	5379804	5326021	5228041	4843069	4239951	157	624163	5400860	35.37	170518	58689	8	22	0	g__Bacillus (UID901)	99.34	0.54	mycoides(93.759)	No subspecies	mycoides(99.2865)	0/3()	0/4()	3/3(nheA;nheB;nheC)	4/4(hblA;hblB;hblC;hblD)	0/1()	1/1(sph)	0/5()	0/3()	2/9(bpsE;bpsH)	0()	410[ST-196 complex](7/7)	Group_VI(mycoides/paramycoides)	B. mycoides	mycoides	2014
GCF_002570925.1	GCF_002570925.1	Assembly	157	117	92	81	52	32	5884736	5865698	5807700	5726876	5241367	4469043	157	466863	5884736	34.77	129551	52051	14	31	5.25	g__Bacillus (UID901)	99.27	0.35	cereus s.s.(96.0364)	No subspecies	berliner(96.5437)	0/3()	0/4()	3/3(nheA;nheB;nheC)	2/4(hblC;hblD)	1/1(cytK-2)	1/1(sph)	0/5()	0/3()	1/9(bpsE)	0()	2381[No clonal complex](7/7)	Group_IV(cereus_sensu_stricto)	B. cereus s.s.	thuringiensisS	2014
GCF_009935245.1	GCF_009935245.1	Assembly	157	157	157	123	78	39	6171578	6171578	6171578	5934612	5163672	3688073	157	305954	6171578	34.69	64268	35108	29	61	19.67	g__Bacillus (UID902)	98.27	0.31	cereus s.s.(98.7297)	No subspecies	frankland(98.7297)	0/3()	0/4()	3/3(nheA;nheB;nheC)	4/4(hblA;hblB;hblC;hblD)	1/1(cytK-2)	1/1(sph)	0/5()	0/3()	1/9(bpsE)	16(Cry1Aa24;Cry1Ab33;Cry1Ca10;Cry1Ca11;Cry1Ca2;Cry1Ca6_1;Cry1Cb-like;Cry1Cb3;Cry1Da1/Cry1Da2;Cry1H-like;Cry1I-like;Cry1Ia10/Cry1Ia14/Cry1Ia19/Cry1Ia2/Cry1Ia34/Cry1Ia36/Cry1Ia39/Cry1Ia40;Cry2Ah4;Cry9Da2;Cry9Ea1/Cry9Ea2/Cry9Ea9;Vip3Aa53)	15[ST-8 complex](7/7)	Group_IV(cereus_sensu_stricto)	B. cereus s.s. biovar Thuringiensis; B. Thuringiensis	bombysepticus	2016
GCF_002552415.1	GCF_002552415.1	Assembly	157	113	84	75	60	37	6163486	6144038	6070312	6001770	5738631	4904919	157	595474	6163486	34.74	107035	61097	13	32	3.93	g__Bacillus (UID901)	99.34	0.25	cereus s.s.(96.2356)	No subspecies	berliner(98.6767)	0/3()	0/4()	3/3(nheA;nheB;nheC)	4/4(hblA;hblB;hblC;hblD)	1/1(cytK-2)	1/1(sph)	0/5()	0/3()	1/9(bpsE)	0()	2012[No clonal complex](7/7)	Group_IV(cereus_sensu_stricto)	B. cereus s.s.	thuringiensis	2014
GCF_002569835.1	GCF_002569835.1	Assembly	157	111	92	77	50	33	5979761	5959285	5913151	5797268	5378182	4693613	157	330055	5979761	34.91	140049	61452	15	30	4.62	g__Bacillus (UID901)	99.34	0.21	toyonensis(99.0548)	No subspecies	toyonensis(99.0548)	0/3()	0/4()	3/3(nheA;nheB;nheC)	4/4(hblA;hblB;hblC;hblD)	0/1()	1/1(sph)	0/5()	0/3()	2/9(bpsE;bpsH)	0()	505[ST-111 complex](7/7)	Group_V(toyonensis)	B. toyonensis	toyonensis	2013
GCF_002578625.1	GCF_002578625.1	Assembly	157	112	86	76	53	34	6186503	6165300	6104001	6024161	5646044	4921686	157	1010564	6186503	34.66	131517	62007	12	29	4.93	g__Bacillus (UID901)	99.34	0.1	cereus s.s.(96.2316)	No subspecies	berliner(98.5216)	0/3()	0/4()	3/3(nheA;nheB;nheC)	4/4(hblA;hblB;hblC;hblD)	1/1(cytK-2)	1/1(sph)	0/5()	0/3()	2/9(bpsE;bpsH)	0()	1586[No clonal complex](7/7)	Group_IV(cereus_sensu_stricto)	B. cereus s.s.	thuringiensis	2013
GCF_001757835.1	GCF_001757835.1	Assembly	156	135	89	66	42	28	5851729	5838064	5720439	5549640	5187810	4659798	156	397483	5851729	35.16	202284	58666	11	24	0	g__Bacillus (UID901)	97.58	1.1	mycoides(93.1425)	No subspecies	UnknownGeneFlowUnit12*(99.9893)	0/3()	0/4()	3/3(nheA;nheB;nheC)	4/4(hblA;hblB;hblC;hblD)	0/1()	1/1(sph)	0/5()	0/3()	1/9(bpsE)	0()	Unknown(unknown ST)	Group_VI(mycoides/paramycoides)	B. mycoides	mycoidesB	2014
GCF_002550355.1	GCF_002550355.1	Assembly	156	117	97	82	61	42	5991951	5973975	5926140	5816968	5476643	4822969	156	304622	5991951	34.89	115727	55428	16	36	5.02	g__Bacillus (UID901)	99.34	0.44	toyonensis(98.5038)	No subspecies	toyonensis(98.5038)	0/3()	0/4()	3/3(nheA;nheB;nheC)	4/4(hblA;hblB;hblC;hblD)	0/1()	1/1(sph)	0/5()	0/3()	1/9(bpsE)	0()	Unknown(unknown ST)	Group_V(toyonensis)	B. toyonensis	toyonensis	2014
GCF_015620955.1	GCF_015620955.1	Assembly	156	100	84	62	42	32	6129014	6105673	6070921	5912848	5577771	5192639	156	588862	6129014	34.92	171900	76599	10	22	0	g__Bacillus (UID901)	99.34	0.38	toyonensis(98.8043)	No subspecies	toyonensis(98.8043)	0/3()	0/4()	3/3(nheA;nheB;nheC)	4/4(hblA;hblB;hblC;hblD)	0/1()	1/1(sph)	0/5()	0/3()	2/9(bpsE;bpsH)	0()	228[No clonal complex](7/7)	Group_V(toyonensis)	B. toyonensis	toyonensis	1990
GCF_015620945.1	GCF_015620945.1	Assembly	156	102	86	74	47	32	5965175	5942677	5904788	5819556	5378466	4798447	156	531084	5965175	35.06	155983	64651	12	27	0	g__Bacillus (UID902)	99.23	0.21	mosaicus(93.37899999999999)	No subspecies	albus(99.2909)	0/3()	0/4()	3/3(nheA;nheB;nheC)	4/4(hblA;hblB;hblC;hblD)	1/1(cytK-2)	1/1(sph)	0/5()	0/3()	2/9(bpsE;bpsH)	0()	Unknown(unknown ST)	Group_II(mosaicus/luti)	B. mosaicus	albus	2006
GCF_002562505.1	GCF_002562505.1	Assembly	156	84	61	52	32	25	6248801	6220422	6154087	6083710	5738056	5485615	156	1043081	6248801	34.69	240088	95875	6	15	5.87	g__Bacillus (UID902)	99.18	0.06	cereus s.s.(99.0224)	No subspecies	frankland(99.0224)	0/3()	0/4()	3/3(nheA;nheB;nheC)	4/4(hblA;hblB;hblC;hblD)	1/1(cytK-2)	1/1(sph)	2/5(capB;capC)	0/3()	2/9(bpsE;bpsH)	2(Vip1Ad1;Vip2Ag1)	118[No clonal complex](7/7)	Group_IV(cereus_sensu_stricto)	B. cereus s.s. biovar Thuringiensis; B. Thuringiensis	bombysepticus	2014
GCF_002580895.1	GCF_002580895.1	Assembly	156	117	88	78	59	39	6058581	6041084	5971909	5899417	5623301	4930768	156	413352	6058581	34.89	109621	64288	15	32	3.86	g__Bacillus (UID901)	99.34	0	toyonensis(98.4715)	No subspecies	toyonensis(98.4715)	0/3()	0/4()	3/3(nheA;nheB;nheC)	4/4(hblA;hblB;hblC;hblD)	0/1()	1/1(sph)	0/5()	0/3()	2/9(bpsE;bpsH)	0()	Unknown(unknown ST)	Group_V(toyonensis)	B. toyonensis	toyonensis	2014
GCF_002552045.1	GCF_002552045.1	Assembly	155	116	91	80	55	35	5268183	5250592	5197246	5110484	4725394	3982990	155	368126	5268183	35.32	97694	50031	15	35	3.15	g__Bacillus (UID901)	97.19	1.27	luti(93.0112)	No subspecies	luti*(91.695)	0/3()	0/4()	3/3(nheA;nheB;nheC)	4/4(hblA;hblB;hblC;hblD)	0/1()	0/1()	0/5()	0/3()	1/9(bpsE)	0()	2088[No clonal complex](7/7)	Group_VI(mycoides/paramycoides)*	B. luti	cereusAU	2014
GCF_002558975.1	GCF_002558975.1	Assembly	155	118	83	69	47	32	5932332	5916659	5825710	5716757	5375601	4831768	155	416052	5932332	35.13	140049	73597	12	26	3.83	g__Bacillus (UID901)	98.68	1	mycoides(98.2392)	No subspecies	nitratireducens(98.0379)	0/3()	0/4()	3/3(nheA;nheB;nheC)	4/4(hblA;hblB;hblC;hblD)	0/1()	1/1(sph)	0/5()	0/3()	2/9(bpsD;bpsE)	0()	769[No clonal complex](5/7)	Group_VIII(mycoides)	B. mycoides	nitratireducens	2014
GCF_002565265.1	GCF_002565265.1	Assembly	155	108	72	58	40	28	5950067	5930399	5836992	5747441	5489168	5029434	155	873830	5950067	34.76	199793	86204	8	20	34.39	g__Bacillus (UID901)	99.17	0.83	cereus s.s.(95.9524)	No subspecies	berliner(96.5094)	0/3()	0/4()	3/3(nheA;nheB;nheC)	2/4(hblC;hblD)	0/1()	1/1(sph)	0/5()	0/3()	1/9(bpsE)	0()	23[ST-23 complex](7/7)	Group_IV(cereus_sensu_stricto)	B. cereus s.s.	thuringiensisS	2014
GCF_002566005.1	GCF_002566005.1	Assembly	155	117	93	80	62	34	5795540	5777485	5718896	5619223	5301341	4231689	155	319056	5795540	34.79	116399	48330	16	37	4.43	g__Bacillus (UID902)	99.18	0.62	cereus s.s.(98.7268)	No subspecies	frankland(98.7268)	0/3()	0/4()	3/3(nheA;nheB;nheC)	4/4(hblA;hblB;hblC;hblD)	1/1(cytK-2)	1/1(sph)	0/5()	0/3()	1/9(bpsE)	0()	744[No clonal complex](7/7)	Group_IV(cereus_sensu_stricto)	B. cereus s.s.	bombysepticus	2014
GCF_002576925.1	GCF_002576925.1	Assembly	155	111	79	66	47	35	6040413	6018742	5951619	5855070	5548456	5084358	155	349975	6040413	34.72	146314	80928	14	27	4.97	g__Bacillus (UID901)	99.23	0.39	cereus s.s.(96.4712)	No subspecies	berliner(98.4348)	0/3()	0/4()	3/3(nheA;nheB;nheC)	4/4(hblA;hblB;hblC;hblD)	1/1(cytK-2)	1/1(sph)	0/5()	0/3()	2/9(bpsE;bpsH)	0()	1591[ST-97 complex](7/7)	Group_IV(cereus_sensu_stricto)	B. cereus s.s.	thuringiensis	2014
GCF_009935335.1	GCF_009935335.1	Assembly	155	155	155	124	76	40	6167185	6167185	6167185	5957172	5137110	3782711	155	348838	6167185	34.67	67629	35269	28	60	16.05	g__Bacillus (UID902)	97.96	0.31	cereus s.s.(98.7298)	No subspecies	frankland(98.7298)	0/3()	0/4()	3/3(nheA;nheB;nheC)	4/4(hblA;hblB;hblC;hblD)	1/1(cytK-2)	1/1(sph)	0/5()	0/3()	1/9(bpsE)	16(Cry1Aa24;Cry1Ab33;Cry1Ca10;Cry1Ca11;Cry1Ca2;Cry1Ca6_1;Cry1Cb-like;Cry1Cb3;Cry1Da1/Cry1Da2;Cry1H-like;Cry1I-like;Cry1Ia10/Cry1Ia14/Cry1Ia19/Cry1Ia2/Cry1Ia34/Cry1Ia36/Cry1Ia39/Cry1Ia40;Cry2Ah4;Cry9Da2;Cry9Ea1/Cry9Ea2/Cry9Ea9;Vip3Aa53)	15[ST-8 complex](7/7)	Group_IV(cereus_sensu_stricto)	B. cereus s.s. biovar Thuringiensis; B. Thuringiensis	bombysepticus	2016
GCF_002571195.1	GCF_002571195.1	Assembly	155	108	80	68	53	32	6060772	6043191	5978052	5887976	5635587	4856214	155	625149	6060772	34.95	134575	62270	11	27	2.19	g__Bacillus (UID901)	99.34	0.21	mosaicus(94.0551)	No subspecies	UnknownGeneFlowUnit4*(97.227)	0/3()	0/4()	3/3(nheA;nheB;nheC)	4/4(hblA;hblB;hblC;hblD)	0/1()	1/1(sph)	0/5()	0/3()	1/9(bpsE)	0()	Unknown(unknown ST)	Group_II(mosaicus/luti)	B. mosaicus	thuringiensisN	2014
GCF_002570965.1	GCF_002570965.1	Assembly	155	119	89	82	65	39	5813275	5797717	5723889	5675280	5381781	4436542	155	363473	5813275	35.05	87149	50741	17	38	5.4	g__Bacillus (UID901)	99.34	0.07	mosaicus(94.0545)	No subspecies	UnknownGeneFlowUnit4(97.3459)	0/3()	0/4()	3/3(nheA;nheB;nheC)	4/4(hblA;hblB;hblC;hblD)	0/1()	1/1(sph)	0/5()	0/3()	1/9(bpsE)	0()	Unknown(unknown ST)	Group_II(mosaicus/luti)	B. mosaicus	thuringiensisN	2014
GCF_002558035.1	GCF_002558035.1	Assembly	155	109	92	78	55	33	6075424	6053559	6010492	5902502	5530911	4696907	155	370774	6075424	34.72	135384	59179	14	31	4.25	g__Bacillus (UID901)	99.16	0	cereus s.s.(96.5073)	No subspecies	berliner(98.4111)	0/3()	0/4()	3/3(nheA;nheB;nheC)	4/4(hblA;hblB;hblC;hblD)	1/1(cytK-2)	1/1(sph)	0/5()	0/3()	2/9(bpsE;bpsH)	0()	2266[ST-97 complex](7/7)	Group_IV(cereus_sensu_stricto)	B. cereus s.s.	thuringiensis	2014
GCF_002562975.1	GCF_002562975.1	Assembly	154	100	76	67	49	33	5936057	5912170	5847698	5789806	5499866	4920786	154	441362	5936057	34.72	186586	63416	10	25	4.53	g__Bacillus (UID901)	99.34	0.83	cereus s.s.(96.3922)	No subspecies	berliner(98.5715)	0/3()	0/4()	3/3(nheA;nheB;nheC)	4/4(hblA;hblB;hblC;hblD)	1/1(cytK-2)	1/1(sph)	0/5()	0/3()	2/9(bpsE;bpsH)	0()	1276[ST-97 complex](7/7)	Group_IV(cereus_sensu_stricto)	B. cereus s.s.	thuringiensis	2014
GCF_002585315.1	GCF_002585315.1	Assembly	154	113	93	83	55	47	5977100	5958116	5901498	5826680	5333091	5016749	154	309067	5977100	34.75	106894	58304	19	38	10.64	g__Bacillus (UID901)	99.27	0.74	cereus s.s.(96.1165)	No subspecies	berliner(96.5217)	0/3()	0/4()	3/3(nheA;nheB;nheC)	4/4(hblA;hblB;hblC;hblD)	1/1(cytK-2)	1/1(sph)	0/5()	0/3()	2/9(bpsE;bpsH)	0()	2032[No clonal complex](7/7)	Group_IV(cereus_sensu_stricto)	B. cereus s.s.	thuringiensisS	2014
GCF_002552035.1	GCF_002552035.1	Assembly	154	104	87	76	55	37	5964703	5945462	5903413	5821544	5452519	4777259	154	388721	5964703	34.77	122845	58993	16	32	14.59	g__Bacillus (UID901)	99.27	0.74	cereus s.s.(96.113)	No subspecies	berliner(96.4619)	0/3()	0/4()	3/3(nheA;nheB;nheC)	4/4(hblA;hblB;hblC;hblD)	1/1(cytK-2)	1/1(sph)	0/5()	0/3()	2/9(bpsE;bpsH)	0()	2032[No clonal complex](7/7)	Group_IV(cereus_sensu_stricto)	B. cereus s.s.	thuringiensisS	2014
GCF_002575965.1	GCF_002575965.1	Assembly	154	116	93	81	59	35	5938681	5922551	5857217	5761589	5403139	4471585	154	347110	5938681	34.82	116001	53020	16	35	4.21	g__Bacillus (UID902)	99.18	0.62	cereus s.s.(98.751)	No subspecies	frankland(98.751)	0/3()	0/4()	3/3(nheA;nheB;nheC)	4/4(hblA;hblB;hblC;hblD)	1/1(cytK-2)	1/1(sph)	0/5()	0/3()	1/9(bpsE)	0()	744[No clonal complex](7/7)	Group_IV(cereus_sensu_stricto)	B. cereus s.s.	bombysepticus	2014
GCF_002552095.1	GCF_002552095.1	Assembly	154	108	71	58	43	28	5975109	5953858	5867285	5775296	5521068	4957637	154	675345	5975109	34.71	192612	87323	10	21	4.47	g__Bacillus (UID902)	99.13	0.46	cereus s.s.(98.7843)	No subspecies	frankland(98.7843)	0/3()	0/4()	3/3(nheA;nheB;nheC)	4/4(hblA;hblB;hblC;hblD)	1/1(cytK-2)	1/1(sph)	0/5()	0/3()	1/9(bpsE)	0()	1579[ST-8 complex](7/7)	Group_IV(cereus_sensu_stricto)	B. cereus s.s.	bombysepticus	2014
GCF_002575435.1	GCF_002575435.1	Assembly	154	121	88	68	38	24	5948125	5932721	5841857	5689232	5249055	4733967	154	611326	5948125	35.1	232200	84361	9	20	4.86	g__Bacillus (UID901)	98.18	0.34	mycoides(99.2478)	No subspecies	nitratireducens(98.3704)	0/3()	0/4()	3/3(nheA;nheB;nheC)	4/4(hblA;hblB;hblC;hblD)	0/1()	1/1(sph)	0/5()	0/3()	2/9(bpsD;bpsE)	0()	934[No clonal complex](6/7)	Group_VIII(mycoides)	B. mycoides	nitratireducens	2014
GCF_002556265.1	GCF_002556265.1	Assembly	154	122	101	85	62	36	6086086	6070985	6015310	5893336	5525906	4588728	154	424665	6086086	34.91	108146	50300	17	36	4.21	g__Bacillus (UID901)	99.34	0.17	toyonensis(98.3872)	No subspecies	toyonensis(98.3872)	0/3()	0/4()	3/3(nheA;nheB;nheC)	4/4(hblA;hblB;hblC;hblD)	0/1()	1/1(sph)	2/5(capB;capC)	0/3()	1/9(bpsE)	0()	487[No clonal complex](7/7)	Group_V(toyonensis)	B. toyonensis	toyonensis	2014
GCF_002569175.1	GCF_002569175.1	Assembly	153	123	96	79	57	34	6007262	5994821	5928604	5814307	5414993	4589755	153	491701	6007262	34.88	115429	52746	15	33	4.44	g__Bacillus (UID901)	99.34	1.6	toyonensis(99.3793)	No subspecies	toyonensis(99.3793)	0/3()	0/4()	3/3(nheA;nheB;nheC)	4/4(hblA;hblB;hblC;hblD)	0/1()	1/1(sph)	0/5()	0/3()	2/9(bpsE;bpsH)	0()	72[ST-111 complex](7/7)	Group_V(toyonensis)	B. toyonensis	toyonensis	2014
GCF_002563195.1	GCF_002563195.1	Assembly	153	109	80	65	44	31	5841244	5823912	5734623	5617347	5271045	4770929	153	416197	5841244	35.16	153921	69592	12	25	6.56	g__Bacillus (UID901)	98.68	0.94	mycoides(98.238)	No subspecies	nitratireducens(98.1218)	0/3()	0/4()	3/3(nheA;nheB;nheC)	4/4(hblA;hblB;hblC;hblD)	0/1()	1/1(sph)	0/5()	0/3()	1/9(bpsE)	0()	769[No clonal complex](5/7)	Group_VIII(mycoides)	B. mycoides	nitratireducens	2014
GCF_002555055.1	GCF_002555055.1	Assembly	153	115	92	78	49	31	5791529	5775972	5723110	5617488	5196731	4490969	153	688440	5791529	34.96	139987	57964	12	29	4.64	g__Bacillus (UID901)	99.34	0.87	toyonensis(99.3526)	No subspecies	toyonensis(99.3526)	0/3()	0/4()	3/3(nheA;nheB;nheC)	4/4(hblA;hblB;hblC;hblD)	0/1()	1/1(sph)	0/5()	0/3()	1/9(bpsE)	0()	Unknown(unknown ST)	Group_V(toyonensis)	B. toyonensis	toyonensis	2014
GCF_002569395.1	GCF_002569395.1	Assembly	153	110	93	78	48	36	5906198	5887272	5846504	5737136	5235168	4791184	153	533219	5906198	34.95	132391	59629	14	30	2.74	g__Bacillus (UID901)	99.34	0.82	toyonensis(99.0172)	No subspecies	toyonensis(99.0172)	0/3()	0/4()	3/3(nheA;nheB;nheC)	4/4(hblA;hblB;hblC;hblD)	0/1()	1/1(sph)	0/5()	0/3()	2/9(bpsE;bpsH)	1(Cry22Ba1)	Unknown(unknown ST)	Group_V(toyonensis)	B. toyonensis biovar Thuringiensis; B. Thuringiensis	toyonensis	2014
GCF_016483385.1	GCF_016483385.1	Assembly	153	58	39	37	32	28	5654998	5624213	5580940	5566698	5477121	5312583	153	557352	5654998	35.03	211666	133558	9	17	0	g__Bacillus (UID902)	99.18	0.63	cereus s.s.(97.1223)	No subspecies	frankland(97.1223)	0/3()	0/4()	3/3(nheA;nheB;nheC)	4/4(hblA;hblB;hblC;hblD)	1/1(cytK-2)	1/1(sph)	0/5()	0/3()	1/9(bpsE)	0()	4[ST-142 complex](7/7)	Group_IV(cereus_sensu_stricto)	B. cereus s.s.	cereus	2019
GCF_009935505.1	GCF_009935505.1	Assembly	153	153	153	125	79	38	6176766	6176766	6176766	5989348	5220852	3614768	153	286046	6176766	34.7	59136	39337	29	61	27.83	g__Bacillus (UID902)	97.96	0.31	cereus s.s.(98.6958)	No subspecies	frankland(98.6958)	0/3()	0/4()	3/3(nheA;nheB;nheC)	4/4(hblA;hblB;hblC;hblD)	1/1(cytK-2)	0/1()	0/5()	0/3()	1/9(bpsE)	16(Cry1Aa24;Cry1Ab33;Cry1Ca10;Cry1Ca11;Cry1Ca2;Cry1Ca6_1;Cry1Cb-like;Cry1Cb3;Cry1Da1/Cry1Da2;Cry1H-like;Cry1I-like;Cry1Ia10/Cry1Ia14/Cry1Ia19/Cry1Ia2/Cry1Ia34/Cry1Ia36/Cry1Ia39/Cry1Ia40;Cry2Ah4;Cry9Da2;Cry9Ea1/Cry9Ea2/Cry9Ea9;Vip3Aa53)	15[ST-8 complex](7/7)	Group_IV(cereus_sensu_stricto)	B. cereus s.s. biovar Thuringiensis; B. Thuringiensis	bombysepticus	2016
GCF_002562465.1	GCF_002562465.1	Assembly	153	114	78	65	38	26	5932594	5915703	5826481	5733728	5335793	4912759	153	747141	5932594	35.19	181804	81241	8	19	5.38	g__Bacillus (UID901)	98.18	0.18	mycoides(99.0879)	No subspecies	nitratireducens(98.3691)	0/3()	0/4()	3/3(nheA;nheB;nheC)	4/4(hblA;hblB;hblC;hblD)	0/1()	1/1(sph)	0/5()	0/3()	1/9(bpsE)	0()	Unknown(unknown ST)	Group_VIII(mycoides)	B. mycoides	nitratireducens	2014
GCF_016632305.1	GCF_016632305.1	Assembly	153	144	117	88	57	32	5447963	5441278	5363217	5146786	4679854	3791989	153	336308	5447963	34.96	84882	40043	17	39	13.45	g__Bacillus (UID902)	99.18	0	cereus s.s.(98.4044)	No subspecies	frankland(98.4044)	0/3()	0/4()	3/3(nheA;nheB;nheC)	4/4(hblA;hblB;hblC;hblD)	1/1(cytK-2)	1/1(sph)	0/5()	0/3()	1/9(bpsE)	0()	Unknown(unknown ST)	Group_IV(cereus_sensu_stricto)	B. cereus s.s.	bombysepticus	2014
GCF_002146785.1	GCF_002146785.1	Assembly	153	146	116	91	58	40	6509502	6505636	6408318	6243361	5735448	5032049	153	365279	6509502	34.95	117040	56897	18	38	1.78	g__Bacillus (UID901)	99.34	0	cereus s.s.(95.9765)	No subspecies	berliner(96.4079)	0/3()	0/4()	3/3(nheA;nheB;nheC)	4/4(hblA;hblB;hblC;hblD)	0/1()	1/1(sph)	0/5()	0/3()	1/9(bpsE)	8(Cry23Aa1;Cry28Aa2;Cry37Aa1;Cry3Aa1/Cry3Aa7;Cry3Bb3;Vip2Aa1;Vip2Ae1;Vip2Ba2)	23[ST-23 complex](7/7)	Group_IV(cereus_sensu_stricto)	B. cereus s.s. biovar Thuringiensis; B. Thuringiensis	thuringiensisS	NA
GCF_002571025.1	GCF_002571025.1	Assembly	153	100	73	63	54	31	6062021	6036871	5971643	5902891	5750412	4898614	153	788496	6062021	34.75	158463	61690	12	25	3.46	g__Bacillus (UID901)	99.34	0	cereus s.s.(96.4178)	No subspecies	berliner(98.5688)	0/3()	0/4()	3/3(nheA;nheB;nheC)	4/4(hblA;hblB;hblC;hblD)	1/1(cytK-2)	1/1(sph)	0/5()	0/3()	1/9(bpsE)	0()	1412[ST-97 complex](7/7)	Group_IV(cereus_sensu_stricto)	B. cereus s.s.	thuringiensis	2014
GCF_001884045.1	GCF_001884045.1	Assembly	152	102	81	73	60	36	5660141	5642928	5585411	5526425	5294524	4531240	152	621018	5660141	35.3	100856	63551	13	32	0	g__Bacillus (UID901)	99.34	1.21	mosaicus(92.9123)	No subspecies	mobilis(96.9291)	0/3()	0/4()	3/3(nheA;nheB;nheC)	0/4()	0/1()	1/1(sph)	0/5()	0/3()	2/9(bpsE;bpsH)	0()	784[No clonal complex](7/7)	Group_II(mosaicus/luti)	B. mosaicus	mobilis	2007
GCF_002146365.1	GCF_002146365.1	Assembly	152	142	101	71	44	30	6316675	6309731	6190387	5976836	5530983	4974760	152	1057237	6316675	35.07	145173	59141	10	26	1.99	g__Bacillus (UID901)	99.34	0.99	toyonensis(98.5689)	No subspecies	toyonensis(98.5689)	0/3()	0/4()	3/3(nheA;nheB;nheC)	4/4(hblA;hblB;hblC;hblD)	0/1()	1/1(sph)	0/5()	0/3()	2/9(bpsE;bpsH)	0()	209[No clonal complex](7/7)	Group_V(toyonensis)	B. toyonensis	toyonensis	NA
GCF_002550055.1	GCF_002550055.1	Assembly	152	107	81	72	47	35	6164715	6148286	6086973	6018662	5574492	5105539	152	367860	6164715	34.68	172471	67323	13	27	5	g__Bacillus (UID901)	98.9	0.44	cereus s.s.(96.3731)	No subspecies	berliner(98.4213)	0/3()	0/4()	3/3(nheA;nheB;nheC)	4/4(hblA;hblB;hblC;hblD)	1/1(cytK-2)	1/1(sph)	0/5()	0/3()	2/9(bpsE;bpsH)	0()	1580[ST-97 complex](7/7)	Group_IV(cereus_sensu_stricto)	B. cereus s.s.	thuringiensis	2014
GCF_009935745.1	GCF_009935745.1	Assembly	152	152	152	126	79	38	6170368	6170368	6170368	5996781	5204361	3617040	152	284580	6170368	34.69	64268	36098	29	61	22.56	g__Bacillus (UID902)	97.66	0.31	cereus s.s.(98.7252)	No subspecies	frankland(98.7252)	0/3()	0/4()	3/3(nheA;nheB;nheC)	4/4(hblA;hblB;hblC;hblD)	1/1(cytK-2)	0/1()	0/5()	0/3()	1/9(bpsE)	16(Cry1Aa24;Cry1Ab33;Cry1Ca10;Cry1Ca11;Cry1Ca2;Cry1Ca6_1;Cry1Cb-like;Cry1Cb3;Cry1Da1/Cry1Da2;Cry1H-like;Cry1I-like;Cry1Ia10/Cry1Ia14/Cry1Ia19/Cry1Ia2/Cry1Ia34/Cry1Ia36/Cry1Ia39/Cry1Ia40;Cry2Ah4;Cry9Da2;Cry9Ea1/Cry9Ea2/Cry9Ea9;Vip3Aa53)	15[ST-8 complex](7/7)	Group_IV(cereus_sensu_stricto)	B. cereus s.s. biovar Thuringiensis; B. Thuringiensis	bombysepticus	2016
GCF_009935545.1	GCF_009935545.1	Assembly	152	152	152	123	78	39	6158334	6158334	6158334	5958380	5199586	3742075	152	351771	6158334	34.7	61342	35791	28	59	24.31	g__Bacillus (UID902)	98.27	0.31	cereus s.s.(98.6887)	No subspecies	frankland(98.6887)	0/3()	0/4()	3/3(nheA;nheB;nheC)	4/4(hblA;hblB;hblC;hblD)	1/1(cytK-2)	1/1(sph)	0/5()	0/3()	1/9(bpsE)	16(Cry1Aa24;Cry1Ab33;Cry1Ca10;Cry1Ca11;Cry1Ca2;Cry1Ca6_1;Cry1Cb-like;Cry1Cb3;Cry1Da1/Cry1Da2;Cry1H-like;Cry1I-like;Cry1Ia10/Cry1Ia14/Cry1Ia19/Cry1Ia2/Cry1Ia34/Cry1Ia36/Cry1Ia39/Cry1Ia40;Cry2Ah4;Cry9Da2;Cry9Ea1/Cry9Ea2/Cry9Ea9;Vip3Aa53)	15[ST-8 complex](7/7)	Group_IV(cereus_sensu_stricto)	B. cereus s.s. biovar Thuringiensis; B. Thuringiensis	bombysepticus	2016
GCF_002562125.1	GCF_002562125.1	Assembly	152	51	45	38	31	25	6011774	5979345	5964399	5914809	5798615	5531478	152	978974	6011774	34.81	271871	183948	6	14	5.07	g__Bacillus (UID902)	99.18	0.29	cereus s.s.(98.9508)	No subspecies	frankland(98.9508)	0/3()	0/4()	3/3(nheA;nheB;nheC)	4/4(hblA;hblB;hblC;hblD)	1/1(cytK-2)	1/1(sph)	2/5(capB;capC)	0/3()	2/9(bpsE;bpsH)	0()	118[No clonal complex](7/7)	Group_IV(cereus_sensu_stricto)	B. cereus s.s.	bombysepticus	2014
GCF_002552465.1	GCF_002552465.1	Assembly	152	107	79	69	48	29	6087827	6068283	6009005	5937045	5578314	4886953	152	582245	6087827	34.65	208519	68428	10	24	8.2	g__Bacillus (UID902)	99.15	0	cereus s.s.(98.9015)	No subspecies	frankland(98.9015)	0/3()	0/4()	3/3(nheA;nheB;nheC)	4/4(hblA;hblB;hblC;hblD)	1/1(cytK-2)	1/1(sph)	0/5()	0/3()	2/9(bpsE;bpsH)	0()	1952[ST-18 complex](7/7)	Group_IV(cereus_sensu_stricto)	B. cereus s.s.	bombysepticus	2014
GCF_900176835.1	GCF_900176835.1	Assembly	152	131	97	82	56	35	5393214	5382014	5294845	5184233	4763614	4023074	152	292685	5393214	35.26	109237	48772	17	36	5.75	g__Bacillus (UID902)	99.2	0	mosaicus(95.4047)	No subspecies	cereus(98.5363)	0/3()	0/4()	3/3(nheA;nheB;nheC)	0/4()	1/1(cytK-2)	1/1(sph)	0/5()	0/3()	2/9(bpsE;bpsH)	0()	2104[No clonal complex](7/7)	Group_III(mosaicus)	B. mosaicus	paranthracis	NA
GCF_007680395.1	GCF_007680395.1	Assembly	151	83	67	53	39	32	6608270	6583763	6546372	6442282	6196721	5941729	151	730579	6608270	34.83	249402	102590	10	20	23.71	g__Bacillus (UID901)	99.17	0.95	cereus s.s.(95.7167)	No subspecies	berliner(96.5024)	0/3()	0/4()	3/3(nheA;nheB;nheC)	4/4(hblA;hblB;hblC;hblD)	1/1(cytK-2)	1/1(sph)	0/5()	0/3()	1/9(bpsE)	14(Cry10A-like;Cry10Aa2;Cry10Aa3/Cry10Aa4;Cry11Aa-like;Cry11Aa1/Cry11Aa3/Cry11Aa4;Cry11Aa2;Cry4A-like;Cry4Ba-like;Cry60Aa2/Cry60Aa3;Cry60Ba2/Cry60Ba3;Cyt1Aa-like;Cyt1Aa8;Cyt2Ba1/Cyt2Ba10/Cyt2Ba11/Cyt2Ba12/Cyt2Ba7/Cyt2Ba9;Cyt2Ba5/Cyt2Ba6)	16[ST-23 complex](7/7)	Group_IV(cereus_sensu_stricto)	B. cereus s.s. biovar Thuringiensis; B. Thuringiensis	thuringiensisS	2018
GCF_002911655.1	GCF_002911655.1	Assembly	151	87	60	54	45	33	5715774	5688026	5629383	5587324	5424198	4977536	151	481341	5715774	35.3	140598	92256	11	24	0	g__Bacillus (UID902)	98.77	0.67	mosaicus(95.0907)	cereus(99.8716)	cereus(97.7452)	0/3()	4/4(cesA;cesB;cesC;cesD)	3/3(nheA;nheB;nheC)	0/4()	0/1()	1/1(sph)	0/5()	0/3()	1/9(bpsE)	0()	26[No clonal complex](7/7)	Group_III(mosaicus)	B. mosaicus subsp. cereus biovar Emeticus; B. cereus biovar Emeticus; B. Emeticus	paranthracis	2015
GCF_002571605.1	GCF_002571605.1	Assembly	151	106	65	49	34	27	5761217	5741440	5648334	5535793	5265075	5025575	151	625896	5761217	34.93	191545	108509	9	19	4.44	g__Bacillus (UID901)	99.34	0.58	toyonensis(99.2265)	No subspecies	toyonensis(99.2265)	0/3()	0/4()	3/3(nheA;nheB;nheC)	4/4(hblA;hblB;hblC;hblD)	0/1()	1/1(sph)	0/5()	0/3()	1/9(bpsE)	0()	111[ST-111 complex](7/7)	Group_V(toyonensis)	B. toyonensis	toyonensis	2014
GCF_002560855.1	GCF_002560855.1	Assembly	151	117	94	80	58	32	6022066	6007149	5945277	5833939	5429205	4434491	151	349934	6022066	34.72	148194	47737	15	34	7.37	g__Bacillus (UID901)	99.34	0.44	cereus s.s.(96.4061)	No subspecies	berliner(98.4628)	0/3()	0/4()	3/3(nheA;nheB;nheC)	4/4(hblA;hblB;hblC;hblD)	1/1(cytK-2)	1/1(sph)	0/5()	0/3()	2/9(bpsE;bpsH)	0()	1582[No clonal complex](7/7)	Group_IV(cereus_sensu_stricto)	B. cereus s.s.	thuringiensis	2014
GCF_002562355.1	GCF_002562355.1	Assembly	151	113	91	79	54	38	5652794	5637291	5587581	5493328	5070845	4443832	151	483464	5652794	35.21	101734	54447	15	35	9.16	g__Bacillus (UID901)	99.34	0.34	mosaicus(92.8315)	No subspecies	mobilis(97.1492)	0/3()	0/4()	3/3(nheA;nheB;nheC)	3/4(hblA;hblC;hblD)	1/1(cytK-2)	1/1(sph)	0/5()	0/3()	2/9(bpsE;bpsH)	0()	Unknown(unknown ST)	Group_II(mosaicus/luti)	B. mosaicus	mobilis	2014
GCF_002569365.1	GCF_002569365.1	Assembly	151	103	76	63	42	29	5970435	5950196	5890371	5792928	5458125	4931970	151	587203	5970435	34.9	181577	78627	10	22	18.86	g__Bacillus (UID901)	99.34	0.28	toyonensis(98.5539)	No subspecies	toyonensis(98.5539)	0/3()	0/4()	3/3(nheA;nheB;nheC)	4/4(hblA;hblB;hblC;hblD)	0/1()	1/1(sph)	0/5()	0/3()	2/9(bpsE;bpsH)	0()	Unknown(unknown ST)	Group_V(toyonensis)	B. toyonensis	toyonensis	2013
GCF_002147325.1	GCF_002147325.1	Assembly	151	148	127	105	68	44	6365027	6363557	6303895	6136955	5561769	4670348	151	531174	6365027	35	85795	48336	22	47	2	g__Bacillus (UID901)	99.34	0.03	cereus s.s.(95.8413)	No subspecies	berliner(96.3562)	0/3()	0/4()	3/3(nheA;nheB;nheC)	4/4(hblA;hblB;hblC;hblD)	0/1()	1/1(sph)	0/5()	0/3()	1/9(bpsE)	20(Cry1-like;Cry1Aa24;Cry1Ab-like;Cry1Ab18/Cry1Ab24;Cry1Ab33;Cry1Bb1;Cry1Cb-like;Cry1Cb3;Cry1Fb2;Cry1H-like;Cry1Hb1/Cry1Hb2;Cry1I-like;Cry1Ib11;Cry1Ka1;Cry2Ad1;Vip1Ba1;Vip1Ca1;Vip2Ac1/Vip2Ac2;Vip3Af1/Vip3Af3;Vip3Ag4/Vip3Ag6)	23[ST-23 complex](7/7)	Group_IV(cereus_sensu_stricto)	B. cereus s.s. biovar Thuringiensis; B. Thuringiensis	thuringiensisS	NA
GCF_000948345.1	GCF_000948345.1	Assembly	150	150	88	70	47	33	6225185	6225185	6077271	5950768	5581221	4990536	150	573450	6225185	34.62	172419	62706	12	28	0	g__Bacillus (UID902)	98.87	1.4	cereus s.s.(98.0776)	No subspecies	frankland(98.0776)	0/3()	0/4()	3/3(nheA;nheB;nheC)	4/4(hblA;hblB;hblC;hblD)	1/1(cytK-2)	1/1(sph)	0/5()	0/3()	1/9(bpsE)	3(Cry1Cb-like;Cry1Cb3;Cry7La1)	750[No clonal complex](7/7)	Group_IV(cereus_sensu_stricto)	B. cereus s.s. biovar Thuringiensis; B. Thuringiensis	bombysepticus	2011
GCF_002564745.1	GCF_002564745.1	Assembly	150	121	101	87	61	36	5885903	5873108	5824135	5705774	5273527	4309956	150	344722	5885903	34.86	93561	48206	17	39	4.79	g__Bacillus (UID902)	99.18	1.03	cereus s.s.(98.7462)	No subspecies	frankland(98.7462)	0/3()	0/4()	3/3(nheA;nheB;nheC)	4/4(hblA;hblB;hblC;hblD)	1/1(cytK-2)	1/1(sph)	0/5()	0/3()	1/9(bpsE)	0()	1990[No clonal complex](7/7)	Group_IV(cereus_sensu_stricto)	B. cereus s.s.	bombysepticus	2014
GCF_002562665.1	GCF_002562665.1	Assembly	150	112	81	61	46	33	6073469	6054964	5978665	5838986	5592330	5114667	150	629246	6073469	34.71	158337	80249	12	25	3.8	g__Bacillus (UID901)	99.17	0.89	cereus s.s.(95.9632)	No subspecies	berliner(96.5295)	0/3()	0/4()	3/3(nheA;nheB;nheC)	4/4(hblA;hblB;hblC;hblD)	0/1()	1/1(sph)	0/5()	0/3()	1/9(bpsE)	0()	23[ST-23 complex](7/7)	Group_IV(cereus_sensu_stricto)	B. cereus s.s.	thuringiensisS	2014
GCF_001855755.1	GCF_001855755.1	Assembly	150	119	77	67	47	34	5589181	5567438	5486205	5417751	5058796	4591589	150	625978	5589181	35.25	118151	74656	13	27	0	g__Bacillus (UID901)	98.68	0.67	mycoides(92.8273)	No subspecies	UnknownGeneFlowUnit3(97.2279)	0/3()	0/4()	3/3(nheA;nheB;nheC)	4/4(hblA;hblB;hblC;hblD)	0/1()	1/1(sph)	0/5()	0/3()	1/9(bpsE)	0()	409[ST-336 complex](7/7)	Group_VI(mycoides/paramycoides)	B. mycoides	cereusU	2014
GCF_002200145.1	GCF_002200145.1	Assembly	150	120	91	81	59	32	5775715	5755183	5692713	5618295	5250619	4249568	150	375526	5775715	35.44	104679	48496	14	34	1.96	g__Bacillus (UID902)	98.77	0.63	mosaicus(95.1304)	cereus(99.865)	cereus(97.6959)	0/3()	4/4(cesA;cesB;cesC;cesD)	3/3(nheA;nheB;nheC)	0/4()	0/1()	1/1(sph)	0/5()	0/3()	1/9(bpsE)	0()	26[No clonal complex](7/7)	Group_III(mosaicus)	B. mosaicus subsp. cereus biovar Emeticus; B. cereus biovar Emeticus; B. Emeticus	paranthracis	2016
GCF_002583705.1	GCF_002583705.1	Assembly	150	118	96	79	48	31	5963612	5947949	5883646	5761180	5244906	4605465	150	486608	5963612	34.8	152068	54944	12	29	6.54	g__Bacillus (UID902)	99.18	0.51	cereus s.s.(99.4039)	No subspecies	frankland(99.4039)	0/3()	0/4()	3/3(nheA;nheB;nheC)	4/4(hblA;hblB;hblC;hblD)	1/1(cytK-2)	1/1(sph)	0/5()	0/3()	2/9(bpsE;bpsH)	0()	1576[No clonal complex](7/7)	Group_IV(cereus_sensu_stricto)	B. cereus s.s.	bombysepticus	2014
GCF_002551975.1	GCF_002551975.1	Assembly	150	101	71	63	47	29	5985663	5966074	5894848	5847863	5599732	4876201	150	675416	5985663	34.75	168286	79705	11	23	3.47	g__Bacillus (UID902)	99.13	0.46	cereus s.s.(98.7136)	No subspecies	frankland(98.7136)	0/3()	0/4()	3/3(nheA;nheB;nheC)	4/4(hblA;hblB;hblC;hblD)	1/1(cytK-2)	1/1(sph)	0/5()	0/3()	1/9(bpsE)	0()	1579[ST-8 complex](7/7)	Group_IV(cereus_sensu_stricto)	B. cereus s.s.	bombysepticus	2014
[truncated: 2,066 more rows]

## Sheet: S3
Supplementary Table S3. Publicly available anthrax toxin gene-harboring genomes, which do not belong to the clonal, historical B. anthracis lineage typically associated with anthrax.
[truncated: 13 more rows]

[truncated: 7 more sheets: S4, S5, S6, S7, S8, S9, S10]
